# Supplementary material for: The transcriptome analysis of Protaetia brevitarsis Lewis larvae
Source: PLoS One. 2019 Mar 21;14(3):e0214001. doi: 10.1371/journal.pone.0214001 (PMC6428405; doi:10.1371/journal.pone.0214001)
Supplement: S2 File — (FASTA) [file pone.0214001.s002.fasta]

>c100000_g1
GGGAAAATGGCGAAGCGAATTGACAAGGGTTCCACTTTGGGACGATGAGGAAATCGAAAATGCACGCAAGCTTTGCTTTC
CGACTCAGCCAGAACTATCGGCTACACATGTCACAATCAATCAAGATCTTCTCGATGCTTCGATTTTCCCAACAATAAAA
CAACAAACCCAATTTGCTCGAAAGTATCTGTTTGGCAACATCCCA
>c100001_g1
GCGAAAATAAGGTGAACGCAATTTTTCGGATGAACTGTAATTATAATTACCGCAATTATAATTACTTAGTTTGCGATATG
AATCAATTTGTTTATTTTTAACGAGATTTCTGTTTTTGATCGTTTAGTTTATATTGTTATGTAAGTACGTACATGAATAC
GCTTGATACAGTATTTTAATGTATTCCTTTTTAAAATAGAATTTCTATGTTCGTATTCGTTTAGTAAAATAGAATGTTGA
AATAAAGTTACAACGCA
>c100002_g1
GTTGACCGCTCCAGCACCCGTGTTCAGGATGTAGACATCGTAGTCACGGACAGACTCGACGATGGTGACCTTGGTCTCAC
CCGAGGGGGGCTGGATCACGTTCGCGCGGGACACCGGGATGCCGAGACGCTTGGCGATGAGGTGAGCCAGCTCGGGGTGC
GAGGTACCGGTGAAGAGCTTGATGGACGTGTTAACGGTCGACATCTTGGTGTCCTTTGCAGGG
>c100003_g1
GTTCTCAGCGTCACAAGCTTTACTCCGTTTTCGTCGAGTATGTACGCTCGGGTGATGGCGTGTCTGGACAACGGCATTTA
CACGATGAACATCCGAGGCACGAACGCCCAATCCTGGAACAACCCTGGAGGCTATGCTGTGGTGTACAACTATCGTAGTA
GGTACAATCCCTCCTTCACCATGGGTCATGTGGCCAATCCTTCGGGTGCCGCAAGCTCGCAGGCGACGGTGACGTTCGCC
ATCCATGTGCCTCTCCG
>c100004_g1
GGGAAATGGAGGAGAGGGAGAGAAGAAGGCGGAGGGAGGAGGTGGAGGGACAGGAGAAGGAGTTGAAAAACAGGAAAAGG
GGGAGAATGGAAAGGGGAAGGAAAGGGAAAAGGACAAAGGGAAGGAAGAGGAGGGGAGGAAGAAGAGGATGATCTCGGAA
GCTGAATCTGATCACTCGCTCTATCCCACTTTCTCTACTCCACCGATCCCCCTGTACCATTCTCCCTCTCTCCACC
>c100005_g1
CCGGAAACTGCGACCAATGCCAGTTCGGGTTCTATCCCGTTCTCGTTACCGGGACAACGCGACTGTGCAAGCCGTGCAGT
GACATCTTTTGCAAAGACGCTGCGTGTTCGACGACTGTGAATAAGTGCACGGAGTGCATTGACGGTGGATATTACTACCT
GGACAGGGACTACAAGTGCAAGGAATGCAGTCGGTTGCACCAGTGCGAGG
>c100006_g1
GAAGACACGGCACCCCTGGCACCACCCGCGCTCCACTCGCCTTACTCCATCGCAGCAGCGGTGTCATCGACAGCAGCGAA
GAGCGCGGCGCCGTCTGCCGGGAGCGGGTCGCCACGCGAGGCCCCACACATCACACCATCCACCCTCACCACTTCACAGT
CCTCCTCCATCCCACCACCCCACCGCGACACAGACACTGGG
>c100007_g1
AGAGAATGGAGCAACAAACTGGACTGGATTGGCAGCGCAGATGCCTGGACGGCTCGGAAAACAGTGTAGAGAGCGTTGGG
TCAACAATTTGTGCCCTGACCTTGCGCGCACGCCATGGACAGAGAGTGAAGACGCGATAATTATCGACCACCAAGCCAAA
TGGGGCAACAAGTGGGCAAAAATAGCAGCGCTACTACCGGGCCGCACCGACAACTCGGTGAAGAACAGATGGG
>c100008_g1
TTTGAATTTGGCTATTAGGGATATGTTGCGCATCAGTAGATGATGTTGAAAAATTATAAAAATTAAATATAAGTTTATTT
GTCAAAATTTTTGGATAAAATTTGCTGTTCATCTACAAGACCCAATCTTAACGAATATAGTAACTATTAAAATATACTCT
AAAAATTCCTCGCAAGAATTCTAAACCCTAAAGTGTCCTTCACCTGAAAAGTTTACCCCAACTTCAGGGGAAAACGCCCC
AAGG
>c100009_g1
GTACACCAAACAGAAATATTAGCAATAGAAAACACAAAAAAAAAATACAAGGATCAACAGACCAATACCCTATCGGATAT
TCAAGTAGCCCTAAAAATATTAGTATCCTATCAGATAACCTCGAAGCTAGCTTGGGAAAGCTAAGAATGTTGGCCAAACT
CATAAAAGTTACTTTGGGGTGGGTGTCGGGTCATTTGATAAGGGCGTAGTAGGTAA
>c100010_g1
TTAGCAATCACTAACAAATGATAAGCAACAACTACTAAGCAACAACTGCTAAGTGATAAGAAACGGGTAACCCCTAAAAC
AAGCAATTTAAAAAGAATGAAACTTTGGAACTGTAAGGAGGCAAAAAATTAAAAGCAAGAAATAAAAAATAAAAAATAAA
AAGCAAGAAATAAAAAGCAAGAATCGAAAGATAAAAAATAAAACCGAAAGATAAAAAAGCAAAAAGCAAG
>c100011_g1
GGGAGGCCGTCGTGAAGCAGCAGCTGGTGAGCCAAATCAACGAACTGATTCGCCAGCAACTGCAGATGCAGAGGCTCCAC
CAAGCGCAGCTGCTGCAACAAACGATGCAGCAGTCGCTGCAGCAGCATCAATCGCAGCAGTCATCGCAGCCGCCATCGCA
GATGTCATCGCAGCCGCAAACTCAACACTCATCACAGCAACGGTCTCAGCAGCAGCAACAACAACAACA
>c100012_g1
GGTGGGTGTGCCTGGGTGGGGTTGGGTGGAAGTGGGTGCGGTGCTCACGGCAGTGAGAAGGGTGGCAAGAAGGAGGCGGA
GGAGTGAGGCGAGTGAAGACAGGAAGAGGGAATTCTGAGAGAGGGCGACGAGGAGGAGATAGGGTGTGAGTGTTGGATGG
GTGCATGCAGTTGTTGGGGTTGGCAGCAATGGCAGTGGTTGTTGTGGGTGAGAAATGGTGGTTGCAACGATGGATTCATT
CAGCGATGTCAATACTAAGCGGACCAATG
>c100013_g1
TAGGACCCTCCTATCATCTCCTCCTGCAAGAAAAATTTCAACACTCCGGAATGATTTGATTTATATCTTGTGCGAAGGAA
CATGATTTAAGTGGCCGATTGCATAATTGGTCTTGGAATATTCCATGAGGGTGGCGAAAAACTGCGTAAACCAGCGCGAA
ATTTGTTTATTTCGAATCACAAAACGCCGAAAAAGAAATTTAACGTTAAATTTA
>c100014_g1
GTTTAACCCATTTGTCACCACCAGTACTTTGTTTCAAAAAAATAAAAAATTGGCAAATATATATTTGCTAAATGTTTGCT
GTTGGTCTAACATACAGTTGCTTGATGTTTGGTGTTGGACTAGAGAGAAATTGTAAGCTGTGCTGTACTCAAATGAGTAA
CACATGAAAAACCGCTTTTTGATATGTTGAATAGTTTCCAAGCTGCAAGAAGTACCAAGGACTCTGCTAAAAGGGA
>c100015_g1
GCGATGGACATCAGCGAGTGCTGGGTGATGCCCCAGTCACGCAAGGACAGAGCGGTTGTCCACATCAAGGACACCACGGC
TCCACAACACCCACCGGATGATCCGTCGGAATCAGATTCCACGGCACTCATCACCCTTTCTGGCTCCACCTCCATCACCC
GCCTCAACTTCCTCTTCCCCCCCACTGCTCTCACCCTTCCCACCACTTCCACATTGATCACCCGCCTCAACTTCCTCTTC
CCCCCCACTGCTCTCACCCTTCCCACCACTTCCACATTG
>c100016_g1
GGGAATCTTCGTCAGAAGGAGGAGGATTGCACTTACTCGCCATTCCCAATGCATCCATCAAAGCTGCCATCGAAGAGAGC
GACAATGATGCGGCAGAGGGAGAACACGGAGAGGTGTTGGTGTGCGTGGTGAGGGGGAGTACAATTCGTTCTTGTGATGC
GATGTGTGGGAATACCAGTGAGACTGTGGGGTATGGAGGGAG
>c100017_g1
GCCGAAAGATGATACGCTATCCGGAATACGTCTCCGTAAGCATTGTCGATGTTTTCAACGCTAATCATTCACCGTAAAAA
CATCACACCTAATTCCCAAGTTACCACGCGTTCCTCTGCGTAATCCACGACACGTGCACAATATTTCCTTTGTTTTACAA
CGTACGCAAGCCTGCTGAAGAGTACTAGGACGATTCAAAGTCGCAACAGCAACGTGTTAAACACTTAATTCTGTTAATCC
CCACATCGGAGAGCAGATGTCACTTTGAGGGAAGAACAACGAATCTGCATCGAAGATGGCACAGAAGCAACGCTGGCAGG
AAAAACTCTTCGGCAAAGAACTGATCGATTGCTCCACCTTGACCAAAACCAAGTGTCAAA
>c100018_g1
GTCGAAGCGGCCTGAGCGGCGCAGAGCAGGGTCCAGGAGGTGGGGCTCGGCGGCCGTTGCCACGACGAGGATGCGCGTGG
AGGGAGTGAGGCCGTCGATGCACGTCAGCAGCTGCGACACCACCAGCGTGTTTTCGCGGTCGTAGTCGTTGCGCGCCTGG
CAGGTGCGGTCCACAGCGTCCAGCACCACCACCGACACGTGCGACCGCGACAGCGACGAAAACCGGGCCGCCTCCGAAAA
CGTGTCTTGGATGAAGCGGACCGA
>c100019_g1
GCTTACAGATGTTGTGGCGGTGCATGTGGTGTTCGTTGCGATTGGTCTGAACATCTCCTGTGCGGAGAGATCACAATCAG
GTGTTGGGGCCATTGGTCCACTCGCCATGAGGATATCTGGCGCTTCTCCGTCATATGTGCTCGCCGAGGATTCGCTGTCT
CTTCGAGAAAATTCAACGAAGAAACGAGGAAAACTTGATTTTGAAATGCAATGTAAGAGCGCATGAGGTGAATGATGCCG
ATCGTATTGTGTTCGATCTGATTGTTG
>c100020_g1
TCCGCAGCCCCAAGGTTTTGGATGATTTGTTCGACAGTTTCCATGACCATTTTTCGGTATGGCTCGCTCTCGTCCTTCAA
GTCGTCAACGATCCGGCCGATGACTTCCGAGCTTCCCACCTTGTTGGCAATTTCCACCGTGGTCTCGACAACTGACTTGT
AGTTTCGTCTGTCAAGCGCCATGCGGCGGACCCAGAAGTTGCGGAAGAACTCGGGAAGGATCGATTCCTTCACATACGCT
GCCG
>c100021_g1
CGACACGAAGTACGCGACGGAGGTAAAGGACTTTTTCCTCAAGTACTGCCAGCTGCGGAAGGAGTACTTCGCCGTCATGT
CGAAACACATTCAGAGCTTCAAGACAAAGAAGTTCGCCAACACGTCAATCTACGGCACGTCGAAGGACGCGCTCGAGCAC
TTCTTGATCGAGCAGGAGAAGCAGATCGCAGCGGAGAACGCGTTCACCGATGCAGTGTCCAACGTGTCCAAGACACTCGA
GTCGCAAATCAAAGAATTCGAG
>c100022_g1
GTTGGAATGAAAATTCGTTATTTCGATTTTTTCTTTATTCTAACCTTGTTGCAAAATCTACTATTCTGAAATAATTCCTT
TTAGATGCACTCAAATCTGTGACTCATGCTATTTGATAAGAGAAATCTGTGAAAGTAAAATACGACACGGAAAATAGGAA
AAATATTCAGAAATTTTTACTTTTTAAAGAATTTGAAGTTAATATTTAAACATTCTGTTATAATTTCTTCATGTTAGTAC
GTAATATATGCAGTTCCTA
>c100023_g1
GGGGGCAATACTTCTCCCCAGTTTCCTGGTCGTGAACTACAGAGTGCCTATGACTAAATGTACCCCTTTCAACATCCTGA
CCGCTCAATCGAACATGGTTACCTTCTACTAGTAGTGTAGCAAAGGCAAGTGATTCAGCAACAGCCCAATCAATTCCTTC
ACCAGTCTCAATCATTTGTGCACGTTGTTCATAAACCTTCTTTACTGCTCTGTGAGGCTTAAAAGTTTCTGGGAGGGCTG
TGAC
>c100024_g1
GGAGAATTCGCACTGCGATCTGTATGTCTACAAGGAGTCGTTCGGAAAGTGCTTTTGCGAGCGGTGTGCAAACGGGTATT
TGCTGCAGGTGCAGGAATGCATCAAGGTAGAAAGCACAAACTGCATTGACATGAACAGCTTCACGAACACGTGCAACAAG
TGCCAAACAGGATGGTATCCGCACCTAGCAAACTGCCTTGCCTGCAACACCATCC
>c100025_g1
GGGGTGTTTGCTACTGTTTACATTGCTGTTGCTGTGGTTGGTGCTGTTGCTTGGTCTGGCAGATGAGGGGAGAGGGGAGG
AGGGAAGGGTTGGGAAGAGGCGGTAGCAGGGATGAGTGTGATGGTGAGGTTTGAGTAGTGATGGAGTGATGCGTTTTGAT
GGTGAAGCTGCCGCTGGTGCTGTTGCTCTTGCTGTTGTGGAGGTGGCTGCTGTTGCTGGGGTTGCTGCTGCTGTTCGGTC
AGGGGGTG
>c100026_g1
TGGAGGAAGTGGCCTGCCGCATTCGCATCATCAACAGCAGCATCTTCTGCACCTGCAACAGCATCAGCATCCACATTCGC
AGCAACAGCATCATCACGGCGGAAGCAGCAGTGGATCGAACAGTACCAACAGCAGCGGTGCCAGTGGAGGCAGCCAGCAT
AGACCGAAAGAGTGAGACCGGTCCGTGACGCATTGCCACCATCAGCAGCAACAGCATTACCGGCATTTGCACCGTCATCA
>c100027_g1
TAAACAAAATTTAACAAAACAAGGAAGAATAAGTAAGAACTACAACTGAAAACTGAAGTGGTTTAAATGGGAAAGTAAAA
CAGCTGCTAGAGGATTTTGAACAAAAAAAAAAACTCAGCTATGTCTCATTAAATGTCTGTTTAAAGAATTATTCCGCGTT
CGGCATGGACATAATTGACACTGGTGCGGTTCTTCACCGGTATGTAGTCGTAAATGTAACTGAAATCATTATATTTTCAT
TTTATGGGAATAACAATCTGGGTGTGTAACACCTTAGCAATAAAA
>c100028_g1
TGGTGGTGGAGCTGGTGGTTATGATGGAGATGGGTATGGTGGAATGGGCTATGGAGGATATTCCAGTGGAGGGGGCTATG
GAGGCTACAATTCAGGTGGAGGTTCTGGAAGTTATGGTGGTAGCCGAGGTAGTGGAAGGTATCATCCATACAGTAGGTAG
AACATCAAGGGTATTTGGGAGAGACAATACAGTGTGCTATTTCAATAGCCAAGGCTTTTAAGTGGTGCCAAGAATATATT
GGTTGCATTTGGAACAGTTTTGTTTTGTTTACATGCATTTTCCTGTCTGAATTGGACATTTTTCTGAATGAATATTCAGT
GGTCATTTTGATGGCCAA
>c100029_g1
GTTCGATTCAAAGAAATCCGGACTGAGTGCCTGAAATGAATTTCTTGTGAAGTGAAAGAATTGAAGTGGCCCTTCTGATC
AGAAGGATGGGATGTGGGACGACAAAGATGACCTGGTTAACGGCGCCCACCGCGTGATGATGATCGTCCCCGTGAACCAC
CACGTCCCCGTGAAGCACCGCGTCCCTGTGAAGCACCGCGTCCCCGTGAAGCACCA
>c10002_g1
GGACGATGTGCGCGAACAAACACCCGATGTGGTGGAAGGCGAAATGACATGTACCAAATATCATTGGATCGCACCCATTC
TTGTATGCATGCCCGTTGCACTTGTCATGATTTCCCTTGTCGTCGATGGCGCACACGCAACTTCGTACGACGCTGGGTCT
CAACTGCTCTCGCGGATGGATTATCGCGAAATGGAGGATATGGCAACGTCCATCGTGGCCTTTGCCTCGAAGTTCCCCTC
ATACACCCTCTATGGCACTGACACGCCCATCGATTACACCAATGGCCCAGAGAATGTTCGTTTCATCCTCCTGACCGAAC
AACAGAATGCACGCGGCTCCCGTCTCCTCCTTCCGTCCATCCTCGCCTTGGTCTTAGGTGCCCTTTACGCCACCCCGTTC
CTCATCGCGATTGCACTTGTCCTCGCATACATCGCGTATCGTATAGCCATTGTGGTCCT
>c10002_g2
GGCGATTCAGCTGTGTTCGCGAAACAAATAGAACTTAATACAATGAAAAGGCCGTGATGAGGGGTCTCCTCGGCGCGATT
CGATGCAAGAAAAAAAAGTGATTTGACGAAAGTAAAAACAAAAGGAAAAAAAAGGGCTCAGGAAAGGAAAGGTGTACATG
GATGATGAGCAGTGTGTGTGGATGTTACAGCCGGTGTAATTCCCTTGGGTGAAACTTCGTAGGAAATCCTACACGAACGT
TGCACCACAAGAGCTACACGATGAGGCATATTTTGAATTCTCAGCGCCACAGCCTGAACAAGTCCCCTTGGGCCCACTGA
GTGACGAGAGCCAGCAT
>c100030_g1
AATGCTCAAGGTTGCTTTCACGACGTGAGCGGATATATTTCGTGAAAGGCATTGCTTTTATAGTAGGTTTTTATAAATAC
ATCGTCAATGTGATTTTTCAAACGCTTCCTATATTTATAAAACTGGGATGCTATGGTAAATTAATCCAAAGCTTCTTTGA
GCCATGTTTAAAATTTACATTTTTAGTTAACCCAGTTCTCTTTGGACAATTTGAATTAATTCTAATGTT
>c100031_g1
GTTTTTTCTCTATATGCGACCATATACGTTTGGGTACCCGAGGAGGGACAAATAACTTCCGAATAACTTATCAATACCAT
ATTTAGGTATCATACCAAAATTAGGTATTGTTCAGTTGTCAATACCTCAATTTAGTATTATAATGGAATTGAAAAAAATC
TTTAAAACAATTAAAGATACCTCATTTAGGTATTAGACAGCTATTGAGGTCTGCTGAAGGTATTGTACTACTTTTGAAAA
ATTTCACTTTTACATGAAAAT
>c100032_g1
GGCCGAGCAGGCACGATCAACGATTGCGCTCATGCCAAACGCAACAGCGTCTGTGTGTATTGACCATCTCACCAAATCTA
TGGCATTAAAGCCAAAAACAAAGACATCTGACCAGCCTCAGTCGCCACAAACAAAAAAGAAAAAATGGACGCGTGACGAA
CTTTTCGAAGAGAAGCGCGTTCACGACCTTAAACTTGCCCAACGCGAAGTTCAGGAAGCCGAGAAACGACGTCTCCAAGC
AATGCTGGAAAAGAAAAGGCTTCGGGAGCAG
>c100033_g1
CGGCCGCGGGGATGCCTACTTTCAAGACAGACTCCTCTTTGTTGAACATCCACCCCTCGTGCGAGGTCCTGTTGGATGAT
GTGCACATCACATCTGTCTCAAGTGCTGACGCCGCAGTAGTTTCTCTCCGAAAAGCCACTTCAACAACAAAGACATTGAC
CATTCAGCACTGCTCCTTCTCCACTCTCACCACCACAGGAAACTCCGCGTGTGTCGTCTCGGTTCCACTAACGAATTACG
CACCCATCCCCACCTGTTCACTAGTGATGATCGACACCACAATCCACACCGCAG
>c100034_g1
GTCCCGTGCTGCTGAGGAGGGTGACACCGACACTCCCCGAGGAGCAGATCTTGTCGATGATTTTCCAGAAGGAATTCAAC
CCCACAGTACCGCAGTCCGCACACATCCTTTCATTAACACGGAAACTGCCAGATTCAATCACGATCAACACCATCCCCCA
CATCCTCGATGCCATCGACGCTCTCCCCCGCGGCATTTCTCCCCTCGACCCAATCCCTGAACCCACAG
>c100035_g1
GGGGAGTGTTACTTTTGCACCAGTGCGCCTTCTCCAACCTCCGCTTCGCAACCTCCCTCTGTGCTGTCTGTTTGGGAGCA
TCGATGACTGGATGCGAAATCCACGGGACCACTTTCCAAGTCATCGCACTGGAATCAGCACCCCTCCTCGGAATCTCTGC
CCCCCCACCACCCACCACTTCCCCATCACCCCTCCTGCACAAACCATCCGCCACACACAACACCCCGTTTCC
>c100036_g1
CAAAAAAAAAAAAACAAAACAAAAGAAATTAACATAAGACTACACATAGCGTAAAACGTCAAATTTGACAGGTATACGTA
TTTTGATAATAAAAGAAACGATTTTTGAACCATTGACAAAGAGAAATATTCACAATGAAAACGTTAAATTTGACAGCTAT
TGAAGTTATCACTTGTTAAAACTGATGTTTATTATTTAAGTAGTTTTATAATAATAATAATAAAA
>c100037_g1
CAGGCCAAAATTTAAGCTACCTTGTAATTTATATTTGATTTATTTATTCATATACGTACACAGTTGTCTTGCCATTAATT
GAGCTTTCATCAGAGGCGAGCCCTACATTCAATTAAATAGTTGATTAATTACTTAACTGTTATGTGTAATTTATGTTCAT
ATCTGCCTCAGGTGACATTATCATCTTCAACTTTGTACTGATTTATACTTATTCTGTAACTTATTGTATTTATAGTTGGT
ATAATGTATAACTCATATACTGAATTGTAACGTACCAACAGGCAGTTACATAATGTTAGTCTATCTATAGATATTTCTGG
AGTGAATAAGGGAATAACAGCTGTTATCACCTCAGGCCTTATTTTAATTTGTACTTCATAATCATACACATACAATTTTG
TTTACTATTGAACTTCATTGTTATGACATGACTGCATGTGG
>c100038_g1
GGGCAGTTGATGTTGTTGTGATGTTTTCAAGGTGCAGTTGCATGGTACTGAATGAACCACCCTTTGTTGCGGTGTCTGTC
ATGACGAACAGCGCAGAATCACCCAGGGTGATGTCACTGATGTTCGCTCTATCGATGGACAATGCATTGTTCGAATGCAA
TGCAACGAGTGGGGAGTTTCCAACAAATGTGATGTGATGGAAGGATGTCTCCTTGATGTTTACAGATCCTGACGAAATTG
TGAGAAGTGGGTGGTCGTGGGATACTGGGATGGCG
>c100039_g1
CGGGCGACTACGCCGACCCCCACCTCGCCAAGCTGTCGGTCGACGCTGTCGAGCACTGGAAGCAGCCCGAATGGCAGGGA
TGCTACCACGAGTCTGGCGTCGTCTGCCTGTCTGGTGACGACCCGGCTGGACGTGCGTTTGTCGACGCCTCATACGCAAA
CTGCAAGGCCATGGGCCTGGAGCCCAACTACGTGCGCACGCCGGCCGAGATCAAGGGCTGCTGGCCCAAGGGACTCCAGA
CTGGCGCCTTTGCCCGAAGGGCCG
>c100040_g1
TATTATTATTATTATTATTACTTAGTGTTTTCACTAAAGATTTGTTGCAACGTATAGAACACTTTTGACAACTTATTCAC
CAATACCTGAAGACAAAATAATCAAGGTTATGAAAATAACGATTTTTATTTAATTAATCACAAAATACAGAGAACAAAAA
AATGTAAAACAACGCCAACTCACGCTTAGTGGTATAAGCTTGTTTTACAGAGATAGAAATTCAAATTTTCATAAATTTTG
TAGCAGGCT
>c100041_g1
TGAACGCGAAGAGTGGTGTGTTTGTCAGGGTGACAATGTTCATGGAAACAGAATCCAACGTAACACTTGTCATCGTCGGA
GACACGGCGAAGGGAGCGACATTGGCTGGAAATGTCACCCCAGTTCCCCCAGAGCGGAAGAACAGCGACTGTGATTGTTC
AACGATGAGGGTGCCATTGCCGATTCTGAGGAGCGTGAGCGGCATTGATCCAGTTGTGGATGAACCGAATTGGCAGGAAG
TGAGTGTCAG
>c100042_g1
GTCGAGCGGACGCGAGCTAGTTGTCGCGTCGAAAAAGAAGTGTGTGCGTGCATACGATCTCCGGGCCGAAGGAATCGCGT
GGGCAGACCCCGACGGGCGGCAATAACGGACGTTCGAAGTAAATGAAGTGATTCCGAGCATTAATAAGACGGTGCGGGGG
ACAGGCGAAGGAGGATAGATGGTTTTGGTTAATCGTGCGTTTCCTTCGACCGCAGATATGAATTATTAGTACCTACTTAT
AACATTGTTATATTGTTGTTATTGTTTTAAATATAACTTGGGGTTCGCCGACTTTAGGATTCTGGCCGAGGCGCATTTCC
GAGGACGTTCCAG
>c100043_g1
TTCCGCAAAGAGGAGGACGCTTCAGAATTCAACCAATCAGCAATCACGAACAAAGGCATGGGAAACTTCATTCCGGCTGC
AAATGACTTTGCGAAGTGTGGTGACATCTACCTCAGGCAGAAGCTTTGGCACCCCAGCGCAAAGGCATACGAAAATGCAG
GTGACATGGCCGTCCTTGGCAAAGACTATCCCCTCGCCATCGAAATGTTTGGAAAGTCG
>c100044_g1
GTTTATTTATAATGTAGCTACAATACACTTTGTAATAATCTTGTAAATTCTCGAACATCCGTTTTATTTATAATTTTATA
TCTTACTACTAAAACTAATTCTGTTTAGTGGGAATACCAGCTCTAATTGAAATATTTTAAGTTTAGTTTAGTTAAATTAT
TGATATTACCATGTAATGAGATATTTCGACTATTCTAAATTGTCTTCATCAAGAATTGAACTAGAAATTTAAATGAAAGT
CTTTATTTCCACACAAAACAAAACTGGTTTTATTATTAT
>c100045_g1
TCCAAATGCTGACAGCAGGTAGGTAGCGACCTCCTTATCCATTCCTTGTTTAATGCACTTTTGTGTCAAATACGTCAAGG
GTATATAAAATCCGAGCATCGTCAGGAAACCGCTTACCGCTACCAATGAGAAAGCTGCAGATTTGAACATGCCTAAATGG
AGCATCATCACTAACGGTCTTCTGATTGCTATGGGGCAACAAACGCAACACTTTTCTTCTTCGTCGAGTTCTTTAACATC
CGG
>c100046_g1
GTGAAAAACGCTGTAGTAGATAGACTATGTGCTTAAAGGGAGAGAAGAGACACTGGTGGCTAAAAAGGATATTCGCAGGG
TAAGGTTTTGTCTCCTCTGTTGTTGAACCTGGTCATGGACGAACTACTAATACAGCTGGAGAATGAAGGACATAAAACTT
TGGGGTATGCAGATCATCCTGTCGTTTTGACCTAGGGTAAATTCAGCAGCGTAGTGCGGGATAAAATGCAGAACGCTCTA
CAAAT
>c100047_g1
GAATGTTATTCCTTCGATGGAATGGACACCGTTGGTCAGTTGGAAAATGGGAAGAAAGGAGGTGCTGAGTGAAGAGAGGG
TGATGTCAGTGAGGTTGGACGTGACGTTTGTGAAGAGAGAGAGATGCGATGCAGTAATATCGAACGACCCAATGTCGAGT
TTTGTAAAGGAGATGCGCGAATCATTGACGACAAACAGCGAAGAATAAAAATTATTGAGTTGTTTCACATCCACTCGAGT
GAAAGTCACAGCGAAGCCATCCGCG
>c100048_g1
GATCGAAGGGATCCTCAATGGATAGGTGGCCTGGCTATGGTATTATAGCATACAATTAGGACACTATGCCCCTGCAAAAT
TTTGTAAATCAAATTCAGAGGCAAAAACATATTTTAGAATCATACAGTTTGCACACGACAAGTAGGTAATAACTGTCTCT
AAAAATGTTTTCTCCTTAGTCCGCAATGAGCTAAGATTCAGAAT
>c100049_g1
GCCCAGCCCATCTGCCGGCGCGTCCTTGCCATCTTCCTTCTCGTCTCTCTCTCCCGCATCGGTGGTCGCAAGATGCCGGT
ACCCGCGCCCGTCCCGGATGTTTCCGCTCCCAGTGAACCCCGGGCCGGCCGCCTGCACGAGCGAAGATCCCACCCCGCCA
CTGCGTTGAACCGTGCCGGTGGACTGCCCGTACCCGGCCGCTGCCGCCCTACGGGTGTAAGCCTG
>c10004_g1
GGTGGGGGGTCTTCGATGGGCGCCGGGGGGGGCGGGACGTAGACGGTGTCGGCGTATTGGGGGCGGAGGTTGTTCATCTC
GCAGAAGGCGAGGGCTTCGCAGAGGCCAATCATCTCCGACTCTGGGACGGGGGCAATGCCTGCGGTTTTGAAGTCTGCTT
GGTTGAGGAGGGTGTGGATGTGCTGGTGGAGTTGGGTGAGGGCAGAGTCGACATTATCAAAGAGTTGAGTGCAGAGGTCT
GGGAGAAATTCTGATGGTTTTGCGGCAACAACGAAGCAGAGAGAAATGGACTGAATAGAATGAATCACCAGGACTCGTGA
AGAACGAGTTTGGATGTCCATTTCATCTTCATCTGGCAATTGCGGAGGTACTGCTGGTTCCGCCGCGCCTTCGGGCTCTT
TCGG
>c100050_g1
GGATCATTGCCGCACGATCGGAGAGGGAACTGTCGTGGGAAATAACTTTGTTGGGTGCATCGGAGATAATAACACATCAC
CCCAAGCAGGCGCTATTTTATTTTCTACCGGATTATCAAGCACTTTCACACTCCGTAGTTGTCTCTTCTCGAGATGCAAT
GGACGCACAGTTTGCGGTGCACTCCGTCTTAGCGCCATCCCACAAAAACCGATCGACTCCCCCCATTTTATCATCCATAC
ATTATTTCGGAGTAACACCGTCACCATTTTTAATGCCCAATATGCCACTGATGTTTACGCCGCTGGTACCAACGCAACAA
ACAAAACTTTCTTCGACTCCTGCTATACCACAAGCACATCGCGCACCCCCAACTTCTACTGTGACGCCGCCACTTGCACC
ACAGACTACTCTGACTGGC
>c100051_g1
CGGGTTCTTCAGATCCAACACCTCGCCTGTCAAGTGCGTGTAGAACTTCAGCACGTCCTCCACTGTTGTCTCGAAGTGGC
TTGATGCGTCGTACGACGATGTGATGTAAACATGATCCTTTCTTCCGTCTGCAATTGGCTCATACGTATCCGTAATTGAC
CAGAACACCTGCTCAATCGGCTCAAGCAGCTTCATGATCGGCTGCAACTCCTTCTTTGGGTCCTCTGTTTCCTG
>c100052_g1
ATAATATAAAACTTAATTATTTCATTTCGTCTTTTGTCGATCATACTAACATTAAGTGGTTTGATATTAGTAGCAATTCG
TTTGTAAAGCAGCAGAAAACCTTCAGAAATTAATCAAGTAACAATTCCAGAAGATTTCCTTAAGATGAGGTCATTTGCAT
CTGCTCCGAAGAATAAAGTCGTCAAAAACGTAAAAATATGTCTGACTATTTTGTGCAGGAAAAGTTTCAG
>c100053_g1
GTACATAGTCAGCAAGGGCTTTGATACCCGATGGGAATGTTGTAGCATTTGCTACTAATCTTCCATTTTTATCTCGCTGG
CACTCAGCCCAGCAATCATCTAGATTGACATATTTATAGCCCAGTTTACTAAAACCTGTTGAGATCAGCGCATCAGCAGT
TTCCTTGATTACTTTCTCGCTGATATCGCAACCAAATTTATTCCAAGAGTTCCACCCCATGGGAGGTCGACCAGCGATTC
CCATGGGAGGTCTGCGAGCGATTCCATCAACCGAACTTGCATCAGCGAAGGAGCAAGCCACGGC
>c100054_g1
TGATGTACCCAAAGTGAACTTTGCCACGCAATAATAAGAGAAATCCGAGTGCGATTCCAAAAAGCACAAATCCGGACATG
TCACCTTCCATCCAATCATCTACATTCACTTTCTTCACTGGATTTATTGCAGTTGTGAGACGAGAAAAAAACTCCTGGGG
CTCAATTCCAAGTTCTTGGAGAAGTGGTGGGTCGATATCGTCATCTTCGTCCCTGCGTAGTTGTCCATTGAAATCTGAGT
TGAATGACGCTGGCTGTTCGTAAGGAATATCTAAAAAACTGTGTTGAAG
>c100055_g1
GTGTGGTCTTTCGTGCCCGATTGGAGAACAACAACATTTCGCACCTGCCTCAATCACTACCGCATCCCACAACCTGCCCG
CACCACTGCCGCCAGTCCGCACTCATTGCTTGCCACTGGCAATGCCAGTGCACCAATGCCACCTCCTCTCCATCGCCGTT
TGTCATCCATCCTTGTTACCACCTCGTTTCGAAATTCGAATCGCTGTTACTCCTTCCCAGACACCACAGAGCATTCCGTC
AGAAGGCGGCG
>c100056_g1
ACTTCTTCTTCACGAAGTACGAGGCAGCTACGATCAGGATGAAGGAGGCGGGGACGGGAGGGATCGATGCTGTGTACTGT
GGGAGGGTGCAGTTCCCCTGTGCCACAGTGGGGTATGCGAAGAACCAGCTCGCTGGTGCAGGGCTGACGATCCACGTGGA
CACAGGAAGCGTCGAGACACGGTCGACGGCACTCAATGGCG
>c100057_g1
GAAGGACGCATTTTCTCGTAACCCAACAAATTTCCAACCAACCCACCAAGTTGACAGCCGCACAATCGGACCAGTTAGTC
CTCCACGCTGTGACTATTTCGAGCTTGTTGATGATTTTTCCATCGCAGGGAACCCACAGGATCGCACAAGACCTTGTACT
CGACACATTTCTCATTCTCAAGCTTATCGCCCAACACCAAGAGCATTTTTCCTTCCTCTGCCTTGGCCACGTTTGGCAGG
CCATTTACCACCTGTTCACCCCCTTGTCCCAACGCG
>c100058_g1
GCCATTGGATGGAATTGAATAGACAGGCCTGGTCCACGACGAAAAGCACCACGGTCAGTGTGTCGCAACAGTGGGAGAGG
ATGAGTGCATCACCCATGAAGAACAACAAAGAGGTCACATGAACAAATTCAAAGAAGAAAAAAAGATGAAATGTATCGGA
AGAATCGTAATACGGAAGCAGAAAAGAAACACGAATCAGGTTGGAGTGAATGACATGGATGTCACTGAATGACACCAGCT
TCGTCGTCGCCTCCCTTCTCCTCATCCTGCTGCTCTTCACCCTCCTCCCCGTCCTCCTCCCCATATTCCTCCCCT
>c100059_g1
GCTGGAGGAAGTGAGGATCGAAGGGATCGAGGTGGATCAGGATGGGCACCTCATCCTTTGCAAGCGTGTAGGGGATGGGC
TCATCAGCGAGTGTTCATTCAAGTCCATCACGCAGAAAGGCGGGGAGGACGTGGTAAACGAAGTCAATTTGCATCCGGCA
CCCCTGATGCTTCTCATGAATAACCCCGGGGCGCTAACGATCGAGAACACAACGTTCGTCGAGTG
>c10005_g1
GGAAAGTGATGATGTGAAGGGTGACTGTGCAGTTGGGTCCATTGGCAGCTGTGATGTGTGAAGTGGGGACGGAACCAGAG
GGATGGATGGGGTGAATTGACAGAAGAAGGGGATTCGTCGCACGAAAGCAACAACCCGACACGTTGCGGGGGAAATGTTT
GATTTGTTGCCGATGCTGAGAACAAATTCCGTTTTGTGAAGAACGGGACGCGGAGTGGGTGTTTGGTCTGTGAGGGTGAA
TTCGACCACAACCGCCTTCTCCGATGCAACCCTCCCCGACTGCCTCAAGACGCCCTTGAGGCCGTCCCTTGCCTCCGTTC
TGAGCGACGGAGTCACATCGCCCGCGGTGAGGTTGTCGATGGAGAGGAGACCCACCGTTGGCGAGGAGAGGCCGTCGATG
AACG
>c100060_g1
AGTGTGCTTTTGGTTTATAGTTGGAAAGATGCTGTGATCGTTATAATTGTGTGATTTTTCCTATTTCCCCCCGTAAGTGA
GTGAAAGAGCGTGAATCGAGGTTCGCAAGAAAAACGCTCATCTCCCGCAGAAGTTTATTTTCGTGTCGACCAGTGAAGTA
AAATTTCCTCTGGCCAGTCAGTCCGCGTTTTCGGTGTCTTGT
>c100061_g1
GTGAGCTGTGCCTTGTCCAGTGTCTCCAGCTTGGACGTGACGCGGGTGTTTCGCATGACGACACTGCCCGAAGCGCGCAG
GAACACTTGCCGGAAGATTCCCATGTTCTCGTCAAGCGGGCGCGGGTTCCAGTCCGCAAAGCCAATGTTCGGATCGCCGG
GTTGCGCGCGGAATACTTCGAGTGCAATCGCAACACATGTT
>c100062_g1
GGATTATAAGAGTTCACTTCTTTTTATTCAAAACTCATGTAGATATAAATTCTAAATAAGTTCTTGTGGATATGAAATGG
GTATATTTTCCCAAACCAAAATTTTTTAAAAGTCAAAATGATGTTAAATGATAGCGATACAAAGAAAAGATACGTACTTC
ACCTACTCTCAAAGCAAAACAAAGATTCATAGAAAGAAATAAATAAACATACCTTTTCTAGCATGTACCAGC
>c100063_g1
GGGGGTGTCAAAGTTTTCTGGCATTGCGTTATGGGTAGGTGAAAAAATGGAACAGTTTTGATGAACACTCAAAGAGCAAA
AATAAGTGTGACGTGGAGACGAATGAAAAGGAAACTCGCCGGAAAAGGTGTTGTTTGGTGAACTGCGACAGCAGATTCTC
AATTCTGCCATTCGATTGCTTTCATCTCTTCGATCCCCGTGGTCACTGCGGTTGGTGTTTCGATTCGCCTCAGATACAGA
ATTTCTGCAGCATCAGCAACGCACCAG
>c100064_g1
GTTCTTGTTCTCGCAGTTTAAGGATAAGAAATACACTTCGCTCAAGGCAATGCATGAAGAAGTGGGAACGAAGATTGCAC
AGTACTACGAGCTGCCGAGAACAACGTATTCGTTTGCAACGACACTCAATGCAATTGTTGCGAAGGGAACAGAGTACACA
TTGTTCTATGACACGGAGTACACAAAGTACTCGATTCTGCATGAGAACGCGAAAGCGTTTCCGTTAAGCGAAATAAAAGA
GAAG
>c100065_g1
GGACAGGGTTATGATAATGGTACGAATATGAAGGGTCGCAATAATGGTTTACAGAAAAAAGTTCTTGATTTAAACCCTAG
AGCTTTTTATGTACCTTGTGCAGCCCATAGTTTAAATTTAGTTATTAATGACACTGCAAAGGCGTCTTTAGAAATTACAA
GTTTTTTTGTTATAGTACAGGAACTTTACGTTTTCTTTTTCGCATCGACTAAACGTTGGCAGGTTTTAAAAAACAAAATC
CCAACTTTAACACTAAAACCTCTGTCAGATACTAGATGGGA
>c100066_g1
TGTACGCGCCCTTAAATAATGATTTGCAGAGATTTAAATTTGTTTTTTTTTTTCCTTTTATGGTATCGTATTAGAGCTTT
TAAATAAAAGAAGTTGTAATTGAAGTTTTTAGAAAGAAAGAAATTTTCTAGTGATGGATACGCTAAGCTTGTTTCTAATC
CAATAATACGCAAACGTTATTTATAAATGATAATTTTGTGATTTTAGAACAGCTTAAAGCAAAAAACAG
>c100067_g1
AGCATACGCGCATGCGACAGTGTAATGTTTTCCACCCTGTCGTTTTGTCACAATCCTAAACGGCCATGGAAAGACGCCGT
TTACATAACCTAATCTGTCAAAACCGCTGTAACGAACTTGTCGCTACAGTTTTCTCCCACATTCTTAATTGAATTAGTTA
AAGTTCGCGAGTTCGATCATTAATAAAATTGAACGTAATATTACTAGCGAACTAAATGAGAGGTTTATATCTTCA
>c100068_g1
TTACTATTTACATAATGATATTTTAAAATTAAATGTAATGAAAAGAAAAAAGATCAACATTTGAGGCGTTCGATCGTAAA
ACATGTTAAGTGGCAATTCTTCAATTTTTAAGTTTTTGCATGGAAAGTATTCTTAAAAATCATTATCTAACTTAAATTTG
TTCTTCTGTAAAATAAGACATTTTCACTTAACTCGTTTTACAACCGAACGCCTCATTATTTATGGTGCAATATATCAAAA
AAAAAAAGATTGAAGTAAATTAAATTCATAGTTTTTTTTTTGTAATATTTAGCTCACGCCACGATCACAAGACACTGAAA
ATACTGGAAATATTGGGAAACGGTGACAATAATAAAACTGTTGTCTTCTTTATATATTCAAATATTTGTTATTTCGCGCT
CAACTGGCATTATGAATGTAACAAATTTGATGTAGCCAAACCTAAAAATATTGCTCTACTCGTTATCCCAGCAATACCGA
AGAGGCCTTTCACGAACCAGATAGAGAATACAATTTTACCTACTTTCGTTCAGATGTGTGTAACGAAAATACTTCTAACG
AATTTCG
>c100069_g1
TACTCGCAAAACTGTAGTTTCTGCCCTAGTGATACAAATAACTATTGTAAGTTTATCATGAATACAGACGCAGTCATAAC
GTAAACTATTTGTGTTTTTTTAAACTTATCATTTTTGCGTCATGAAGCAAAATTTTTGTTTCTTAAAACATTGGGTTGTC
ATAAATTTTTGCGTTGCGTCATAAATTTCTGCGTTTTGCACTGCAACG
>c10006_g1
GTGAATTTTTGTTTTATTGAACAATGTCTTTTTATTTCATTATTTCTTATATTTAACTTCCAGAAAGAAATAATTTAATT
TTAGCTTCTTTAAATTCCATCAGTTTTTAGTATTATTTTCCTTGTTATAATTAGCGGTAAGCCTAGTTTACAGTAACCAG
TGATGGGCTGAGAGTAGCGCACTACAAACATCTTCCTCCAAAGTGTATTAGAGATTATAGTAGAACAAGCAAGGAAAGGA
GAGAGAAAGTGAGTGGTGCACTTCTTAGTACCCTAATGTAAACTAGGCTTTATGCATATATTATCAGTATTACTTTTTCT
ACGTGTATTTTAGATTTAATAAATATAATATTTAGATATGATTAATATTTTTTATACTAGAACTTTTACGCATTTTTATA
ATAAATCCACAAATGGTAACTTGGTCGTTTTATTACATAGTTAGACAAGTGCTAATGACTAAGTTTAGGAT
>c100070_g1
GAAAGCTTTTTTCAAATGATCGAGCTCTTTATCAAGATCATCAATTGCCAAGTTATAAGCCTGCATTGGAGAAGACTGGC
TTGTAGTTTGGATCCTGAGAAGAATCTTGTACTGCAATGGATGTGGCAATTTGTAGCCAGCAAAGAGCACATTTGGATCC
CTGTGCAATTGCATGCGAACGATATTGCCAATTGTGTGATCTTCTCTTTCGATGACAAATGTTGCAGCATTCATAATCTT
CATGTCCCG
>c100071_g1
GGGAGTTCATCGAGCAGACGCAGCGGCTGCTGGTGCAGGATATGATCAACACGAACAGCCAGTGCGGGCAGTGCGGGAAG
GAGGCGCGGGACGGGGACACGATGTGCTACTTCCGGTGCGGGCACACGTACCATCAAGCATGCCTGGAGATGATGAAGCA
GAGCAGCGCGCGGTGCCCGAGCGCGAAGCACATCGAGGCGAAGCAAGTCACGGCGCAGGAGTTCTTCGGAAAGATCGACG
ATAGCAAGTTCGTGCCGCTTGATGTTGTGAGCCA
>c100072_g1
ATACTTAAATAGATAGCAAAACGTCAGACAAAATTAAATTTTCTACAAGATAAGTATATAACATTTTAATTAGTCCGTAT
ACCATGAACTTCAAATTAATACAAAATTGAAAACGTACAAGAATAAACATTAAGGATAGTTAGTTTCCAGCTTACTTGCT
GCGATTTTAACACAATTATAATCTTTTATATGCAATATTTACGTTAACTTATTTGAATTTTCAAATTAG
>c100073_g1
GGGAATTTCTCGATCGATTGCCCCACTCACAAAGGAACCAGCAGTGTTTTGTGTACCACCATTTGTAAACCGAGTACAAT
TGCTACAACTTTGAGCTCAGTGCTGATATGCCATTTGTACATTTTGCAATTAATTTTGTCGAGAAGACGAGTCATATTTT
CATAAGTGCCCTTCATATAGACTGCGTAGCCAGCCGGGATGGACAGATAAACGTTTCCTATTCTCAGCATCAAATCATCG
ACAATATTGCAGAATGAAATAATTC
>c100074_g1
ATAATTTTTCCCTTGTAAATAAATATCCTATTACAGATGAAGATAAAATATTTACTGAAGGTAATGACAACTAGGTCCTT
ACAGGTATTTTGCTCAATTTGCGATTCTCATATCTATAAATAAATATTTGTATATTACTTAATAGTATAATATCATTTTA
TATATTAGTTATCATCTCTATGTTCGTTTTTTATTCTCTTTTATTTAAAAATAAACGAAGTTCGACGAATATGTAACTTT
TGACAGATTCAAAAAAAAAAAATCAGTCGATGTAAAAATAAAAATATAAGTCGTATTAGTAATCACTCCAACGAAAAGCA
G
>c100075_g1
GCACAATTGCGGTGTTGTGTATCGAGATTTGAAGTTGGAAAACATTCTTCTTGATCGCTCAGGTCACGTTTGTTTGGCCG
ATTTCGGTATTTCGAAAGTTTTGGGTGATTCTGAACGCACCCAAACATTTTGTGGAAGTCAAGGCTATCTCGCTCCTGAG
ATTCTTCTCGGAGAAAGTTATTCTTATCCAGTAGATTGGTTCAGTTTGGGAGTGATTTTGTACGAAATGCTTGGTGGAGC
GAATCCATT
>c100076_g1
TGAGAAAAAGAATTTTACATGCCATAATGATAATGGCAGTGGGAGTATTAGCTATTACCAGCTGCGGTAATAAAGCAAAA
CATGAGGGTGTATATACAGGAACAATGCCATGTGCCGACTGTTCGGGTATTTATACGGAAATTACCTTAACCGGTGATGA
ATATACCATGAAACAAGTATATCAAGGCACAGAAAATGACGAGGAAGCTACTTTTATTAATAAGGGTGTTTATACCTGGG
ATAAGAGCAGTAATGTAATTACTTTTAACAATGACCCGACAGAGCGTTATTTAGTAAAAAACAATAGCTTGATTGCGCTT
GATATGGATGGTAATCAGATAACCGGAGATTTGGCCGACATGTACATTTTAAAGAAAAAATAAGCTTGATTTTGCAGGCA
TA
>c100077_g1
GAAAGTTTTCAAATCATAAACAATAGCATTATTTATGAGTCTAAGCCTTAAATGTATAAAACAAATACATATAGTTCACT
TTTCTTAATTTAAAATATACTGTACTTTGAACAATTCAAGTAATGTAAGACTATCAAAAATAACTTCATAAGCCATACAC
AAGTGTCAACTGCATTTTCAGTATTTTAAGAACTTTTTAAAAATT
>c100078_g1
GAAGATAGTACCTTGACTTCACTCGCTCCTGTTGCTTTCACAAAGCTGAACTGCCTTAGTATAGTGACAAATATTTTTAG
GTTATGCCACATGGATTTTTTTTAAATATACCTACTATAGCAATAATCAAAAATTTAATCTTCGCTGGGACAGCCCTGTA
TGTACGATCTATATACAATATCTTACCAGACATATTTCTCGATACG
>c100079_g1
GTCTCCCTTCTTCGGGAAGTTCGACTTCACGTAGTTGATCTGGTCCGGAGTCATGTTCGCCTTCTGCATGTCCAGTTCCG
TCACGAAGTCCTTGCCGTTCGCGACCACACCGATCATCTCCACGAACTGCTCTGGCGAGTCTGCGTCTTCGGTCATCTCG
ACCATGTACTTCACGTAGCTGTCAAAGTCCAGCTCTGCTCCCTCCTGCGGCACCAGCTTGTTCCAGATGGCATTGAACTT
CGGGTCCTCCGCGTTCGTGAAGTCCACGTCCACCAGTCCCATCGAGCT
>c100080_g1
GGGATATCTTGTTTACATCTTTGAATATACTATATTATGCACATCACAAAGCTGTAAGTTTATATGAGTCGTATTTACAT
CTCAGGTTACATTTTTTATTACAGAGCGAGTAAGAAAATACCAATTACTTTAACTTTTTGTTATTTTCATTACTCACAAA
TCACAAAAATAATATTTCCTTAAATGTAACATTATTTGCTACACTGAAAATTCGTTTTAGGCACCCATATTTTTTGATAA
TGAGCTATACAGTATAAATACTGGGATTGTAATTTTGGTTGCATATATCAAAGGAGTTTGATCTGCCAACAAATTATTCA
AATT
>c100081_g1
AGACGTGCCACATATGCCTTGACAAAGGGATGCAAAAATGTGAGGTTTAGCTAATCCTACAAAAAAAGGAAATAAAAAAA
AATGGATTGTAGTCTGAAATTCGACTACATGAAAAAGAAATTACTAGTAATCGTGTATCACAATGGCACGGTGAATCTTA
TCTCAGATTGGTACTAACCACTCGTCAGGCGCTGAAAATTGTGAGTGCAATAAGTTTG
>c100082_g1
GAGAGAGTGTTGGGAGGGAGGGCGAGGTGACTTGGAGGGTTGGGTGTGAGGGTCGGCAGTGGGGTGGTTTGCGGTGTGGG
TGTAAGGCCAGCTTCAGCGAGTGCTGCCTCCACTTGCTGTGCCACACGCGCTCTGCGGAGACGGAGAAGTGGGGGCGAGG
GGGAGGACGGTGGGGAGGTAGTAGAAGTGGGTGAGGTGGGTGTTGAAAGTTGCTGCGGTGGGGTGGAGGATTTTGGCTGA
CGTTGTTGTGGCGCTTCGAAAATTGTTGGGGGTGTGGCAGATGGTGGAAGTTGTTCTGATGGTGATGAGTGCTGTGTGGT
TTGTTCTGGCTGGTTGATGGTGGGCGTGG
>c100083_g1
GAAGCTACTGCAGTTTCGGTGGATTTGATTCTCCCTGATGACCTGTTGGAACGGATATTAGCCTATCTACCAGTTGCAAG
CATTTTCAGGGCACGTTGTGTGTGCAAAAGGTGGTATGAGATTGTTAGTTCAAAAAGGTTTCTATGGAACTTTTCACGTG
TGCTATCACAAAAACCTTGGTATTTTATGTTTACCAGCTCTAATGAACCAACTGGTTATGCATATGATCCTATCCTTAGA
AAGTGGTATGGCATTGAACTCCCCTGCATTGAGACA
>c100084_g1
GGGGACTGTGGGTGACCGAGGGTGCGATGGACACTCCGCTGGTGTCGACAACGTCATTCAACACACTCCCCCCAACCAAA
GTGCATCGCTTCGTCGTCGCCCCTTCCCCTTCCACCAGGTGCGTGAGAGCGATGTCAACCGATCGACAGGGCGTGATCAT
CATCCCACACCATTTCTCGTCACTCACCGTCGACCCATCCCCTCCGATGAACACGACACCCGATTCATAACCGTCCATCA
>c100085_g1
TGGTAATAACTGAATCTGCGATTCACGTTGCAATGACATAAGAAAACGAATGGTGAGAAAGCCGTCAAAGTACTTGACTG
CGGATGCGTTGGATATCAATCAGACATAGCTCAACACAATCATAAGTCTGTTTACAGAATAGCTATCTAAAGAAATTCTA
CGCAGACTATCAGCATTTAAATTAGAACCTATATCTAGATAAGTAACGAGGATGAAAAAGAGTTATCGATGTTATTTTTG
AATGTATCA
>c100087_g1
GTCACATCACTGGACTTTAGGACGCGCACGTCACCGTACTGGCGCAGATTCACAAAATAGAGATACACACGCCACAGCAA
CAAGCTCGTCACGCCAGCAGAACAGAAAATGAGTAGGGCGGCCAGTCCGAGGGACGCCATACTGGGAAAGAGAACGTGGC
AGAGACCAGCCGTTGGGCCTTCCGACAACGCAGTCCCCAAAAACTGGCAGTTCAAATGTCGCAAATTCTCG
>c100088_g1
CTTCCCATGACTCACCCCTCTTCCGCCTCCTCCTCGAGCTCAGTGGACTGATGGGGTGTCACGTGACCCACTTCTTCAAG
TCGGGCGGTTCCCCGAGCGCCATCTCAAGGGACTTTGCCTTCGACCTGACAAGCACCCTGTGGACACTCCACTGGCAGCT
GCGCAGCAAAGCCCAGTCCCAAAATCTCCCCCTACTCAGCGGGTCTGCCCTCCACCTTTGTGGAATGGCCCTTGTGTTGC
TTCACCAGG
>c100089_g1
TCTAAGAGACACCCAAAGGTACTTTTAAGCGGATTAATCAGTTGAATTACGATATAAATACGGGTGTTATCGTTTTGGGC
GTGGCATCTGTCCGCATATTACTTAACAAGCTCCCTTTTTCGATACCAGTGTCTATCAGTCGATATTTTACTTGGCATCG
ATTTTATTATTACGATACAACAAAAAGTAGTATCGCATGAAAAAATATCGATATATTACGAGCACTCACTAGTATTGAAT
TAGGGGTTCATTAAATAATGAGATTTCCAAGATTGTAAACTAAAGAGG
>c10008_g1
GCTGCTGCCGCCGCCGCCGCCGCAGTGGCTGCTGTCCCCGCGGAGAGTTTCTTGGCGAGGAGCTCCTTGTCCTCCTTTTG
CTTCTTCTTCGCCGCCGCGACCGCCTCGAAGAGTGGGAACATGACCGAGGGGGGCACGGCGCTGTATTTCGTGATGAACG
GGTGCTTCAGCAGCTCGCTGCACGGCAGCCGCGCGTCGGGGTCCTTCTGCAGACACTTCGTGAGGAAATCATTCAGCTCG
GGGGAGTACTGATCCGGCCGCCGCAGCTTGGGGGG
>c100090_g1
GGCTACCATGCAGCCGTAGGGGCGGGTGCCGTAGTCGTAGAAGATGTCTGGGTTGGTGGGAGCGGCGGTGGAGAGGGAGG
GGGATTGCGAACGGGTGGCTGATGGGGTGGTGGGAGAAGCGGAAGTGGATGATGTGTGTGACTGAAGTGAAGTGTTTGGG
GCAGGGCTGTGTGGGTTGATGCATTCCCGAATCGTTGTTTCTGGGCTGCAGACAGATAGGAAGAAGGTTTCTCGCCTCTT
GTCTTCCAGTGCCGCATGAAGTGGTCCATACGCCATCCCCACATCCCTCAGCACCGTCAGGTTAACCACTCGCG
>c100091_g1
GGGGACAGGGGATGATGATGGGGTGGTGATCAAACTGGGAGACTCGCCAGACTCCGGCGTGCCGATGAAGGAGGAGGATG
AGAGAGAGGCGGAAGAGAGGAGGAAGGAAGAACAGCGGCAGAAGATGATTGAAAGGAGGAACGAATCTCTGAAGAAGACG
CAAAGGAAGCGGGACTCTCAGGAGGATTTGTTGGGGGCGGGGGAGGAGGAGTCCGAAGCCGACGACCACACACCC
>c100093_g1
GTGGGGGCCCTTCCCTCCCGCAGCCGTGGAGGGTCCGCTCGGTGTGCTGAGTGGCACAGGGGGCGGCGGGGGCACCGCGA
AGGGGATGCCCCCGAAGGCGCCCTTTGCGATCTGGTCGCGCACGTACTGGTACTCCTCGTCGCTGAGGTCCCCGCAGAAC
AGCGCGGAGGAGGCAGCGGTGTACCGCTTCACTGGCGCTGTCTTCGTGTCCCCCG
>c100094_g1
GTGACGCCGGCTGGTCGCTCGAATGTGGCAGTGGTGAAGCTCATCGCAGTGGTCTGAGCGGAAGGGGCGTGCACGAAGAA
AGTTGGGTGATCGATGGGGGAGAAGTCAAGACACAGCGGGACGATAACAGTGGATGAGGTGAGTGTGAATGGGTGGGTTG
TCTTCACGATGCATTTGTGTGTCGCGTGTTCTGCACCAGTGGTGATGTTGTCCGACAGTGCGAGCACAATGCATCGTGAA
GACAAC
>c100095_g1
CATTACCCCAGCTGTTTTTGACAATGAATCCTCCAAGACCGTAGTTATTGTAATCATTGTATTGGCGGTTGACTCTAAAG
TCATCGTTCCATCCAACTAAAAGCATTGCATGTCCGCCAGATGGGAACGCTTGGCTGTAAACATCAAACACTCCTTCGTT
CGTATATGATTTGAGATTAACCTGTGCGCAACAACCATCGTCGCAAGGAAACAAACACTGCTTGCACATATCCATATCCA
TATAAGCAGGATCGCAG
>c100096_g1
CTGAACTGCAATGCCGAAGCTCACGGTGGAGCGATCTTAGCGACAGGCCCAGCAAACGCAGATTTGCAGCTGATGAGCTG
CCATTTTTCACATTGCTTCGTTCTCGGAGCTGGCAATGCAGGTGGTGCTCTGTACATCAGCTCAATTTCCTACTTCTTCT
GTTGGGACTCCCAATTCGAGGAATGTTCAGCAGACAAATCTACTGCCGGGGCATATTACGTAGCCCATCTTTGGAAATGT
TTCTCTGTCAGAAATTCCCTTCATCTGAATTGTAGTTCGAACACTACTTATGGTGGAGGATATTGCATCAACGTCACGAA
CAGTGATTGTCAATGCCTGTCTGG
>c100097_g1
CAGCTCTGGCGCCATCCAGCGGCTCATTTTGGGGGCAGTGGGGGTTCCATGGGCATCAACCTCAGGGGAAGGGATGGCAG
AATCCAGGATATGCAGACCGAGAACCACTTGGTTGCCGTCAGTCATGTAGATGTTGTGGGTGGACAGGCCCTGGAGGATC
GTCTTTTCGTGGTCGCTGATTTCGTCCTCCTTCGAGAGGATGTGG
>c100098_g1
GGCGTGAGGAGCGGCAAGCAGGAAACCCGCGCCGAGCTTGTTTATCGACTCAGGGGGAAAGAAGGCTGCTTGCTATTTTA
TAAACCCATGTATCACCCGATATATAGGTTCTTTAATTGATGCACAACAAATACGGTACCGTGGCCTCGGAGTTGTACGA
GGCACCCAGGTTGTACGTACTATTCTAGACGTGTCTTCTATCCTATTTCGTTGGAGCGCTC
>c100099_g1
GTAACTTTAAAAATTCATATCTCTGTAACCTTAAGTTTTGGAGCTTTTTCGTTTAGAGATAATTGATTTGTTTTTTTTTA
TGATCTGTTTATTTCTAAATTTGGTACACTTCTAAGTAAGCACCTGTATATACGTTTACGGTCAAATTCATAGTGTTACA
TAGTTTCTACAACGCCTATAGGTGTACTGTAAAGCACAGGACAAAAATTAATTTTAGATTCACCTTTCCATTATTGGCTC
CGTG
>c1000_g1
GAATGTTGAAACTGCCCTCAAGAATTTCGTTTCCTCACCCAAAGTGTTGGTGCTGATGAATGGGGCGAAGATAGAGGAGA
CAGTGGACGTGAGTGGACTCACTGCGGAGTCTGCATCCACGGCAAAGGCGCCCATCGAAGTGGAAAGTTCCATCGTCTCT
TCCACCGGATTTGATGCAGTGATTGTGAATAAGGCAACATCAACCTTCACATCTTGTTGCCCTCAAGAATTTCGTTTCCT
CACCCAAAGTGTTGGTGCTGATGAATGGGGCGAAGATAGAGGAGACAGTGGACGTGAGTGGACTCACTGCGGAGTCTGCA
TCCACGGCAAAGGCGCCCATCGAAGTGGAAAGTTCCATCGTCTCTTCCACCGGATTTGATGCAGTGATTGTGAATAAGGC
AACATCAACCTTCACATCTTGTTCCTTCAGGCTTCCTTCCTCGTTCATTGTCACTCCGTTGACTGATTCCATCACCGCGT
TGATTCAGTCCTCGCCGTCGCCCCTCCCCACCACTGGCCTTCTCTCGCTCACCAGCTGTGAGTTCAAATACGCCACCTTG
AAGCAACTTTCAT
>c100100_g1
GAATGAATGCCCACAGCATCGATTTTATCGTTGTGTTGGTTGATCGTGCGATGGGCGGATCCGTTTTCTTTTCTGCAACA
GCGTTGCGGAGAATTAGATATTCGGTGTGAGCGGAGGTGGTTGATGTGGAATAGCTCAGTTGGAGGACTACAGTATTGTT
GGTGGAATTGTTCGCGACAGATCTGGGAAGTGCGACAATGGCTACGGTCTCGTTCGCAAAATCGGCGGGGGTGGGAGCAA
ATGTCAGTTGTGGATTTGT
>c100101_g1
TAACTGTCTTAAGCCTGAGAATATCCCCATCGTTCGCTGTTATCGCAATAATAAAAATATGGATATGGAAAGCTTTCGGG
CTGACATGTATTCTATCGATTTTAATTATATGCTACATTTGGAGAGTGTTGAAGACAAAATTTCTTTTTTTACTAACAAC
ATTTTACACTTATTTGATAAACATGCTCCTTTCATTATGCGTAAATTTCCCAAAAAGTACATTCTCTGGCTTAACGACAA
TCTGTTGATTGTTGATGAG
>c100102_g1
AAGAAAACTATCATGTAGGTTAGTGTTATCTGAGAGTCCCCGATGTGCGTGTGATTGAGTGGCAGTCTAGTGACTGCTTT
GAATGGCGAAAGCGAATCGAAAACAATAAAAAAGCAAAAGAATCCTAAAACCAAGAAACAACCACATGTGTTATAATGAT
GTATAATATATATGGAGCTGTTGATTGGCGTTTCCTGGGATAGTTTAAATTCTGATTCTTGTGATAGGATTTCTGTAACG
CAAGAGTTGAT
>c100104_g1
TCCGGATCAAACTCGATCATCCCCTTCATCAAGTCATGCAGCAGGTAGTCCCCACAGTCGCTCAGCAGCTCGTTCAGGTA
CATCTCACTTGCTGCGTACGCGCACTTCTTCGGCATTTCGTAGTACAGCACCTCCTGTGTCAGCATCACCAGGCACACCA
TCCCAGCGCCCCACACGTCAACCTTCTCGCACAGGTACTTCTCCTCATTGAACACCTCCGGCGCTGCGTACAAGTCCG
>c100105_g1
GGCCTGTTGCCGAGGCGGCGGAATCTGGAGTGAGTGCGAAGAGAGATTTTTCGGTGTTGATGGAGGAGAGAGAGGACTGA
GTGAGGAGGAATGAGCCAGCGAGGGCGAGTGTGAACAAGGAAGAGCCGAGTCCAAAGTCAGTGAAGGTAGTGGATGTGAT
GGTGATGTTTGTACACGATTCTGTGATATGGATGAGGGACGACGTGGAGGCGAGAGAGGAAAACGTGCAACCGG
>c100106_g1
TAAAAGACCAGGGTTCATCTGACCCTAATGAAACATAACCTGTTAAAGGGTTACCTGGAGTTATAGATATCCCAGTCAAG
CGGAAGGCAGAAGTCAAACCACAAAGCGTAATAAGAAGAGTATCAAAAATTGAAAAGACCTAACCAAGACTCTACAACCC
CACCACAATCATCGTCCAAATTACAAATGACGCCAATAGAAAAACATTATCCGG
>c100107_g1
GGGGGGTGGGGCTGGCTGCGATGGTTACACAGGGGCATTGGTGAATCCCGCACACAATGTGATCGAATCCGTCTCCCTTC
AGAAGAGCAACTTCTCCTTTGAATCCTTCGAGAAAGAAAAACAAGTCGATGTCATCCAGAAACCGTGTAGAATCACTTCC
CATCCATTCCACCCTCTCTGCTGTCTTTGTGATGTTCGAATGGAAGGGGAAGAACGCATTGGTGATGCGATTGACGAGTG
ATGGACACA
>c100108_g1
GCAGGCTGTTGGGGCCCTCCTCCGACAACAGTTGCGCGCGAACGACAATGCCCCAATCAGTGCGGTCGTTGGCCGGGTCG
TCGGCAAACGCCATCGGTAGCGAGTTGGGGTGCGTACAGATGCGCTCCCAGGGCACGACGACGTTGTGCGAAAAGTGTCC
CTGCGCGTTGGTAGTAAATGTCGTGCGCATCAGCGGCTCCTGGCCGAACAGCTCCGTGTCTGGGTGCGGAGGTGGCG
>c100109_g1
GAAGGACTATTTCAAGGACGGACAGTAAGTACTTTAAACAGCAGAAGTAGCTTATTACCATTTGCTATAAATATGGTAGA
AATTATTTGCAGCGTCTAGGCTTTTTTTTTTTATTTTTTTGCAAATACAGTAATATTTCAATAATATGGATTAAATCTTT
AAATTAATCTGGATCACTGAAAACTCTGAATAATTGGATCACCTAACTAAATACACAAAAATCGGTTATTAGGAACGTAA
AATAATGTCTATTATTAAGATAATAGTACATAAAAGTCAAACTATTGAATAG
>c10010_g1
GGAACCAGTCAAAGAAGAACCCGCGGAGCAAGTGAAGGAAGAACAACCGGTTCAAAAGGAGGATAAGAAAGAAGACACTG
CTGAAGCAGAAAAGGCACAGCCGGAACCAGTTGCTGAGCCGGTGAAAGGCGAGCCAGTTCAAGAAAAACCGAAGGAGGAA
ACACCGAAGGTTGAACAGCCGAGTAAAGCAGAAGAGAAGAAACCAGAACCAGATGCAGCACAAGCTGGGTGTCTGATTGT
GTAAGTTGGTG
>c100110_g1
ATAGACTTCAAATAAATAGAAATTGTTTTTTCTTTTTATGTATATGTTAAGAAATTGGTTATTTAGATTAGAAATTAGTA
CTGGTTTTGCTAAATTCGTTTGATACCCATTTAATTTTAAACATTTTCAATGGAAAAGATATTAGAAATCTTTTTTTTTA
AGTACGAGAAAATATATAGCATTGGTTATAATAAGTAATTATTACAATTTGATTGCTAATAATTAAACAAAAACTTGAAA
TTTGAAAAAATTTG
>c100111_g1
ATTTACTCCACTCGTTTCCATGCGCACTGACGTCGACTGGAGCCAGTTCGATGCATTGAACCTCAATGTCCCTGCTATCA
TTCAAGCAACACACACCACTTCATCATCCTTCACATCCTCCCACCACACATCGCCCTCTTCACCCCGCTCTTCCAACGCA
GCCTCCCTCACAGATGTCACCCTCACCATCGATTCCACCGCATCCCCACATACTAATATCAACAAGACCATCAATTCCAC
CACAATGGTCATCACTATCACAGACGAGACGACACCTGACTCCTCCACTTCCACTTCACCCATACGTCTCCGCCCGTTCC
TCCTCAGGTACTCCATCGACGCTACCTCTGACACCGAAGAGACCACAGTCAGCGCTGTTTTCAACGAAGCAGGGAGGATG
ATCCCCG
>c100112_g1
GGAAGATGTCTCGGCCACAGTGGGCGTGGTTGTCGGTGAATGTGATGCCTGATAAATCGACTGGAAGAATGTGGGCTTCA
TCATTTACTCCCTCCAGTGCTGATTCACTCACATCGAGGTACAACCCGCCGCCACAGCCATTCAGTGCTGATGCATAAGA
AGATGTGAATGTGCTTCCTTCAATCACCAATGCGTGTTGCGATAACACATAGATGCACATCGTCCCTCCCCTCTCACTCA
CACTGTCCATTGTAC
>c100113_g1
CTATCTCGAGAATCCGTTTGCGTCAAATGAGCTGCTCATTGAATCGGATTTTATGGACAGCTGCAAAGTCCACCTCAACC
GAATGAATGAGTTCTCGCTTCCCGTGCACAGGAGCAAGGACACGCATGAAGTGAAGCAGGTGTTTGGCTATCTCATGATC
GTCGAAGGCCGGCGGGTTGTTGTCATCACTGACAACAAAGAAAAACGCGACATCGACATGGAAACAATGTCGGATGATTC
AAAAGGAG
>c100114_g1
GAACGAGGCAACTGTCAGGCAACGGAACGCGCTGATGCGGGCGCTGTGGCAGATGATCGCTGCAGGCAAGGCGGAAATCG
TGAGGAATGGCGGTATTTTTACGAAACCGACTCTGCAAACAGAGGAGAGGCAATGGCAGCTCGCCTGCATAGAAAACTCT
CTTCTCTCTCCCTCCCTCCGCATCTCATCCACCATCACCCCCACTTTTGCCTACCAGTCCACCACACAAACCAAAC
>c100115_g1
GGGATTTAATATTTTTTTTTTGACACAAGTGCTTTACGTTGTGAAATACACCCACGTAAGTTTTTCTCATTCAGACGTCT
TCTTATTGTCCTGGACGATATATTAATACCAAAATCCGATGAAATCTCATTTTTAATTTTACTTGATCTCGTGAAACGAT
CTTTTAACAGCTGCTTTATAAATTAAGCTATCCTCCCTGGGTGTAGTTTTTCGGGATCTAGGGTTCTGTTTGACATTTTT
GGTAGTACCATGTTGCTTGATGTGTTCC
>c100116_g1
AATAATAGGACGACTTCTACCAGAGCAGGCCTAGAACGAAGCTCTTTCAAATCCTGATCATTTACGATCCTCAACAAGCA
AGGCTCAAACACATCTTCAAAACTTTTCAGCAAAAGATGATTCAACACGTTTCTCGCTGAGACCTCTCCCTTGACAATCA
AAGAATACAGCCACGTGCCCTTGATTGCGAAGTACTTTGGATCTGTACACACAACGAATATGAAGAGAACGAGGACCTTG
GTATTCGCCATAATCA
>c100117_g1
GGGGGTTTCTCTTTTGTCACGCAGGCCAAGACTACGTGGATGGGACGAAGATACACATATATTGATGCGCAGTTGGGTCA
ATATATCTCATGTCACTATTGAGTTGGTATAATATTAATGTCTTATGCTTACACAAGAACGAGGGCGGGAGGGGTATGTG
GGTGTTGTTGTGTTGGGGGGGCACTTTATTGAGTTGCCGAAGTGCGCC
>c100118_g1
GGTACATTTTATTTGACATATTGTATATCTTATATGATGAATTCGAAAAGAAACTCACTTCGTCATTGGAAAGGAATATA
AGTTAGTCGTGTTCCTTCAAGGGTGTGGATCACACGTATTTGCATTGAATAGATTCATATAGTTCAATGGACAATCAATG
TGGGTGTGGTAAAAGAAGACGAAAAATCTAAGGCATTTTTAACTAGTTGCTTGTTAGGTGGGCAGCCAACTTGACGCAAA
TGTATAAGATAAAGGTACAGGGTGTTAATTTTAAGTTGTTGCACCTGAAAATAACGATTAGAACTCATTAAAAGAAACAA
TTAATTTTTGATATGATGCCCCATTTGGTAGTTTTTGCAGCTCATTGGTGTTTAGAGAAATCGTCACAATTCCCA
>c100119_g1
GTTTGCATAGAGTAGATATATTTTGGACACAAAACAGGAGGGCTCAAATTGCAACATCTATTGTTGGTCAACTATTTTCT
ACGATTGAATCAGCAGCTCGAAATAGTGGATTCAATCATTATTCTAGTTATACCGCCAGAAAGAAAACTTTTCTGGATCT
ACACAAAATTCCTATATGATTGAACTATAAGAAAACTTGCATTTTTCCTCCAAAAAGCAACTGTGTGTT
>c10011_g1
GGGAGATACTGCTCGAGTCCGTTCTTATACGACAGACGCGTGATGCTCTTCAGTCGCGTTTGCTTGCGCAGGAGCGAGTG
ATCGATGGTCAACGTGCGGATCATGTTCCTGTCTGGGACCTTGAAATCCCCTTTCATGTTGTGCAGTTTCAGCAACGTGA
TCGCGTTCATGTTGTCCATTTCGATGATGTCGTAGATCTTCTCCATTCGCAACTCGAG
>c100120_g1
ACACCCATCATTCACATCGAAGAGTGCTTGTGTCCCCTGTACTTGTGTCGCCACAATTTTCGTTGACACTCTCCCCGCGC
CCACCACCGCCACCCGCTTCCAATCGACATTTATCGCCCTTGTTTCAACACGATGCTCCATGTCCCCTGGCAACTCGATT
GTGTGATCTCCATAAGAGGTGAATGCCTCTGTGGCGCTCGCAATTGTGCG
>c100121_g1
GGGAAGAAAAGTAAAATATAAAAAAATAAATCGATGAAATGAATCGGTATCAAATGAGAAATGGATCAACTCATCCGAAT
AGCCTCTTCCCACCTGCAATAATAGCCCCACTTTGCTTCTTTTTCTGGCTCTGGTTCCATCCGTAAATCGCAATCCCCTC
GTCGATCGCTGCGTCCGCCGCCTCCTCCTCCTCCACAGTCTGCTTCTTGTGCGGTGGGAACGGCCACATCTTCATATCCT
G
>c100122_g1
GAAGCCAACGGTCGCTCCCGTATCGATTACTACGGCGACATGGTGAAAACGTACCAACTAACAAAGGAAGGTGATTACGG
CACTAGTCTGAAGGTTGCCCCCGTTACCAATCGCGAATCGATGAACAAACAGACATGCCTTCAGGTCAACGGCAGCAGCG
ATAATCCTATCTCGGTGCAGGGCATTCTACCGGATACTAAGAACTTCAAATTGGCGGGTACTGAGCAAAGGAATGGATTC
AATTGCGACAAATTCGTACTGGTTGATGATGTGGGCCAGAAACGTAACTACTATAGTCTCTGGGTGCGTTACGTCAAGTC
GCCTAAATACCCAGCTTCCCGTATGCCTATACCGGTTCGATATGAAATGAAGGGATACAACACATTGCTCGGCTCGCATT
ACGATCACTACTATTTGGATTATGATTCATACGAACATCAGGATATTCCTGCCGATGTATTCCAAGTCAAAACTTCTGAT
CCCTGCATTGGCTTCCCG
>c100123_g1
GGGGAGGATGGGGAGGATGAGGAAGACGTGAAGATGAAAAGGAGAAGGGTGATGCGGAAGAAGGTCCTGGAGCAAATGGA
CATTGCGATGGGAGGGCAGGAATGGAGAGAGGGGATTGAAGGATTAGAAATACCAGAAGACCCAATGGAAGGGGAGGTCA
AAATCGAGCAGAAGGAATCAGCTACAGGAAAAGCAACAAAGGAAAGCAGTCAACAGTCACTTCCCCCAACAACAACACCC
TCTAATTCACGTCATGTGCC
>c100124_g1
GAGAGAGGGAGGAGGAGGGGTGTTTGATTCCGCTGTCAAACTGTTCTCTCACACAACGCCCCACAACCACACAGGGCAAA
CGACTCACGGTCTCTTTATCCACAGAAATTCCCATTTTCTTCCTCGCTTTATTCAGTGTGATTTTCCTTTATCTTTGTTT
CTTTTGATTTTTTTATTTAATTATTCATTTTTTTTGGTTGATTTTTCAGCACCGG
>c100125_g1
GGACGCAATCGTCCGCGACGGCACGGGCAATGAAGTTGCCGAGGATGTGCGGCGCCTCCGGGGTGTCCAGGATCAGGTCC
GGCATGTTGACCAGCAGCATGTCGAATCCGGCGCAAATATCTTTGCTGGTGACGGTGCGGCCGTACAGATCGGACAGCAG
CACCGAGGTCATCTCCCGCTGGGACTGCTTGTGCTCGAAGGCCATC
>c100126_g1
CGAAGAGACAGGGTGAATCGAGTGAATCGTCAGCGGATGAATACAAAGGGTTGGCATGTGACACAACAACAATCGCCTCT
CCGCCAGCCACACAACACACACCGACATCGCAGATGGCGGGCGATGGTACCTCAGTGGAATCCTGCGATATCCAGGGAAC
CCAGCAACTCTCACCCACCACATCGTCGCTTTCGAACATATTAGAGGGGATGCTTTGCTTTACCCCGTATGAGTGTGTGA
CAGTTGATGAGAG
>c100127_g1
CAAACTCCGTGATGCGGAAGGAGCACCAGTCATCCTTAACGCCTTCAAAGTCATCCGGAACGCAGTACGAACGATCATCA
CTGAACTCAAAGACTTTGCATGGGGATGGGCAGATGTCGTCAGAATGACGAAAGCAGAAGGGGAGCTCGCACTTCCCGTC
TGTCCATTGACACCTGACTTCTTCAATGCAGGGGCCTTGCATGACATATTGGGGGCATTCGCAGTCAGTGCAATAGCCGG
GCGCTTCCCAAACGCACTTGGGATCAGCAAGACAAGCTTCCGG
>c100128_g1
TGCGTGCATCACGTGGTTGAGGAGGCGCCCGTGGATGCGCTTGTTGGCGCGGGAGACCATCCCGCCCATCATCCCTGCGC
GCACGATGAGGAAGACGAGGATGACGACAGCCATGAAGCCGTACATACTAATCTTCCACCCGTAGGAGAGCGCGGAGAAC
TGCGTGGGGGTGCCGATGACGCCCATCCAGTAGTTGCAGAAGGAGAGGCCCCCCTCGCAGACGATGAGGAGAAAGACGAG
>c100129_g1
TCTCGGCCTTCGAGATGGCTTCTATTTACAACTGTGCCACTTCTTTTATAATCCTCCTCTCTCTCATCGGCACCAACTTG
GGCGCTCTGGTAGAGCAGCAGCCTCTGGTGCTCAAGTACCACAACGGCGCGCTTCTCAAGGGCAACATAACCGTCAATCT
CATCTGGTACGGCCGCTTCACCCCGATCCAACGGTCCATCGTTGTCGACTTCGTTCAGTCCCTCAGCTCCCGGCGGGCCC
CGCCCGGCTCCGCGGCGTCCTGGTGGAAAACGACGGAGAAGTACAAAAGCGGCGCCTCGAACCTCGTGGTCGGGAGGCAA
GTCCTCCACGAGGCCTACACTCTGGGAAAGTCCCTCGG
>c10012_g1
TGTGACGATTGTCACCGCGAAAAGTGAGTCGAACAAATGTGGTGGAGGGATGCTGTTGAATGTGGCTCACAATGCAGGCG
TCGGAACAGAACCCATCGCTTCGATCAAAAACAGCAGAATCCAACGATGCGAAGTGATGAGTGAGAAGAATCCAGGAGAA
GTTGGCTATGGAGGAGGCATCTATCTGGATTCATTTCCCCCAGACTTCGACTGCCAATCACAAACTGTTCCGTCCACCCC
CCCACTCCTCCAATTCCTCCTGTCAGGAATCACATTCAAGTCGAACGAGGCAACATTCGG
>c100130_g1
CACTTCCACATCACCCCCCTCACCACACTCTCCACCAGCCCCCACAACCACCTCATCCTCCACACCCACTTCACCCTCAT
CCGCCCCCACTGCTCCCCCTGCGTCCTCCCAGCCCCTCACTCCCGAGGAAGAAGCACAGCTGATGCAGCAGCAACACTAC
CAATACCTCCTCCTCCAGCAGCAGCAGCAGTACATACTCCAACAGCAGCAGCAACAACAATACCTCCAGCAACCGCCACA
CGAACTCCAACCGCAACCCCTCCAACAAGAAGAACAACACCAACCGCCGCAGCCGCAGCAGCAGCAG
>c100131_g1
GAGAAGTTTGCAGCATTACCAGTGTCCTGGTTTGGAGTATTCTTGTCAGCAACTAAGACATTTATCTGCTTGTTTTCGTC
AATATTATTACCCCTATTTCTGGATTTCATAAAACTTCCAAACTCTTTTAAATTGATGTATAAATTCTTGAAGGTGCCTA
ACGATGGTTGAGGGCGATCAAAATACAGCAGATTATTGACTATATTTGCTACAAATAATGTAACATTCGAACATATCAAG
TTACTCGAGGTTTGTATACACCATAACTAATGTAAGAGCAAAGTCAGACGAGCGTGCTTCTTGGCGGACGTGACTCAGTC
G
>c100132_g1
GTCTACAGTCACCACGGAGGTGTTCTTGAACGCATGTGATTTGGTCGATGTGCAAATGATCTACTTGCAATTCGATCGTC
AAGAATCCGTCCAAGGAGCCAACTTTGAAATCCACACCACGCATCCTTTCATTCGAGACTTGGACTTTTACACCGACATT
CCTCAAAACGGAGCTGTGGTGCCAAGATCTGCATCCACCAACAATGTTTTTGTTGATGAAGAGTACTTCCGAATCCAATT
GAACACTTCTG
>c100133_g1
GGAATATAGGACGATTAGAAACCCTGCTGACTAACGAAAAGAGTAAATTCTAGACATCATTTTATGTCAAAACGACATGA
GATCATTTTATTCAAGCACGCTTGCTACCTGCAATACCACAGATTTTTTTCCAGCAAAATACAAAGAAAAATAATAGACT
TTAGTCAAAGACAAAAAAAGGAATAAAACAACGGTTAGCAGCAAATTTGGA
>c100135_g1
AGACAACAGGCGTGTTTAACTTTGTCAACCCAGGCGCGATTTCCCACAACGAAATTCTTGATCTCTACAAACAGTACATC
GACCCGAATTTCACGTACAAGAACTTTACCGTGGAGGAGATGAGTAAAATACTGAAAGCTGGAAGATCGAATAATGTCCT
TGACACCACCAAGCTCACTACCTTATACCCGAACATTCTCCCCA
>c100136_g1
ATTCATTACGGAAGATGGACGTGGAAAGTTCGAACGGCTGATGTTTGGTCTCAAAAATGCTCCTTTTGAATTTCAGAATG
TTATGAATATAGTCCTAGATAAATTGAGAAACACAGTACTAGTGAATTATCTAGACGACGTTTTGATACCAGCTACCTGC
TTTGAAGATATGATGAACAGAACAGAAAGTGTTCTAAAAGCGCTCAGAGAAGCAAAGTTGACGTTGAAAATTGCAAAGTG
TGAGTTTGGAAAAACGGAAGTTGAATATCTG
>c100137_g1
TAAAAATTCTTATGGTTCGCTAACCGGCGATTTTCCTCTTGGGTTAATAATATCGTAGCTATAGTTTATTTTAATTGAAA
TGCATAGTGTATTTATGGATGTTTGTTATGAAAACTTGGGGTTACAACAGTGGTAACTAATTTATATCCACATTTATCCA
CTTATAGTATTTATAACATATTTTTGTTATACGCACCAAAGATCTTTTTTTATAACTATTTATAATCACCGGTTTTGTTC
CAGAAGGCCATTTTGGCCTATGAA
>c100138_g1
GTGGTGACGGGGGTGGGGGAGGAGCGGGGGTCTATGTTTTTCATCCCCATGTTGGAGAAGGTGGAAGTAGAGAAGGAGAA
GAAGGGGACGAAATATGGGGTGGAGTTGACAGGGGCACTGCTGCTGCCGTGTGACACATCAGTCGGTGGGCGACGGGTGA
CAACACTGAATGAATCGTCGAAAAGGGAATATTTCCCGTTGGCCGTGGTGGACGAG
>c100139_g1
GTTGCACTTGCACATTAGGTATAAAGTTATAAACCATTGAAACAGGACCTAGGTTCTGCTCACAACTCGCCATCCCACAG
TTCTTCAAGGGTCCTGTACACACCCAAAGTCTCATGTACAAAACCAGTTCCTGGAACAAGCTTCTCCTGCTTAATTTCAG
AGAATTTCGCAAACAAGTCGTCGGGTATAGACCAATCAAAAAGATCAAAGTTTTCCTGTATCCTTGCCTGATTCGTGCTT
TTAGGCACTACACTGTGACCCATTTG
>c10013_g1
GGGTACAGTGTCTAAATAACTTTGAGAACCACTGCTTTAGAGTCTTACATACAAGCATTTAGGCATAAGTTTATGGAACT
AACTAACTAACTGTAATAAATCACATACTTGATTCCATAACTGTACAACAACTGCGTCAAAATTTTTACAAAAATCATAA
TATCTTAGAAATAGTTGAAAGTAAGTATAGGAAATCCTATTTTCTTTAAACCGGAACAACTTCTAACTAACTAGTTCCGT
GGAAAACTCTATCCATAACTACTTGACCTTACATAATTTCATTTTACAATTAAACACTTTTTCGCTGTTTTCATTGAAAG
TGTTGACCACACCTTTAACTTACTTTAACTTACTATACTTTC
>c100140_g1
ATTAAGGGCACGAAGGCCCACTCGTCAGCCTCCATTATTCTGCGTGGTGCCAATGATTTCATGTGTGACGAGATGGAACG
CTCGATCCACGACTCGCTCTGTGTGGTCAAGAAGGTCATTGAGAGCGGCAATGTGGTGGCTGGCGGCGGTGCGGTGGAGG
CGGCACTGTCTGTATATCTCGAGAATTTCGCTCATTCCTTGGAGTCCCGCAGTCAGCTGGCCATTGGGTCGTTTGCACAG
TCACTGCTGGTCATACCTAAGACGTTGGTGG
>c100141_g1
GCTCTTTTCACTAAAATTAACGAACGAAACACACTTAAATAAGTGTTTAAGATTTCCGGAAAATGTCAAATATGAAACCC
ATTCTCTGAAAATATTTTTCAAACATCGTTCCTTACCAGCTCTCTATCTAAAAGACGATACATTATTCTAACTTCCCTGA
AATAACTGTCACATCTGTATACAATACAAATCCGCAATTTACCTAAACAATGGCGCACGTGACGTACGTTGAAAACAATG
ACGTTAAACCGAACAGGGCG
>c100142_g1
CAGGGACAGGATGTGAAGGGGAAGGAGATGGAGGTTCAGTTGGAGGGGAAGGATGATGGGGAGCATTTGTTGCACCAGTC
GCCGCAGCTGTGGTGTGGCGACAAGGGACAGTCGGGAGAGCGCCTCCTCGGGCGACACGACAGCCGCTCCTCATGTGACT
CCCAGACACCCCTCCTGCCGAAGATGGACGCAAAGTCTCCGCCACGGCGCCTCAG
>c100143_g1
GGGGGAGGGTCACTGAGGGGATAGTCTGTGCAATCGCTGCGAGCGACGATGCTGCTGTGACCGCCGGCTGACCTCCACTG
CCACCTCCAGACTGCCCGCCAGACTGGCCGGGGTTGCCACTCCCGCCTCCGCCGGTCCCTGAGGCGAGCTGCATCTGCTG
CTTCACGAGTTCGACAGGGGCAAAGGTGATGGTGAATTCGTCGGGGCTGGGGTCCTCGTTGAGGAAGGAGCGCTGCGCAG
TTTTGTTGGCGGACTGGCCAGTGGAGGCCATGTTGAGGCGGTGCCCGAAGAAGGGGAAGAGGAAGGG
>c100144_g1
GGGTCGTACAATTAGAACCCATTGATGTTGTAGGATAAGGAAAAAACTTATTCTTTACTGAGTTTGAGTGCAGTGTTGCT
ACGCTCGTAAAAATAAAATTGATAGATTGCTCAGAAGAATTCGGTAGTTTCAAAAAAAATTGGGAAGTTTTGGTCATTAT
AATTGATACTATTAAAGTGATTTTAGAACATGTATTTGTTT
>c100145_g1
TACCACTGCGTCGATTTCCAGTCTGAAAAAGTTTTCTTTTAGATTTAGATAAGATGCGCAGGAATCGTTTCATTAGAATT
GAGAAGCTCTAACGCTAACGGTTTTTGAAATGAGTGATGTTTTTATTGATTAGTTTTTTTAACGTGTTATAGATTTGAAA
AAAAATGAACGAAGTCATATGTATAAACCAATGAGCCAGTCGTCGTTGTGAACATTAAAACGCAATATGGAAATGAAGGA
TTGAGTGGATAAAGTTGGAACATGAGTGACAAAAGTAGTTTTTTGATATTAAATTTTGTGG
>c100146_g1
GAAGTCAGCAACGAGGGTGACGGTCACGGCACCCGCTGCGAAGACCTCATCATAGCCTGTGGGACCAGCGAAGATGTAGA
AGGTGAAATCATCGAAGTCACCGTCAGTGGTTATTGCTTCCATTTGTGCATCGCTGAGTGTTACCTCGAACTCATCAAGT
GCATGCGTTGATTGGGTTCCCTTGATGGGGGCGTTGGGTGGATCGGCGACGGTAGCTGTCGGGCTCG
>c100147_g1
GAAGAGGTTCCCACATTAAATTCCCAAAAAAACCTAAAACGTGGCCGGAAGTGAGTGATCCGAATATATTGTTTTGTATA
CATATACATACGTAGATGGATGATTTGTTCGAGATGTGGACATGCTTTTGTAAACAAACTCTTGAACTTCTATTTTCCAT
TGCTATATTAGGTATTTAACAGTGTGTTTCCTCTCAATCAGTCGTTTGCGCAAAGTAAAATATGTGGCTTGAATATTTTT
AAACTTAGACTTTCTAAAAAC
>c100148_g1
CGTTGCAAAGGGTTTTGTTCAGGTGTTATGACATAGTATTTTCATCACCTCATATTCATAATGTATGCATATATCTTTAA
AAAAATGGCAATTTTATTGCTAATACCCAATGTCTTCTATTAGTCCTATTGGGTGTTTAACTGATGAATACACTAGATTA
ATGTTTTATAATTCTGACTGCTGTGCTTTTTATAGCTAATATGCGTCATTGATTGTGTG
>c100149_g1
GACACCCACGCGCACAGGGGGACACACGGGGGGCGCGGCGTCTGCCTCCCCCTCAAAGACGCACTATTCCTCTTCACCCG
CCGCGGCCCAGCGCAAGTCGCCCATTCGAAAGCCGGGGGGGTGGAGGGGGAGTGCCGTAGAGAAAGAGGGACCAACCAGC
AGAAGCAGGAGCACCTCGCCCCGCCCCTTCACCTCTCCCACACGATCACCCGCCAAACCCTCCCCTTCACCCAC
>c10014_g1
TCGAAATCAACACGAGGAAATCAGCCGAATCAGTCAATGCCACAGTTTCCAGTTTTGTTGCGTCGCCCATCCCTTCACAC
TGAATTGATCTCTCCTCAACGTCAATTTGTTCCTTCTCTGACACAAATTGTCCACTCAACAGATGCAATGTGTTTTCATT
CACGCCAGTCATGTTGCCAACGGCGACACCAATCGACGAACATTCTCTCTCGTGCCATGGTGTCCCACAATATTCGTCTT
CAATTCCT
>c100150_g1
TGGACGTCGTCGAGGAGCGTCTTGTCGTACTGCTCCGCAAGGCGCTTCGCCGAGGCGTAGTCGCGCAGCTGCAGGTGCAT
CTGCACCGCCTCCTTGTACGCCTTCGCCTGCACGAACGCCTTCTCCGCCTCCGCGTAGCGCCGCTGGTTGAGGAACATCT
GCGCCTGGCGCAGGCGGACATCGTCGACCTTCGCGGGCGCGTGTTCGCGGGCGGTGGCGTACGCGATGTCGAAGAGGTTG
TTGTCGCACGCGAAGTCCACGGCGACTGTGGGGAGCCCCATGCCGATGAGGAGGTTGACG
>c100151_g1
GGGAACGACATGTTCATCGAATGTGGGTCACTGACAAATCTGATTTCTCCTGATCTCTTCTTCGACATCTTCGAGAAAGA
AAATTGGGACGCCCTGAACTCTGTGTGTGGGTGGGATTGTGCAATGGGAATTCTGAGTGAAGGAACGGACGCCCTCGAAC
TGATGAAAGAGTACAGTCAATCGATCTACCTCAGTGGAGCTGGAAAGGATTGGTTCCGATGCGGCGACATCACCCGACCC
TGTGAATCTGTTGACTATTCACTGACCCAGCTTGAGAAGGAAGCAGAAGAACTGACTTTGTTCGTTAACC
>c100152_g1
GTGGGAGTCGCGAGAAGCCGTGTCTAACTTTGGCAGAGGGAATGTCACACCTGGTGAGGAGCGAGTATCGAACAGTGGTG
ATGAGCGGAAGTGTTGCGGTCGGTGCGGCGGTGGAAGTGTGGAGCACTACAGTCCTCGGGAGTGGAAGTGGCACAGAATC
GGAAATCGTTTTCTCCTCTGACACTCCCCCTGCGTCTGCCTCTTCCACGGGGGTTG
>c100153_g1
TGACACCAGAAGACACTGCCGCCAATGCAACATTTGTCGGTGAGATTCCCGATTTCACCTTTTACAAGAACCACAAAATG
ACGAGCAAGACGCTGAACATCACGATACCGCAGCCGTATGTCGAGACGATGCACCGGGGCGATGCGGTGAACTTCTTTCT
TTTTGTCAACCGGAACGGCAGCACTGTCGACACCACCAAAACGAAATCCACCAAGGCGCAGCAGATGCTCAA
>c100154_g1
TGTGCCTGTCATTGTCTGGTCGTAGTGAACAGTGTCTAGACCAACGACATAGTTGATGTGAGTGGAGGTAGCACCGAGTT
TCGACTGGAGATATGCGACGGTGGCGCATGCACTTTCCAACGTCAGCCCACATGTGGTGATGTTTCTCCCCGAGGGAATG
GACGAAGAATTGAGGGCAACGAAGCGTATATAGGTGGGAGGTGTTTGCATGTCACCATTACTTCCGCCAGAGCCAAAGGC
TGTATCGCCGCGTAGAAGTATTTGTACTCCCGAAGTATTCGAGAAACAATGTTGTGCAAGGGCTGCTTTGAAGTATCTTG
CATTTACGAGACAAATATCTTTCCCCAAAGGCCCTGTGTTGTTAGAAAACAAACAATAATAAAACATTGG
>c100155_g1
GCCGTCTTCTCAAAAACTGCTCTGCCAGTCTGTGTGAGGTATGAGTGGAAAGGTTCTGTCCCGTGTTCAATATATCCTTT
CGAAAATATTGACGGAATTCTGGTGTTGATCTTCAAACAGATAGATTTTGCGAAGTAATCAAGATCTTTTGCTTGAAGGG
CATCAGAGAAAGGCTGGCAAGTTCGGGGATGAGAAGGCAATGCGGTGCAAGAAGGCTCGGGGATGGGGTTCGATTGTGGA
ACTGTGGTTGTGAGCT
>c100156_g1
CGAGAGTGAGAAGCAATGTTCCATCCGGTCACTTGGGGAGGCGGAGGCTACAGCGACAGCCACCACACGAGAATGGGACG
CTGCTCGAACCGCTCTTCGGAAGTATAACAACGTCACAACCAACACAGCGAGAAGCACAGGGGCGGCGCGGCATGGAACG
CTGGACGCCGATATGAGAGCGAGAGATAGATAGAATGAGATAGACACAGACACACATTCTTCCACACATACACACAGGTA
AGGGACATGACTGGATTCTGCCAAATCTCGCG
>c100157_g1
AAAGGACGGCACGACGGCTTCGAGAAGGCAAACCCAGATCATGCTGGCAGTCGCTACTTATCAGATAGAGTGGCAAATGA
ACGCCTTTAAACTTAAACTTCTTGTTTGGAGTACATTTAAATGAACTTTGACATGACCTGCCAGTTCAGGTAGTACATCC
AAATTGATCCAAATTAATGAGGGTACTAAAAATACGAAGGTTTTTCTTCGAAAATTAGGCCAGTATCAGTGTGGATGTTC
AAAAAGGAGCTTAATAATCTATTGAACAAAAATTTATATTTACACAATAGCCTTGAGGCTGTTATA
>c100158_g1
TGCTACCTACTTCGAAGCTTTTCAAAATAGGAGGTAAATTATATAAAATTAGAATAAATAAATATTTCCTACAAAATAAT
GATTTTAAAATATTTTCATTATAAAAAGTGCTCCAAACACATTCAAAATCCTCGTTTTGTTGTTCTAAATGAGGTGGCTG
CTATATTATTTTAATTTTCAAATTAACATCAAAAAGTAATATACAAGACTTATCACTTACAGAGTTAAAA
>c100159_g1
AGCGAATGGGTAGCACTGAAACGGAGGTGGTGGATGGTGACCTTTTCGAGTTCGGCAGAGCCTTGGAGAAGGGTGAGGAG
TGACTGATTGAAGACTGCACTCGGGGTGGCATCGCCAGATTCTATGGTGCACTTTGTCAATTTGAGAGAAATTCCCTTCG
CCAACAAAACGGAAGTTCGCTGTGTTGTGAAGGCGGTGGTGAAGAAGAAGGCAAGCGAATCAACCTCAACAGCTGAAGTG
AAGGTGAG
>c100160_g1
CGTATTAACTAAAAGAAATAGTTCTTTTTATTTGTAATATTAATACATACTCTGCAGGCAAACTGTGTGAATCGATTTAT
ATACATATGCGTATACATATATACATAATGCCGGCCGACCTAGCACAGTCTGCGCCACTGCGTCTCAACAAAAATCACCA
CCTTTACTTACTACTCTTATTAGTAACCCAATAGCCCAATGGGGAG
>c100161_g1
GTCACTGGAGGCAGCGCCCCAGCCCGCCATGAGCATCCCAGCGATGTGGAGGACTGGAGCGAAGAGGACGAGGAGACAGA
CGGAGAAGAAGAGACGGAGTCTGGGCAGGAAACAATGCCCTGCAAGGAGTAACAACAACCCCCCTACGACTTTCCCGACA
GAGCAAACCTCGTCTGGTTAGAGACACACATTCCTTGAGCGAAGCG
>c100162_g1
AATCGACGCGCGAACCGTAATGCGTTTTGTGAACGCGGGCGCGGTGACGGAGATCGCGATTTTGCGCTACAAGAGCTTGT
CAGGCGGCTGGGGTAGACCAATTTCGGGACCGCAAGGGGGAGGTTCTACGAAAGAAAAACGTTTATTCCAGGAGAGACGA
AGCAGCAGCAGCGCTTTGGACGCACGGAGGCCGGTGGCCTTTATTAATG
>c100163_g1
AAGGCATTCTTTACGTCAATAGTTATGAATGCACACCACCGGTTTTCACATTTTCGCACCGCGCCAATGGCTGCCTTCAA
GGCACAGACAGTGGACCTCTGCTTCCGAAAACCATACTGATGATGATGGAGGTTTTCGCCAACTTCAAGTTCTTTTACGA
GTCTATCTCTAACTAAGGTTTCGAACAACTTGCTAATGGTGTTTAGCATGCACAAAGGCCTAAAAGAACTTGGTAGTTCC
GGCGGCTTACCGCTTTTTTGGATTAGGATTACCCTG
>c100164_g1
AAAGCTCACCGCGTCTTTAGAGAACGCACTAAGCAAAGTTACGCAAGGACAGCAGTAAATACAAAATTTACCCTGGGGTG
TGCGTCAGCAGGATTTAAGTCCCTGAGCCGATAAGCAATACCTAAGGGTTAGTATTTGGTAACTATTGAGCAAGCTCGGC
ATGCACCGAGAAGCCTACGGTTGTCATTGCTGATCCGCCTTGAACCAGCTGGTTCAAGGGCCACAATCCTCAACGGCACC
CTGG
>c100165_g1
GGAATTTCAAGCGTACGACGTACTTCGCTTAGGCAAAAATGCTTATCCATCACTATCGGTTGATATGTATTTAGTTTATG
GACGTATTTCTTGAAGGTCTTCGAGATAATAACACACAGTAGGCGGTAAAATTGGTTTATCCGAACACATTGCTCGAAGC
TAAGCTCTTCAGTTTAAAGTCGTGAAGCAGTCGGTTAGAATTCAAACTCATGTCTATACCAAGAGGATTGCCGATGAGGT
AGAAAAGGTAGAGGATCTTAAGGAGACCCTATCAAAAGTTCTGAACAATATAGATCTGAGACAATCTGTGAAACGATGTG
AAGAGATGGGACATCTGTGAAGCAA
>c100166_g1
ATGTATTCACCTCTGTTTAAAGCTTCTTGAGCTTGACTGTTTTGAGGAGCAGAATTGTATTGAGGAACTTGAGTATATTT
TGGGGCTTGATTATACTGTGGAACGGCATTGTATTGTGGACCGGGATTATATTGTGGAGCAGTGTTATACTGGGGTTGGG
TTGGTTGATTGTAGTACGGATTTGGGTTATATTGTTGATGTTGGGTCGGTGCGTTTGGTTCGACGGCTACGTTCG
>c100167_g1
GCCCAAACATATGGAACTGAACAAGATAAAGTACATTGTCCATTCTACTTTAAAATAGGAGCATGTAGGTATGGAGATCA
ATGTTCTCGGAAACACATCAAACCGAACTTTTCACCAACAGTTTTACTTCCTCATATGTATCCGAATCCTGTTGTTTTTG
AAGGTTCTGGAGCATATTCCAAAGACGTCTTGCAACAGCACTTCGAAGAATTTTACGAAGATGTATATTTAGAACTCGAA
AATTTTGGACGTATCTTGGAAATGCACGTT
>c100168_g1
GCTATTAAGAACGTCAAATATATTATTTATCATTTCAATAAAATCGGCAGTATCGTTGGCGGTATCACTCGTTAACTGTC
CCGTTTCTTTGGCAGTTTTTATCGCAGCGCTGACACTATAGCTAAGGACTTGTACTGCCAAGCGCACATTCATTTTTTGG
AAACTATTTGGGTTAATGTGTATGTCCGTTAATTTTGGTAATGCTTTTCCTGTTTT
>c100169_g1
TTCACTGGCAATATAAAAATTTCAAAATGTGTAATTCCAAACCTCAATCAACTGATGTTTAATCCGGGCTTTTTCAGTGA
CGTATAAGTCATCCCAGAGAGTGATTAAAAATGAACGTTACAACTCTAATCAATACTTCAATGCTTCACGCCGCTCTATT
CTCAAATAACTATCAAAACATTTCCGGCCACGTTTGGTGACGTAATATTGCCTGGCCTTTTTTCCAAATCTATGCTACTA
TGCG
>c10016_g1
TGCGATTCCACAAAATATTAATGACGTTGAAAACACCACTGGCTATGTTTGTCAGCGATTCTCCACAACGTATCGAAGTG
AGGTAGTGTGTTTAGGTTTCCAAGGCAGTCTAGATGCTTCATTTCATTATATCGCAAAAGCATGAATAAATCTTAACGAA
TACGCGACAGAGTAACAATACAACTCGATTCAACAATGCGTTTGTTCGAAACAACGGTTGTTAGTGTGCTTTATGTTTGT
TTACGGCTACTATCGTACACATTTGCACAGTCGTATTCTGATAAATGCATTACACCGCACAATCAACAGGGGCAATGTAT
TTTGTTACAAGCGTGCCCAGCGATAAATGATATTTTAAAAAGGAAACCAGTCTCACGAGAAGATGCAGAATATTTGAGAA
AATCGGGATGCGGTTTTGAGAAGTTGGACCCTAAAGTTTGTTGCCCCCCGTCCGTACCATTGCCAGAAACTCCAGCTCCA
CAGGCAGGAGAATTACTGCCAGGCCAAAATATATGTGGTGCGGATTACGCAAATAGAATTATTGGCGGAGAGATAGCCGA
CCTAGATGAATATCCTTGGATGGCACTATTGGAGTACCAAACACGTAATGGCAAAGGGTTTTATTGTGGTGGAGTCTTGA
TTAATTCAAGGTACGTCCTAACTGCTGCTCACTGTATCAAAGGAAAGGATTTACCTACTACTTGGCGACTGACTAGTGTA
AGATTGGGAGAATATAACATCTCATCGGAAACTGACTGCCTGGCGGTGCCTGGCGGCGTACATTGTGCTCCCCCTCCTGT
AGACGTACCCGTAGAAGCCCAGATTGCTCATGAAGATTACGATCCATATGACACCAACCAATACCATGATATCGGGCTTC
TTCGGTTAGCAGAACCGGTCACTTTTACCAATAGCGTAGTACCAATATGCTTGCCACAAGGCGATATGTTGCGAAACTCG
TTTATCGGAGAAAACATGTATGTTGCAGGATGGGGTAAAACGGAAAATAGGTCATCTAGTGATATAATATTAAAATTGCG
CATAAAAGTTAGAGATAATTCGGAATGCGCACCTACCTACAAGTCAGTTAGGGTAAAGATCGGCGATGTTCAGTTATGCG
CAGGTGGTCTCAGAGGTCAAGATTCCTGCCGAGGAGATAGTGGTGGACCTCTGATGCAAAGCATAAACGTAAACGGCGAC
GCTAATTATTACGCGTTAGGTATTGTATCCTTTGGTCCGTCCCCATGCGGAATGGAAGGTTGGCCCGGTGTATATACTAG
AGTTACTAAATACGTTCCCTGGATAATTAGCAAACTCAGACCGTAAACTATATTTATTTACGCACGAAATATTTATCTGG
CATATGTGAATATTACTTTTATGTAATAAATATTACACGTTAATAATTTTCGTTATTGAGCAACCG
>c100170_g1
AAATTTGGCTATTAGGGGTACAATTAATTTACGAATTTAGATGATCTAGTCAGTTTGATTGTTGTAATTTTGGAGGTATA
CAGTGATCGGCATAAATGTTGCAATATATGGGAAATTTATGTATTGTTGAAGTGTGGAAAAATTTCTTTCTAATTTTGAC
AGGTGTCACGTGACCATTTGCATGGCGCTAAATTTAAAAAGTATTCAAATTACCGATAAAGAATGAGTATAGATGACATA
ATACCTTAAAAAAGTTGGTTGAAAATCCCTTCGTATTTAATTTTGACGCCATTTAATGAAAATCGTAGTTT
>c100171_g1
GGGGGGGGGGGGGGGGGGGGGGCGTCTCGGTGAGGGTCTGGGTGTCCGGCGGAGGGCCGGCGGAGCTGTCCATCCCCTCC
TCTCCCTCCATTTTCTCCCTCCCTTCTTCTCCTGCTCCACTTGGGTCCCGTTTTTCCGCCTCTTCCGGTGTTGGTGGTTG
CTTCCCCTCTTCCTCCCCTACCTCCTCTGCCGTCACCGCAGCGCCC
>c100172_g1
GTAGTCGACCTGGCGCTGGGCGGCGACCGAGTACTTGGTGTTGTTCACCACGGCGTCGCCAGTCGCCTTGCCAGCAAGGA
CGACGGACATGCCAAGCGCGGCTGGGTCACCAGCGGCGGCGTCATCGACAATGGGGGTACCGTCAGGAAGCTGGGTGTTG
TTCTTGGCGGGGACGGTCTGGTAGCTGGGCCACTTGGGGGTCGGGGAAGGGTGCGCAGAGCTGGAGTGCGT
>c100173_g1
AAACAACTCAATATATATAAAAGTGTGGACAGTGTGTCGCTAAAATAGAATCCAATTGGGACGATAGTTTAAACGAAAAC
GAAATATATTATGCAGAAAATAATATTGATTTTGATGGAAATGAAATTGATTGGAATGAATTGGAAATGAATGGAACGTC
CCGTACACTACCGGCTTGGTTCGTAATTTTTCCAGGTACAAAATGGTGTGGTAGTGGGAATATATCGAATGATTTTGACG
ACCTAGGACAGTTTGCAGAAACGGATAAATGCTGCCGAAGCCATGACTATTGCGACG
>c100174_g1
GTTGAGATGTATTAGTATTCCGTGAGCACATCCCGAGAACTGAACTGATGGGTGAACACAATGGGAACGTGTGAACGCGG
CTCATTGCTCGGCAAAAAATCAGTTCAATGCACAAGCTTTCCAGACGAGAGGATGTCCATCACGCAACAAAACGAAGGCG
TTGTGGGCACATGAATGATCCTTCCTTCTCCACGACTGCCTT
>c100175_g1
GAACAGATTCTGTGTGAGGGGATCGACCAATTTCGGGAAAGTTGTGTCTCCTTCGACATCGTGAGGCAGGTTGGCCGCAT
ATTCACTCGTCCTCGCGAGGAACTGAGGGAGGGCCGCGGTGATTGCTGCGCCGTAATGGCCGCCGCCCTCCCAACGCCGG
TCGCAGCTGAGAAGGGCGAGGCACTGGTCGTGGACTTCGGCTGCGACAGCAGGGGGG
>c100176_g1
GTCCCATTGACTGTTGTCGGACTGAAATTAATTACATATTTTTAATTTTTATACTATCGTCTAATATGTCATTGATTCGT
TGTGAATTTTTAGAAAACCCTGTATAATACCAAGTTAGTATACAGGGTTTCCGCCTTAACGAAACCTTCAGCTTTAGAAG
TTTGGGATTTGCAAAGATTGGGTAGCTACGTTTGTTCTAAACTATGTATACAGGGTGATTCTCAATAT
>c100177_g1
GCACAACATCGTCCAGAAGATGGTTCATTCCCTCAGCCAGACTGGCACAGGGCTTCGCACTGCTTCCGCATAGTGAGTCG
TCCACCCCGCCACTTCCAACGGCCGCGACGAAAATTGCCTCCCCATAAAACCGGGCGGTGATGGTTGTGATATCGACCAG
CGGTGCGGTGAGATTTGAACAGTCACTCCCGTACATCAGTCGGTCGTCGGGGAATT
>c100178_g1
TCCGTTACCATTGATGGACGTTCCGTTCTTGGGGAACGATCCGTTCGAAGCGCTGTTGTTGTTGGTGGCTGTGGACGTGG
ACGTGGCCGATGCAATTCGCATCACCAGGCCTCCTTCGTCTTCGCTGTCGGAAGCATTCCGGACGGTGCTGTCCACCTGA
GGTGACGGATTGGACATTTCGATGGGTCTTTGCCGTTCTGGCCTACTTTGTTCGCAAAAAGTACGGAAACTCCTCGGGCC
GTGGTGGCCACTGATCTGGAACACTG
>c100179_g1
GGAAAACGCAGTGCGCTACACTATCAGCAACCCCCTCCTCACTCTCATCTTCTGGCGTAAGGATCTCTTCGATGTCTTCG
TAGTCACCTTTGTCCAAGCCCTGGCCCCCGCCGTTCGCGAACAGGTCCATACCGCCCTTACCGTCACGCTGTTCACCGGT
GTGACCTCTCCCACAGAGAACCTCGCCAACTAACCCAACAACATCTAACACTGACACAACAATCCCTCTGCCACCGCGTA
TTCTCTCCTCCACCG
>c100180_g1
AAGAAGAAGATGATGATGACGATGGGAATCGCTGCAAACACGGAAGAGGCGAAGAGAAGGAAGAAGAGGGAGGGGAGAAA
GTTGGGGCGAGGGCATTGTTGAGGTAATCTCGAGAGGAGAATGTCATACTGAATCGATTCCTCCCCCCTGTTTCCCTCCC
TTCCCCTCCTAACCCTCTCCTCCTCTCCTCCCCCACCACTCTTCCCCCG
>c100182_g1
GGGACACTCATCAAGGGCAGCTGAGAGCGGTGCCGGTGGTTGTGTGTTGAGGAGAGCTGGGAATGGCGCGGGAAGTTGGT
TGTTCTGCGAGAGGGAGAATGAGGAGAAGGTGGTGGATGCTGAAGACGATGAAGAGGAGGAGGAGAATGGATGGGAAGGT
GAGATGGTATTCGTTGGCTGTTGGTAGGGGGAGGCGAGGGGTGCTGCTGGTGAAGGCGTCATGGGGTAGAAGGTGGGGAG
GC
>c100183_g1
TGAAAATCTTGAATTATCAGTGAAGGTGATTTTTTGCTGAAGACACGTAGGTTCGTAATGAATGCAGTCGCAGTTATAAC
GTAAATTACTTAATTCATCATATATGTATTACGACGCAAAATTGTGTTTTATAAAACATTGTGTTTCGTCACAATTTTTT
TTGGGCAAAAGCTGTTATTTTTAAGATAATTCGGTATACACTTATGGGGAAAGAACAAAGCTCTTGTTTTATTGGTTACG
TTTAATGTTAGCGGTATGAATGAGAAATGGCATGACGACGAATAACAAACGGAGGTGTAAGCAAATATGACCTAATTTAA
AG
>c100184_g1
GAAAAAAATAATAGCAGCTATGCTATTTATTTATGAATACACAGGTTGGTCTCTTTTAAACAAAATATAGATATCGGCTG
TTTATTGGAGGTGGTTAGTTTCCATAATTTCTAAAGTATTTGCAATAGAGGAAAGAATTTTGGGAATTAATATGGAATCT
AAATTCCATGCATAATCAGTTGTCTCAGCACAAAAATGATAAAATTTTACTGAAAGTGAAGAACTTATTTCCG
>c100185_g1
GTCCGAGTTTCTGTGTTGGAGCCCAGAATAATATTTCCGGAACGTTATAACAATAAAATAATAAATTATAATGATATGCA
TTTTTTAAGTCGGTTCACTTGCAAAATAGTGTCATTCATTCTATATTCAGGAAATAATCATATTTTTTTTTTAATAAATA
AAGAAATAGATAATCGTTTTATTTAATCTTTGTACATAAATACATGATTGTCTTTTACCATTACGGTAAAAAAATCTAAA
ACTTCTACTTTTACTCAGTACTGTACCA
>c100186_g1
GGAATGGCGAGGCAGAGGTGTCAGAGCCAAAAATGCAGTTTGTGACAGTCGTTGATCCACTCACCGCATTGAACAATGTC
GAGGAACCAGCCCACAGTGCCGATGATGCATCAATGACAACTCTGAGGAAGTCAAGCCGGACGTTGCCTGAAAAGGTGAA
GACGGGTTCAGGAATGGCGTTGGAATCCTCGGGTCTAGCGTTGTCCGTTCTCGTTTCGCTGTCGCTCGCTCCCTCGCAGT
CC
>c100187_g1
GTCGCTGTCCTCCTCCTCGTTGTGTCTTGGCTGATCGAGCGACTTCATTTCAACCGCGGGGTGGTGTGATCCGTCTTCAT
CGTTGTCCATCTTCATCAGAATCACTCCATCTCCCATTCCTCCATTCGCCGTACTTCCTCCGGCGTTTTTCTCCTTCAAC
TCCCGACGAAGACGGCAAACAAACACAATAAATAAGAGGAGGAGCAGTAGACTCACCACTGCAAGCGCCACAATCAACCC
TATCTGCGTCGCTGACTGCCGCTCGTCG
>c100188_g1
GAACAATTCGAAAACGTGCAACTTGACAAAGAAACAGATTCCCCTTGTAGACCGTTTGCATAAAGAGCGCCGCCGTTTGC
ACTCGTCCAAATGTCTTGAAATTGATCGGTCGAATATGTCCGTGATACGCCGTCTGAGTGTAGACTAATTCTGTTTTTTA
TTACGCCATTCGCGCTCATGGCTTTCTTGAGAAGCGAGGGGAAAAAGAGATGGAGCGATG
>c100189_g1
GGGGTGGTGAGGCGTGCGCCGTGCTGCTATGTGATCGTGAAGTGATGAGGTGTTGGCTTTGGAGGAGGGACAAGACTGGC
GTGGAAGAAAGCGCTGCGCCCGAGGCGACAAGGGCCGCGCGTTTCTTGTTCTCTTTCTCCTCGAGTTCCACGATGCGGAA
GACGATGAGAGACTCGTTGGTGAGGAGGAGGATGGAGCAGAAGGTGTCCTTGGAGTCGGGGGCGGTGAAGGAGCCGAAGA
TGACGCTGGCCGGCA
>c10018_g1
CACCACCACCACCACCACCACCATCATCACCACCACCACCACCAGCACAACCATCACAACCACCACCATCACCATCATCA
CAATACCAGCAGTGAACTGTGGAACGAAAATCCACCCAGCAGTGCGTCGTCCGGTTTCAGCGACGACGACAGCCTGGCCG
GTGCCGAAGGCGACCCAAAGACAATAGAGCAGATTGTACAGATGGTGCGGGAACGGGGCAAGCAAGGCCTGATACGGGAG
TACGCGGAGATCAAGGCTCGGGCCCCCGACGGAACGTTCAC
>c100190_g1
TGCGAAGTGATGCCATAGTGTCGCACTTATGGCAGTAGAAGGTCCAATCGATCTTGAGTGGCTTGCACAACAAGCGTTTG
CTTGGATCTTCTGGGTTTGGAATCTGATCGAAGATCACCTGGGCATCAAATGGTCCGTAGTAGTTGCCTACACCAGCGTG
ATCTCTTCCGATGATCATGTGGGTGCATCCGTAGTTTTGACGGAACACGGCGTGCAACAAGGCCTCACGTGGGCCAGCAT
AGCGCATATCCAATGGATATCCTCCCTGCAATACATGCTTGGTAACAAAG
>c100191_g1
GGATTTTGATCGCAACTCAAAAAAGGAATTGGCGCTTTCCAACGGGCGAATGAATCCAAGCACGGATGACTTCCCCACCT
TAATTTTTCGTTTTGTCGCGTTCATTTGCGTTCCGTCACATCTTCTTGCGTCGTTTGCGTTCCTTGTTGAAGATCGTCCC
CCCTCCAACGATCCCCGTGTCTGGCCGAAGCTTGCCGAATCCTCCAGAC
>c100192_g1
GCACTACATTTCAAATCCCTAATATATCGATTTTTATTTCATTATGCTCTTAAGACTTTTTTTTTACTGACGAATATTTT
TAAACCATATATGTAAGTATTTGAAAACGTGAACTTTATTGTCGAAGCTGAGACGTTATAAGCATTAATTGTGTGTGAAT
AATTTTCATTCGTGGTCGAAATCGCTCCAGAATTGGTTTTAAAGATTTTTATAGATGGCGGGGGTAACAGCCGTCAAAAC
TTGACGAATTGTGTAATAAAAG
>c100193_g1
GGACACCACAAAACCGCTCACGAAATCTGAAATGTTTGCCATATACTATTATACATACACGGGTTATACGGATATCAATG
GCCAACTCGTAACTGGAAAAGCTGGTACTTTTAACTGTTATTTAGAATGGTTTTTCCAAGCAGTAAACAAACTAAAAGTC
ACCGCATCGAGCACAACACTCTATCGAGGCATCAATTGGGATCGGGC
>c100194_g1
GCCAGGATGAGGTTGTCACGTGATGGGCCGTTGTTGCAGTGGGTGAGGCTGCAATTGGTGAGTGTGATGGGTGTGGGTGC
CGAAGAGGAAATGACGAGTGGTGGGGTGTCTGCGTTTGATGAGGGATCGGGTGCCGTGATCCCATCCACTGTGGTGGAAG
ACAGCTGGAATAACCCTAACTTGGTAGATGTTGTTGTGAGAACGAAGAGTGGTTGCATAGATACTGTGATCGATGAAATG
GTCGAGCGATCGATAAGGAAGGTGCCAG
>c100195_g1
ATTTGACTCCACGTAATGTATATCTGTTCCCATATAATTCATAAAATTGTCTTTCAACTTCTTCAAACATACCTCGTGAA
TTTTTGTCAGATCCATTATCAATATATGCATATGTGATTACTCTATTGTTTCCACAACCAACAATTGCGGCTGTTGGAGG
TCCAACCATAGTTACCACTGCTAAAATATTCAATAGTTTCTTCATATTTTTTTATCCTTTCG
>c100196_g1
GGAGTGGGGAGGGCGACCTCGTGGGGGTAGAGGGTGCGGATGAGTTTTGGTCTTTCCAGGGTCTGGATCGTGTGCTGGGG
CAGCGGGGCGGTGATGGGATCGCGGCCGAGGAAGCAGCTTTCGACGAAGTTGCGGGTGATTTTGGTGCTCTGGCGGGTGT
TGAAGACACGGTGGGCGACGGAGAGGGCGCAGGTTGCGTAGTAT
>c100197_g1
TGAGCAGATGATGCACCGTCAACACAATGAGCTGCAGTTAGAACAAAACGTTTGGAGATCAGCGAACCGCCACAAAACGC
CGTTCCACCGGCCGTGGAGATCAAAAGAGCAGCCTGATAGGGTTTAGAATGTGGCACAACTTCATGGCCGCCAACGATTC
TTGAGCCTGGTGAAGTTAATGGAAAACCAAGCGTGGGAGGGTTTATATTCCTCGGTTTGACTTCGGACAAGTCAATTTTG
GCCTGTGCCAAAA
>c100198_g1
ATTAAAGTCAAAGTAGACGATAAAATAACTAATATTATAGATAACGAAAATTCTAAGAAATAGTAATAGAAATACAAAAA
TTTTGATACATAATTAATATTTTAAATTCAGGAAATGCAGAGAAATAGAGTGAAATTTTAAGCATCAAGTACGTACTTGG
AATTTTAAACGCTTGTGCTAAAAAGTTTGTTTTTTTTATACTTATATTACTTTTATTGAAAATTTTGCTCTATAAAGGAA
AATATTGTTTTCTCGTTGGTTTCGATCACTCTAACATTTAAATTG
>c100199_g1
GGGACACTCTGGCTGAATACAATCAAGACTTGCCTCGCAATGCAACACCTGACATTTTCCGGCTGCGAAGCAAAAACCTA
CAGTGGTATCGGGCAAATTCAGAGCGTTGTCCCATCAACCTCGTCATTTCTTGCACAAATTGATGTCGAACTGACCATCT
CTTCTCCTGCCATATTCTACGATTCTGACTTTACAAATTGTCTTGCCAACACTACACACACTGGGGCGCTCTACCTTACG
TCGACGATTGCCGACTGTTTTCTCGCCCATCTGCGTTTCGTCTCCTGCCAAGCAGTAACATTTGCGGGTTGTGTATATTG
GGTCTCACCACAGGCTGCAGACAATACACCATTTATCAACGATTGCATCTTCACTGATTCCACTCTCACGGCAGCATCCC
CTCCAAGTGC
>c100200_g1
ACGAGCTTGAATTTCTTGGTGCTCCAATCGATGTCGATCGACAACCCCAACATTTGAAGAGCCTCCATGCCGAGAATATT
AGCTTCTGCAAAGTCCTTGTCAGCCGGAGAAATGTGACACTCGATCGCGCTGGTCGGGTCCTGCATTGCAACTCGAAGAG
CCGGCGGCACCGGATCATCCTTGCGGACGAGAGCCTCAATCGTCTTCTTGGCGAGAAAGTTGCACTTGGAGGCGGTGACC
ACGACGAACCAAACATTGACGGTTGCG
>c100201_g1
CGACTTCGCCCACTTAAAATCATGCAGCAAGGACCCCACCCAAAAGGTAACCGTGGTCAACCCCAAAGCCTTCCCGGGGC
AGCCCCTCGTGCCCGAACCAAACGGCGCCAGCCTCAAATCAGATCCCAACAGAGAAAACTGCACGTCAGCATCCTTGGAC
AAAACAAACCTCTCTGGCTTGAACTCGAGTGGGTCCTCCCACACTTCAGGGTCCCTG
>c100202_g1
GCATGTATATAATATAGAAATATAGTGTACGTTATACAAAATCACTTTATCATAAAGACAAGATGTCTACAAAGTTTCGC
AATTCATTAACAATTAATATCTAATAACAATGAGGACAAATAAAATGAAGACGTATCACAATAAAACTAACATCACAGAA
TTATGCACTACAAAATTATGTTTATATGTAAATCCATAGTGCACATGTACGAAATTGCTTAAATA
>c100203_g1
GTTTAATTGAACCCGTTAATCAATAAGATTTAACGTAGGTACTACAATTATTACCACGATTTTGCTAGTTACCGTCCTTA
AATACTAAAAGTGGGTTGGGTCAAACTGGGAATCTCATTGTTTTAATATCTTACAGGCACATGTTTTGGCCACACACAAT
CTGACCGCCTTCAGGCTCTTAAACGTCAATGTCAAACAAAGTGCTGTTAATGATTAAAAACTAAACTAACTAAAAATTTT
ATTGTTG
>c100204_g1
GGCGGATGGAGTGAAGCGGCGGAACCGGGTGGTGATTCAGCTGATGCAGCAGCTCGTGCGACAGACGTTCGGCTCCCTCA
ACGACGAGGAGCACCTCATCCAGCGCTACAAAGTGAAGGGCGACCACCGGAAGGCGCATTACGTCGGCCACAGCACGTTC
CTCCGCAAACTCCAGGGCGTCATCGTCCGCGTCACCAGCGCTGCCCGCGGGGGGGCCGTCATCCCTGCCCCTCTCGCGGC
GCAGCTGTCGCAGGTGTTCGTGGCGTGGCTGACGGAGCATGTGATGCGGGTGGACCGGGAGCTGGTGCTGCTGCTGGCTG
AGGTGGCGCCGATGAGCGAGATGGAGAAGGAGGTGGCGTTTGAGGCA
>c100205_g1
TTAATGTAATACAAAATTATAGGTTCATGTTTTAATATTGAAGTTACCAACAAAAATAATTGCGGGAAATTTGAGTTTGG
TTCACTGGGTTGTCTCAAGAAGGCCATTTCTTTGTTTAATTTTATTTTTATATTGTTGTCGTAGTATTTAAAGTTGTCGA
TTGTTCATAAATAAAACAACTCAGTTACACAACAAACTGTATTTCTTTTCACATAAATATAATCAG
>c100206_g1
AGAAAAAGTGGTAATAAATTTTTATTTCCTCTTTTTATTGGTGTCCGTTGTATTTATATACATTTTTCCTGGTATATTAT
TTTATTGTTTTTATTGCTCATCTTATGTCAATGGGTTCAGACTTTGGATGATTATATTTTATATGTTGTTTTATGAATTT
TTAGCAGTGTGGGTGAAATATGGTGTATGCGTAAAAAAACTAGAGTATACATAAATAGATAATGTTAAAATTAGTAAGAA
CTATAAAACAGATACAAAAAAATATTTCCTGATATACAACCAATCAACACAAAATAATGAAGAACTGCATGTTAGCCACA
AATATTTACAGATTTAAATACCAATAAATAATGAATACTATACTATGATTGTGTTCTTTTTACTGCTTGACTTAATTCAT
CTGACATTTATGAAAGCTCATTACTTAACCTACAAAACCAAGATGAG
>c100207_g1
GGATGATTCTCTTTGAGCTCCTCACGGGAGAGACGCCGTTTGGGGACATGGAAGAGTCATCAGTGGTCGCCTCTATTCTC
TGCGGCACACAGCCCTCCCTCACCCACATCCCCGCTGGCCCCAACCGCTCCCTCGTCGCGCGCTGCCTCGCCCTGAACCC
CAGCGACCGTCCCACGCTGCGGGAATTCAAAGCAGTGATGATGGCTGATTTTCCTCTGGAGGATGGGGTGACTGCAGC
>c100208_g1
GGCGGATTCCTTCGTCTGTGGCGCTGTCACAACGCCCTGTCGGACCCTCCCCCATGGATTGGCACACCGTCTCAGCCGCG
ACGGCGTCCATGCGGTAACGAAGTTGGATGAAGGGGATGAGTTCACACTGGGTGCGGAGCTTTGCCACAGCGGGCCTTCC
ACGTTGTCAATCGAGTCGATGTCGCATCTCGTGCCTGCTCATGTTGACGTCCATTCCGAGTGTTCGACCTCCACTGAT
>c100209_g1
GGGCAAGGAAGAAGGCAGGGTGGGCAGGGAGGAAGGAGGGGAGGAGGCGAGTGGTGGTGGTGGAGGAGGAGGGTCACAGC
TGACAAAATCACGATCCATCGCATCATTCGCCGGTGAACTCAATTCATCGTCCCCCTCCTCTCCCTCCTCTCCCTCTGCC
CCCCCGTCCTCGCCCCCGCCGCCCTCCCCCGCACCTTCTTCCTCCTC
>c100210_g1
GGAGAAGGAGAAGGAGGAGGAGAAAGAGAAAGAGAAAGTGGAAGGAGAGGAAGCGAGCAAGACAGATGAGCAAGGAGGAG
AGAAGAAGACGGAGGAAGGAGAAGGGGCTGAGAAAGAAACCACAGTGGAAGAGAAGAAAGAGGGAGAGGGAGAGAAGGAG
GGTGAAGTAGAGGGCGAGAAGAAGAAGGAAGAGGGAGGAGAAGAAGGAGAGAAGAAAGAAGA
>c100211_g1
AATTGCATAAATTCTTATTTCAGTGGCCTTTATTTCGAAATAGCAGATCAAAGGCCTTCACTGCTTGCAGAATTATACTT
GTGCGGGAGTCTGTGATTTTGTTGTACATCCAAGATGTCTCTACTGACGGATTTGATCAACTTGGACCTCTCTGATGTTA
CTGAGAAGATCATCGCTGAGTACATATGGATCGGAGGCTCTGGCATGGATATCCGCAGCAAGGCCAGGACCTTATCTCAC
CCAGTTACGGACCCCAAAGATCTACCCAAGTGGAATTATGATGGATCCAGTACTGGACAGGCTCCTGGCAAGGACAGTGA
AG
>c100212_g1
GGGAAATCTGCCGGGTTCAACACAATTAGATAAACAAATGGGCTTGCTCGAAAAACAAGTCCCTCGTGGCGGGATGAATA
GGTTAAAACATACCAGGGGGATCAGGCGGAAGGATAGCGCTAAATTTATCACAATAATAAACAAGCTTTTCTTTGCGGAT
GGATACATTGTAACAAAGCAGTTCAAGGACTTGGCGTTCCGCGATGAAGATGAATGTTTTGTCTCTGTTGAAATACGCGG
CATAGCTTTTGAGATCCCATTTGCCATCGCGATTCCAC
>c100214_g1
GAGGAGGAAGAGGGGAAGGATGGAGAGGGGACTGGGAAGGGGAAGACGGAGGAGGAGGAGGATGGGTGCGAGGGCGGAGA
AGGGAACAAGCAGAGCGACGAGAGGAGAAACACAAACGACGACAACCGCCGCCACCACCACCACCAGCGTCGGCGGAGGA
AGGACGATGCGAAGCCTGCGAACGACTCCACCCCTCTCCTCACCCCCG
>c100217_g1
AACACGCCCACCAGGCATCAAAGCACATGAGAAAGAAAGGACCTGATGGTGATGAAGACATGGAAGGAATCATGAAACAA
TACGACGCGCAAAGCCGCGACACTGGCGGTCTCATGCTCCGCCGCAACAAACCCGCTCGCCGCGACTCCCCCAGCATGGG
TGACTACCACAGCTCGAAGCCTCCAAAGCCCACCCAGCCGAAGACCAAGCTCGACCCGAACGCGAGCCAGCGGGT
>c100218_g1
ATTGACTGCTAAGGAATATATATGAAGGATTTCATCAATACATCACTGATAAAGTTTGGTTTAGCTGCGTTTCTGATTAG
TTTTTCTTCATTCAGCTTTTCCGCCCCGAGTATTAAAGGCGTCGATCAAGATATGTCCGGAGGAACGGTGACCGCTGAAA
TGGCTCATGCTGATGACAATGGGTGGATGGTTGTCCACCGAACAGACGAATCAATGAAGCCTGGTCCTGTTATCGGCTAC
GCTCCGTTAAAAATGGGAAAGAATGAAAACGTAAATGCAATTTTGATGGAACCAGTAGAATCAGG
>c100219_g1
AAATTTTTCTGTTTAGTATCTAGGAAAATGTTATCGAATGCTTGGTATTTCTCTCACAAGATGAAACTAAAGTTCCTTCT
TTTACTATAGTATTATACCTAATAGAATAGAATACGTGACATGTGTTTATATAGTGTGCTTGCATTACAATACTCACGAT
TGCATGAATAAAAATTTTCAACTATGTTATACATGGTACAAAAGCTCTTTTTGGGGACTAACAAACAAACGATACCGCTA
ATAACTTAACAAGAAATGATAGTCCGGG
>c10021_g1
GAAAAATGCCAACCGCTGATGCATGGAAAACAGAAAGTGAAGTGGAAAACATCTGGTGCTGGCTTTAAATACCCTCTTCT
CTCCTGTCCATTCTCTATTTTTAATCATCATCATCATCCTTCACCACTGCCTTCGGCCTCGCCTTCTTCTTCCCCCCATC
CGAATCTCCATCATCGTCATTCTGAATCGCCTTTCGCTGCCTCTTCGGCGCTTCTCCGGACG
>c100220_g1
GGCAGTCTTCTTGACAAATCATTAATGTGCTGGTACCATTTTAAGTGTTCGTCCACGACAATGCCAAAAAACTATGCATG
GTTCACTCGACGGTCGCGTTGTAAAAGCCAGTCTTTGTGTTTTGTTCAAATTAATTTTCAGCTTATTTGCAGTGAACCAA
TAGCTGCCCCGGATTTTTGATGGAGGGTTTCTTGGTCCATCTCTCGCAGTAAAAACGAAGTGTCGTCTACGCATATACAG
ATCTCA
>c100221_g1
TTTAAATTAATTTTCAGCTTATTTGTAGTGAATCACTGCTCAGCGCCTGCAATGGCTGCCGCGGATTTTTGATGCAGAGT
TTCTTGGTTCATATCTCGCAGTAAAAGCGAAGTGTCGTCTGCGTACATACAGATTTCAGCTTCTTTAACATTGATTCAAA
TGTCATTAACAAATACACTGAAGAGTAGAGGACCAAGAATGGAACCCTGTGGCACCTCGCACCTCACCTCCATTCGTTGA
GATTTCAAATCCTTAAACTCCG
>c100222_g1
GATGAAGCCGATCCCACCAACATTGATCGGGAAGCTCTCCTCCGTGAAAAAAACCGCAAAGCCATTTTAAAACAAGGATT
CGTCATTCCCGTTTTTGTTGCACCAGAGCTCACCGACGGTGCGTGGATCTATGCATCATTTCTTGTGATTCCCATCGCGA
TCATGGCCCCATTCCTCGTCCAATATCCGCTCTTCGGCACCCTCTGCCTACTGTTTGTAATCGTTGTGAGATTTACCGAA
ATGTGGGTGTTTGGCATGCATGTCCCGTGGACATTCAAAATCTGGCTCCCCCTCATCCCCCACGAACACCTCTGGGAAGG
CGGTATCAAAGAGCCATTCACACCAAAGACCTTCGTTCAACATGCCCTTATCCCCA
>c100223_g1
GGATGGAGATGATGAAGACGGCGCCCGTGCTAAGAGGAAGAGACAGAAGAAGGCAGAGAAAAAAGCGGCAGCTGCCGTCA
AGGAAGTAGAAATGGCGAAGCGAAAGAAGACTGTAGAAGAAACCACAGGCATCCGCTCTGTCGATCCCCATTCACTCATC
CACCAAGTGATGGACAAGCATTACTTGACCGATGATGCCTCATTTGCAGCTCCACAGCCCACATCCACTTCCTCCTCTTC
TTCCGCGGCGGCCGCTTCCCCCGTCACCCCCATCCAGCGCGTCGTCA
>c100224_g1
GGGAACTATACCCTCCCCTGTGCGCACTTCTTCACCCCCCCCACCTCCCTCCTCCACACAACCCCCGCCCACATCACCCA
GCGGCAGCGCACGCCGAACAACGCCGCCCTCCTCCGCGTCCTCCCCCCGCAGCCCCTCCTCGACGTTCGCCTCGTCTCGG
CGCCCCTCCTCCTCCCCGACGGCGCCCTCTGCACCACCGCCGCCCTCCGCATCACCAACCGGGGGCCGGTGTC
>c100225_g1
GTCGAGTGTGACGCTTCCGTTGCTTTGGAGTCCCTCCTCTTCTCCTTCCTCACCCCCCCTGCCCCCACACACCCAGCGGT
CATCCACAGTGGAGGGGCCCTCCTCGACTTGTTCAACTGCCACTTCGCACCCCTTGCTGCTGTGGAGGGGGGCGAAGGAA
GGATTCAGCTGTCGCAGCCGCTGGTTGTGGTGACAGCGGGTGCCGTGGTGTTCAACGAAGTGACCCTTCGGGGATTCGAA
CTGGCGGGCGTCTGTCCTGCGCTCTCCAT
>c100226_g1
CGACAAGCTGGTGGACACCCTGTTCACGCGGTCCGTCACGTCGGGCGAGCTGTCATCCTCCGACAGCGCCTTGAAGAGCC
GGCCCAGCATGGCCTGCATCTCGGGCGCGCGGCGGAAGAAGAGCTTCACGCAGGCGGTCAGCAGCTCCAGCCGCACGCAC
GTGTCCTTCTGCTCCTCCAAGTCGTCGATCAGCGGCTCCACGATGTAGGGGGCGTTCTCGCAGAAGTCGGGGAAGGTGCC
GATCATCCACAGGCG
>c100227_g1
GGAACCATCAGGCTGTACACTTCTTCGCCACCTACAACGGCACCAAAATCCACGACCACAGAAACGCCCAGTAGGATCAA
GGACCTATGGGCGAACAGTGACTTCAATAATTCGGTATATGGGAATCCTTCGTCGCTGACAATTCACCTTACCGATAAAG
GTTCCAAATACCAATCCAACCTTAACGAGATAGATAAGTTCGAGCAAAAATCGGCATCCAACGTTGACAGTAAGGGAGTA
TATGAATGGCCCTCATCCGATAATAGCTCTTGTGGAATCATATTCAATTTGCCGCCATTGTTATATATCCTAATCGTTTT
CCATCATCAACTGCGGTGAATCAATTGACCAGAAC
>c100228_g1
AAAACTGGACATTTGCGTTCTGCGCCACGCCCATTAGCGGACCACCGGAATCGCCCTGACAGGAATCTTTACCCGCTTGC
CCTCCGGCGCACAGCTGACGCTCGATCAAGGTCACACGCTCCTGCTGGTACACCGAGTTACACTTCTGCAGACCGATCCC
ATCGACGCCGACCTTCTGCTTAACGCTGCTGTACCGTGCCGTGGCCGTCCTTCCCCATCCGGCAACCTGGAACTTCTGAC
CCACGGTTTCCCG
>c100229_g1
GGTTATTGGTCAGCAGGAAAGCAGAAACGAGAGAAAGAATGAGGAAATGAAACAGGGAAAATCAAATGATATACCCACAT
GCTCCCGAAACTGGTGTGGTTAAAACTACACAGGTAGATTTAATAAAAAAGAAGAAGAAGAAAATAATGGAAGAAAGAAT
TGCATCAGACACAAGGGCACGCAGACGTGAGACACTACATGGCCTCTTCGACTTGTTGTTT
>c100230_g1
CGGGGACAGAGGATTTGTCAGCGGTCTTGAATGGCGCTCGTTTGGATGTTGAGGAATTCAAAGATCCAAATAATTGGGAC
AAGAAAGTAGAATCTGTTCCAGAGGATAAATGGCCTGCTGTCCTATGGTCATTCTATTACTCTGAGTATTGCACGGATCC
TCGTGGCCTTGAAGATCATACATTGCGGTCTCTAAAACTTGCAAGACTGATGATGGATAAGG
>c100231_g1
CAGACCCAGAGAACAAAACCGTTGGATGGGATGTTCACATGAGTGATGGAACTGCCACACTCACCTCCACTCCCTTCAGT
GGAAGTTGGACAATTCCTGCCACCAACTCCTCAGGGGTCCAATGGTACTGTGCGATATGCGATCCAAAGGATAAACAGAA
GTGGCTCCCGCAGGCACTGCGCAAAGTCGCAATGGACGAAGAGAACGAG
>c100232_g1
GTACGCCTAGGCGCTGTGCGAGCGTGCTCAGGCGAGGACGCGGGCGCGGGCGCGGACGGGAGCGTGTGGGCGTGGGGGAG
CGAGTGAGAGCAGGCTCGCGGGGCGGAGCGGGCGGACGCTGCGTGATCCGCCGCCCCGCACCTGCCCACATTATGTCCCC
TACCCCCCGCTCCGTACCCCGGCCAACCCCGCGCTTGACCCCGCGCTCGTTACCCCGACCCGCATAGATCCACTGGCGAT
TCGGTCCGCCCTCCACGGGTGGACACGGACAATGTCATGCTACCCCTCCTCCCCGCCCCGCCGTGCCGCGCTGCGCGCCC
TGCCACAGCGTGGCGGCCGGCGGCGGCTCCATCCCCATCCTATCACCGTTGTACAGTAGCTTAGAGGCATATCTCGGATG
CATGGTGGTGTGTGGCG
>c100233_g1
TGATGATCTCCAACATGGTTCAAGTAAGCATTTTTTTTTCACTTTACATGTTGCATTAATTTTAAAATGGAAACAATAAA
TGAATTTTTTTATTTATAATTATGCCCAAAAAGAAAAAAAAAAAAAAGACGACGAACTAGTGTCGAACAGTTTTCCAGTT
GCTTATGCGGTTATTTTTAAATAATTGGCCTGGTACAAGTCCAATTTTTAGCACGACCGCCATGTTAGATAAGCCAAGTG
GTTCCGATAGAACTATTGATTTCTATCGCACCCTTCGTCTCTTCATAGCGACTGATGGTCTGATGGCTTGCACGCTTGGC
TATCAG
>c100234_g1
AAACAAATATAAAAAACATTAAGAAGTAAAGTATCACAAAAAAAAAAACATTGAAAAAGAAACGCGGAAAAAATGAAAAC
TACTAAAAAAAATCTTGCAAAATTTTTAAAAATAAAGAACTGTAACAGAAAAAATAAACACTTAAAAAAAGTTGAAACAA
ATAGAATTACTTAAAATAGTTAAAAAGTTTGAAAGAAAATAAAATAAAACAGATACTAGAAAAACAAAAAATAAAATAAT
GTGAAAAAACCGTTGAAACAGAAATAGGAACTTCTGATAAAAAATCGAAATTTGGGGAAACAAAATGTTTAAAAAAA
>c100235_g1
GATAAAACTAGTTATCTCAGCGAATACTCGTCTCTTAATTTTCTAGAGTTTTCACTCTAAAGGAGTAGTACACTTATTAA
GTCCGTGCAAAATTGGATTGCATATAAAGAACAACAAATTGGGCAAAACTTTAGTTCAATACCATGTTGCACCTATTAAA
ATTTTAAAAGTTGTTTCAATATTACTTGTTTTATATTTTAGATCAATAC
>c100236_g1
AATACCCTCCGGGGTACTGGGAGGCATCGTCATGGGCAGTTCCATCGAATTGGTCATATCGCACAGTGGATACTCTGAAT
GACGCCGGCGCAATAAGCTCGCGAGAGAGTGACGTATCGAGAGATGAGAGGGTCAAGTTGTAATAGATACCCCATTGCGG
GAGTTTGCTCCATGCTGTGGAGCCGTACACTACTTCTGCTTCCGTTCCGCCAGAGAAGGTGATTTTTTCCGTAAAATGTG
AAATTGGAAAAATTTTGGTTTCTCCAACCGAAAGATAATAATCTGATGTGTAAGATTCTTGAAGATTTTGGTGTTTGAAT
CCGACAAAGAGTGGCAAA
>c100237_g1
CGCATTTGGTCGAAGGTGAAGTTGATGCGGACAATGGTCACAGAGCCACGCAGTGTGACGATTCCATCGGAGGGAGATGC
TGATGAAGGTCTGTAGGTGAAACCTCCTTCTATCTTAACCACTGCTCTGCTCTGTTGAAGCGGTGGCCAGACGATCGCGT
TCACCAGCTCTACACTCCCCCCCAGCGTCGCCTCACCATTCACCACCACCCTTCTCTCCAACGCACCCTCAACCAAATGC
GATACCCCCATCTTCAGCGATGCACATG
>c100238_g1
GTGATGTTGGAGATGACCACTCTGTCCAAATTGAATGAAGCACTTGTGGCGAGAGATGTTGAGTCCGCAGTAATCAATGG
CTGATCGGCGAGGCGAAGGACAAAATGCTGGCAGTGCAATGCGAGATGGTGAGGGTTCCACTGAGACAGGTGACCAAGGA
GAATTGACAGGCGTTTGTGTCGTCGCAGGCGAAGTCACAGCTT
>c100239_g1
GGGGTGGGGAGTTGCAGGAAAACTTCTGCCGTGGGTCTCAACAACTATAGGTGCGCCACTGACTAGCGAAATTAAGTATT
AACAATAATAATAAAATTAAAGAGACTGCGTCGAAATAAAATAGCCGATGATAAGTGAAGTATAATTAAAATAAATTTTC
CTTTAAGGCGTACAAAGAATTGTGTAAGCAAAAATATTAAAAATTATTTTAAAATAGTTTTCCCTTAACCTGAAATTATT
TTTTTTTTAGAATAGTGCTACCCAATTAATTAATTATGTCTCAAAAAGTAAAATCAAGCTCGGGTAAACTTCGAAATTTC
CAAATACCATGTTTTTGATTTTCC
>c100240_g1
GTTTGTTAAAATATAATATTAAATCTTTTTGCAAAATAATGCAAACCTAAATGTTTCAGACCCAATAAAAGTAGCAAACT
CGTGGTAAAAAAAAACATTTTGAAAAACGCATACACCTAATTATGCCACCCGAAAATATTAAAAACTTAATCACAAACTA
AGCAAAATGACAAGAAATGAATTTCATCATTAGGATAATTATGATAAAAAAGATAAATAATTTATTATCACACTGAACAC
TGCTTGACTAACGG
>c100241_g1
GTACATTCTAAACCAATACAGTGTTGCATGCAAAGCAACACGAAACGCATGCGCATTTACTTTGTAGATGTGTTTCTTAT
CCGTGAGTTATTTTAATGATTTAAATTTATATGTTCTTGGTGGTAGCTGATTTTTTTTAAATAAATACTGAGGAAATATT
TTAATCAAATTTATTGAGGTTTCGCTATAGTGCACTATATCTCTATAATTACTTTTAAATTCTATATAACATTT
>c100242_g1
TGGGACAGAAAGAAATGAAAAACTGGGATCCATTCGTTAAGATTGGCTGGACACTTAGTGAATATCTGGCTGTCGTTTTT
GAGTCTGGTCATGTTGACATTTTTTCAGTGACGCTTGATGTCATCAAAACCTATGACCTAGCCAGAAACGTTATAGCCGC
AGATATTTGCCAAAACACAATTTTTCTCTTGGCCGACGATTA
>c100243_g1
CGGTTATTGACCGTTCACCGCCGGGAACCGATGACCATCAACGTCCACTACGAACCGAACAGCGTTCCCTATCCGGATAC
ATTCATCGGTTCGTTCCACATCAAGGATATCAAACCGAACGCCAATGGAGAACCGCAAGAAGTTAAGATTAAGGTTCGCA
TCAACCAGAACGGTATCGTGCTGGTATCAAGCGCCACCATGGTGGAGAAAAAAGAGAGTGAAGAACCCGTCACGCCTCCT
GCTACCGCCAACGGTGAACAACCGGCCCAGACAAACTCACCCCAGGGAGAAGAATCACCCAAAACTGGCGAACCTATGGA
CATTCAAGAGGATAAGAAAAAGAAGGTTACTTCGAAGTCCATTGACTTGACCATCGATGGAAAGACGCACGGTTTCGTAA
GCAACGATCTTTCCAAATACCACGAACTGGAAATGAAAATGATTGCCAACGATCGTCAGG
>c100244_g1
CTGCTCCTCGCGTCGTGCCCTCTCGCAGAGACACCATTTGGCCCCTGCCGATGGAGTGGAGGAGGCGAACGAGCGGGGAA
GAGCGGAGGAGGGCGGTGCGAGCGCGGGCGGAAGCACTGAGAAGAGTACAGAGGCACATGAGGAGTTTGTCTGCGCAGAA
CACCGCGAAGGGAAGAGGCGAGCCGCCTTCGGAGGTGGTGTGGATGGG
>c100245_g1
AAGAAAAAGAGGAGAAAGCTAAAAAGAAGGACAAAGAAAAGCCCAAGGTGGAGCGCAAACAATTTCTCCAAGTTGTTTTT
GAATCTGAACCACTGGACCAAATCTACGAAAAGGAAAACATCCATGTTGATCTCAAGCTTGACGTTGAGCTGCAACCTGT
TGAGATAACCATAACTCGGCCTTTTATGGATCGCATGATCGACTTTTTCG
>c100246_g1
AAGGAATCACTTCAAAATCACTCACGGCCAAATACGTCAAAATTGGACAGTTCAAACTATCGTGTGCGATTGAAGACCTC
TGCACCGGTCTCCCCGAGTCATTCGCCACATGTCTCAGTTACATCCGATCACTCCCCTTCACTTCCAAACCCGACTACTC
CCTCATCCAAAATCTCCTCTGGGCTTCCTGCCGGCAGTTCTACCCCAATCCCATAACCGCCCCGCTGACACCCTTCGCCC
AACAGTCGCCCGCGGAGGAGGCCG
>c100247_g1
GGTGTGTTGGCGGGAGGGGCGATGGAATTTGTTGCAGAGGGTATCGTAGAAGATGTGGCTGGTGGGGTGGCAGAATTATT
TGTGGGGGTGCGGTGGTGGGGGTGTTTCTGATGTTTGTGTTTGCGTCTCCGCCTTCGACGTGTGTGAAGTGAGGGGTAGA
ATATGTACTGGGATAGGATGTGCGCCTCTTCGACTGTTTCATCTGGGATGGTGG
>c100248_g1
TGTGACTATTTATTTTCTTTTCCAGCATTTACATTCAATTTTTATACATCACATATATGTTTTTTTTATTTATTTATTTA
CTCATCGATTCAAAGATAACAAAAATAATTCGGTTTCTTGGTTTCGTTTTTTACCATTTCTTTTTATTTTATTATTTCAA
ATATTATAACCTGCGAATTCACAATATTAAGATTTGGTTGCTGTGAAACGAACTCCGCCTAAATATGTGTTTTTAACTGG
TTACTTCTTTGATATTCGGTAATTGTAG
>c100249_g1
GGGGGCGGTGCCGGCGGCGCTGGTCTGGGTGGGGGTGGAGGAGGCGGAGCGGGAGACCTCGGAGTGGCCTGTCCCCCCAA
CGAGGAGGAAACCCTCTCCTTCCGCTTCGAGGCCTGTCCCCCCAACGAGCGCACGCTCACCACCTTCGCCTACTCCTCCA
CCCTCATGACCCGTCCCCGCGTGCCCCTCACCAGGCCGTTCCCCTCCCC
>c100250_g1
GGTGAGGGAGTCGTCGACAGCCACAGTGGCTGCAGTGCTAACGTTCGAGAGAACAGTCACTCCGCTCAGATCCACGCCAG
TCTTTGCCACACCACTTCCACTGATCCGCAACTGTTTCGCTGCCCCCGTCAGCTGCTCTTCCCCCTTTCCGATCGATTCA
CATGGGTGATACGTTGTCCCACAGTACTTGGCATCGATTGCATTTACATC
>c100251_g1
TATTATTATTTTTTTTTTAATTTATATCTTTACATTGAAGTAAAAATATCTTCTTATTTTTCATGGCAGCGCAGTTTTTT
GATTTCTTCATCCAGTTACTGGCAGCTTGATATGCAGTTCGTCCATATTTTTTGTTGATCATTTTGTATAAGGAAACTCT
GGGATTATTATTGACCATTTTTCACTCAGTTCGAATTGTATTTGATGATATTTTGTTCGTAGCCGTTAATTATG
>c100252_g1
TGGCAGAACTGCAACGACAATGAAATGTGTCAGATTAACAAATGATAAGACAACAAGTAGAAAACCGATTATAAACAATA
AAAAGCAACACAGTCGAGCTGGTATAGAGATATGAAAGGTAATACTATGACAAAGGTAGATGTGATATTTATTGATATTA
ATAAAAAATCGATCGTGTTTACCAAATCATTGTCTGTCAATTAGAGGCTTTTGAATTTGTCACACATTTAGTAACTTTAA
TTAAGAA
>c100253_g1
CAGGAGCTGGGGTGGGCTCGTTGTAAGAGGAGGCTTCCTGTCCCGGCTGTTTGTGGATGGAGGACTGGAGTTCCCTTCGT
TTGGCGTCTCTCGCAGACTCCTCCTCCTCCTTCCGTCTGCGCTGCTCAGCTGCCTGGTTCTCCCGCCACCCAGACACTCC
CCCAGCGAGGGAGGACGACGATGACGAGTCCGCGGGGGGCGGAGGGCCTCTGGGCTGCGGCGGGGGGCGAGCGGGTGGCT
GTGCAGTGCGGGGAGGCTGTG
>c100254_g1
ACGTCCTCTCGGCCGCCACGCCCCGTGCCGCCGCGTCCACCGTCGCCGCCTTAGTCGCCGGCACGCTTGCTTATGTCCTG
GTCTAATCTCCCGTTCTCTAGGTGCTGGCGCCTAGCGCGTTTCTTGTTCCTACAATCACCCTTTCCCTCAACCTGATTCC
CCCACCCCGTCCCCCTTTCGCAGTTGCTAGCGTCCGACTGTCGTCGCACTGCAACGCAACTTGTACTCTTACCATGGACT
GTGATTTCCTTGGGACCACGGTTCCCGGTTTTCTTTGCTTTCG
>c100255_g1
TGTTTCCTTACCTCTCGGTATACTCTCGCATACCTCAAAGTTATTTTTGGGTTTGTGTTTTCTTCCTCATTTATTCAGTT
TTCAATGTTCATTTTTGCTTTGTCTTTCTTTCGACAACGAAAGACATCTTACCATGTTTTTTTGTTGCTGTCAACATTTT
TTTAAAAATATCAACTGTCTTTTTTCTTTAATTTTTTCAGTGCATTGTACTGTGTCTTCG
>c100256_g1
TTTCGAGCGAACGAATTCCGATTGTGTCATCGTGGCTGTGGAAGATTCAATGTGGACGAGCGAATCATCCCACGTGCACT
TCTCATCCACCACATTTTCAGAATTCGTCACTGTTGGTATCTGATCTCCCCTTTCGTCTGCACCCACTGCAACGTTTCCT
GCGAAGACGCTGTTGTCAAAGGTCAGTGTTGGGGATCCAGTGATTTGGATGAGCTGTGGTGTGTG
>c100257_g1
AGAACCGAAGACAAGGAGTATTTTTTGTAGAGAGATGCGCAAATTACTACAGCTCTTTAACATCAGGTTTCCACAGCCTG
TACTGTATCGGTTGTTAACTGGATCCGCGTCCGATTCCGCGCCCCCAAACCAGCGCGCGCGTCGTCGTGCGCTACTTTCC
CTTCCCCCCATTACCCCCCATCAGTTCCTGGAATCCGGTCTGAAAG
>c100258_g1
GTCGAATGTGTATATCTAGAAAATTCGTCTAAATGTTTCAAGCATAGGTATTTAACATTTTTCTCGCCAATAGCAATATA
AATATCTGTTATTATTTATTAATATAACATACTTAGGTTAACATTTTAGCACTAATATCATTAACCTGCAGGAAACACTA
TGTCATATTATTATTATTATTTACATTGAAACATTGAATAACATCGAGTATATATACATAGTTTTTAAATCTGTTACGAC
ATGTAAGTACATGAACTTGTGAGAATCCTG
>c100259_g1
GGGGTGATGGTGATGGGTAAAGGGCGAGAGACGAAGGGGCACAAGTACACTCCTGTGGACTCGACGCAGCCTCTGATTCT
GATGAAGTCTGTGGAGGAGGAGGGCCAAGACGCGAACAATCCGCTCGCACAGTGCGGGGCAGAGGAGAAAGAAGGGGCGT
GTCGGGGACAGTCGTCGGAGTCGAGTTCGGGGGATGAGAACACCCCGCTGATGAAAGGGCGGTCGCGGAAGGGCCGTG
>c10025_g1
GCAATGTCGAGAAGTAGGGATGAAAATGTTGGAACCTGTGTGGATAACGATAAAGATGGTTTGTCGGTTGTTTTGACGTG
AGGAATTGTATTATCAGAAGTTGGTGGTGGTTGGATTGGGTTTGGTACAGTTTGCGTTGGTGTGGTTGGTTTAGTTGTGG
ATTGTGGCGGTGGATTTGGCGGTGAAATGAGAGCATTTGATGAATGCTGAACTGGGCGACCGAGGAGCTCGAATGGTGTT
TTTTGCTCAAGAAGATCTGTACTAACTTCTTTCTCAGACACTTGCTGCAACGCAGCGGCTGCAAATATTTGTTTTGCTTT
CATCATCTTCCTCGCAACTTCTTTAGCCTTAAGTTTCGGGATTTTCATTTTATGTTCTAAATCACTTTCAAGAAGTGTAA
GTTTGTCGTTTTTCAGATATGCCTTGTAGACAACTTCGGGATCAGTGAAAACTCGAGACAAGATTGTTAATGACTCTTGT
GACAATTGTTCGACAGTAAAGTCGAGTTTGTACCGGGGAAATTTTGGACTAATTATTGTATTTGGGGGGCG
>c100260_g1
AGTGTTCTTTGTGTTTTTCTTTTATCCAACCTCTTACCTCATGATGTATTTTTGGCAACTCCTAGGACAGATTCTGGGCT
TATATATGAAACCGATGATTCCTTCCTAGCTGACTCATCGACTTTTTCGATCCCCACAGTAAAGTGACGTTATTTCGGTT
TGTAAGGCTGTTCAGTTCTCGAATACACTGAGAAAAAAATTTAATA
>c100261_g1
GGACACTTCAGTCAGGCTGCTGTGGATCACCTGCAAGGCAATGGTAGCCTCTTTGGCGGCTTGGTCAATCTCACGGACCA
CTTCACGGATTTGCTCGCGAAGTTCCTGCTCCTTATTGAGGTACTCATTGAACCCATCGAAAATTTCCTTGACTACAACG
TTCTGCATGTTCACGGCTGCTGTAAATCACTGCTAAACTGAATAAAAT
>c100262_g1
GTCAGGCTCAAGTCGACAAAGTACATTGTGTGCGGACACGATCACAAGAACAACTTTAGTGTGCTGTACAATGGAATTCG
GGTGTCGTACGGAACAAAGACGGGCGTGCTGGGATACTGCAGAGAGGATATTCAGGGCGGCGCGTTGATTACCCTGGACG
AGAACAATGAGATCAAGTTTGAGATCAAGTACAACCGCGATCTGTAA
>c100263_g1
AAAGAAAGCTAACTCTCCATAGATAGCAAGTACGGGTAAGCGGTTTCGTAATCATGCAAATACCGATAATCCGGAACAAC
GTTGTATTCAATAGGAATACGCAGACTTATACGTTCCGAAAATAAATCCATCCTCAATCCGCGCGCCTGCATATTTTCAA
CATTTACATTTTCATTTTTGTTTTTCTTTTGTTAGTGTATCTGAAATAACATAAGTCTTCTTTGAACGACCGCCCG
>c100264_g1
CTGAAGCAGGCAACAACGTTTACAATGTCAGCTGTGCAGTTCTACAGCATTCCAGTGAGAGATCATCACTTGAAATCAGC
ATATCCACTTGAACACGGATACAGCGATGGAATGAGCTTCATCACACGGGAAATCATGGGTGCAGATAATTACATTGCGT
TTGTGTACTATGAAATGTTCAGGGTGTACATTCTAACAGGTGACGAGGTGTTCCTGAGACAGGCTGAGTTTGTGCAGCAG
AACAGTAAGTCCATCATGAATTGGGATGGTGCGCTTGGATATGTGTACAAAGGAATGAATGGAGTTGGAAGAAGTCTTGT
GGCAGAAGCATCAGAGTACTTTGAGTTCAATTACAGCGGTGCAGACAACGG
>c100265_g1
GGATGAGCTTGGGCAGGCGCGAGGGCCAAGTCGCGCGCGACTCTTTCCACCACGCATGCTCGCTCAGACCCTCCTTCCAG
CGGCCGCATATGCATTCCTTGACGCGGCTCGAGGCGTCCCAGCGCGTGCAACGGCAGCCGACCTCGATCTCGGCGCGGAT
GCACTCCCAGTACCTGTCGGTCGCTTCAGAGGGGGCCGAGGGGTGGACAATC
>c100266_g1
CACTATTCTCTTTCTTGAATTGGTTTCGATATAGTGTTGTTTTAATAAATACATTGTTTCCAGTCAGAATTCCAGCTTAG
TAGATATGTGATTTTCAAACATATCGCGGGATATAGTAAAAGACTCATTCCTAAGTTGATCAGAAGTCTTGATCACACCA
AATTTAAGCAAAAGAATATACCAGAAGATAGAATATTACGACAGAATATCAAAAGTATAACATTCGTGAGTGGAGTATGA
TTTTCATTCTTGTGATTAAATATTTCAGCAATAAAAAAATTATTATACGGCATTTAGGTAAATTCGCCACGACTTTCTAG
AAGCTATGATTTTTTTAATAGCTATAGACTAACGTATAAGTTTGCTATTCGCAAAACTCGAAATAAG
>c100267_g1
ATGGACTGGGCCGCCCTCCACGCCCGCTCGCGCGGCGCCCCCTGGTGGAAGTCGTTCACCACCGGCAAGTCGGCTGAGAA
GCTCGGCGGTATCCCTCACGACACCTACGGCATGACCTCGCTCTCGGTCCGCCAGTACATCCTCGGTGTCTACAAGGCCC
ACGGCCTCAAGGAGAAGGAGGTCACCAAGCTCCAGACTGGTG
>c100268_g1
GGGAGGTGGTGGCTGAATGTGGTTGTCGACGGTTGGCCAAAGAGCATTGTTAGCCAACGGAAGTGCTAACCGGAGTTCTT
GCTCTCTAGAGATGGTGACCGAAGATGGTTTCCTGACAGTCGGAGATGATGGTTGAAGGTAATTGCCAGCAAGAGTTGGT
GTACAAAGGTGATTAACAGCGACCAAAGCTGGTTGTTGGCCATGGGGGTTGATGGCTGGAGGAGGTCACCGGCAATGGTG
GGTAAGAG
>c100269_g1
TATGTTTTAAATGGGATTTATTTTTTCGCTCGCTAACATCCGTATCAAACTATTCATTGCAAATTTAACATTGTTAAACG
TATTAAACCTAGTGAATTAACTAACAGAGCGATTTCTTGTAAGCCATTTCTCATTTTCCAAGTTTACAGAAATATCCAAT
AAAACAACCAAGGAGTTATCGGCCAACAAATCAAACTAAATATATATGTATTTTTCAATTTAGAGTTCCAACATAAAATA
ATATACAAGCAGTGCTGTACAAA
>c10026_g1
AAGAAATTGTAATTTTTTCTCTAGATCTCGGTGATCGAGGGATGTAGCGCAAAGACTCATAAGTATGGCCGTAAAAATCT
TTATATGCCACCAACTTTTTTAATTTGAAAATTACGTTAGGTGTCAACGTTTATTTTTAGGAGACTTGCCAGCCCACAAT
TAAAAGTTTTTGTGACTTTACATATTTTACATAAACTAAAAAATTGCAACACCTTGAAGGTCAGTCCCAAAGCTGAAATC
TTAACAAAACA
>c10026_g2
ATATAGATACAAGAAATACTATCTTGTACCCGATAAATCTTTTAACTTTTTTTTCATAAAACAACGCCTTTTATGTGAAA
TTGACAATAATTGAATGTAATAATTAACAGTGGTGGCTCGTCAGGAGATGCTACGGAGGCTAAGCCTCCCCTATTCTTTC
TCATAAAATAATATCGTTTATTATGTATTAAAATAATATTTATGCATTGGCCATGTA
>c100270_g1
GCATAATAGAAATTTAAAAATAAAATGGAATTTTTTAAATATTTGGAAAATGTAGCAATAAATTTCAAATTTGATTCACT
AATGATTTTATCTCAAAAAACCTTCAAATGCCTATCCTTTTATTTCATAATTCTACTACATAGTGTTTGCCCACCTTGTA
TATGTGTAAATCAAAGATGATATAGTACCTGTAATTTATTAATATTTGCTGA
>c100271_g1
GATTGCTCATGTCGCCAGAGTTTGCACGCTCACTGCCAGTGATACGAAATCCTGTTCAGTTCTTTGACAAGTTGTTCCAC
AGGTGTTTGTTCGAAAAGAACCTGGAGCTGCAGTTGTTGTCAATCCAGTCAATGACAGTGATATACAAACACTACGCCAG
TGAGATTGGCCGATTTGACGACCTCACACACATCCTCAGCATGCTGCGGAGCTCACTCAACAAGAAACTGCGCGACA
>c100272_g1
GGGGAGGACGGCGATACGGAGAAGCAGCGGAACCAGGTCGCCTCCTTCTTCACAACCCTCGCGATCTGCCACACCTGTCT
CGCAGAGGTGCCAAAGGCGAAGTCCATCGCCCTCCCTGCGGATATCGGTGCCACGCGAGACCCCACCGCGGACCACCCTG
CCAACACCACCACTTCATTCACCTCATCCGCGTCATCCACTTCATCCACTTCAAATTGCACATCCTCCTGCGTGTCCATC
TCCT
>c100273_g1
GCATCAGCTCTAGAACTTTTAATGACGCTTTCTCTTTCTGCCTTAGAAGCTTTTATATACGAATATAAATCATTGTTTCT
AAAGTCTATATTTTATGCATGATCTTTGTAAATAATAATGCAGATAGATTTGTCTTATTAAATGTTTGGTATACTTAAAC
TTTGGTTATCTCGTAAACTTTGACATATTTTCAAATTGTCTGTTCTACATTAAGGGAAACAAATAAAT
>c100274_g1
GATCACGGGGATGTCGAGGGTGGTAAAGCCGACCACGTTGATCGTGCGGCGAGTTTCCGTCGCCATCACCCCAGCGCTAC
TGACAACGGAACATGGGAACCGCTCTGTTCCGCAGGGCCACGTCGGGGTGCCGGTAGCGCCATTGATGAAGATGACAGGA
TCTTCGGAGGGGGCGTAGATGGGGAAGAGGAGGGACTCGTTCGT
>c100275_g1
AAGTCTCCAATAGTTACCAAGATTTCGTCGCTCTAGCCGACAGAGGGCGACTGTCGCACATCACCGCCAGGGTTATGGAC
GATTTTGGCGTGCAGTTCTTTAGCTTCATCGATAGAAACGCAATCGGTTGCTGGAATTCGGTGAATCCTTATCGACCCGA
TTATTTAGGTATCGTGGACAGGGACGATGAGAAATTAATATTTCCCAGCGATGTCAAGTTGGATCGTTACAGGAATCTGT
GGGTCATTTCTGATAGGATGCCAAATTTCTTGTTGTCCAATTTGAATTACGCCGACGTTAACTTTAGGATAT
>c100276_g1
GGCCAAAATAGTTCGTTAAATATAAGAATACTGGTAAATCAAAATATCTTGAGCATCATTGATCTGTAGGTTGGCGGCGT
AATTTAATCCTTTTATTTATCACTTCTTAATAATTTTTGTAATTTTGATATTTAACTTTTTTCTACTGTTTTAGATTTTC
TTTTATAGGCTAGTTGTAATTATAAATTGAACTAGAAGTTCTTCATTAATTAATGTAATTAATTTTTGGATTCAGG
>c100277_g1
GGTTGATGTGGGAGAGAGCGAGTTTGGTCAGGATGAGTGAACCTTTGGAGATTGCGAAGAACGACTCCCCTTGTTGGAGA
GTGTTGATCTCGATGATTGTCGATTCCCTCCCATCTCCGGTGCATGTGACCGATGTGCAAACAACCTCAATCTGTTGGTC
ATCCGACGAATGAATCCCACCCCCGACGATGATTTCATTCTCTGCATTCCAGTCGGCATTCAGCACAGCGGAACGAATGC
GGAGACAAG
>c100278_g1
GGAAAGCTATTGTTGGAATCATTATCTATGCAAACGCATGTTCTCGTTTTGTACGAGTCATCTAACAGATGTGATAATCC
ATAAATTACCTGAGCTAATCAGTTACTGCATTACTAACTTAAGCCGCCGTCACTTGGAAATGCTTCAAAGGTGTTCCCCA
AGGGGTACTCATCCGAACTATTGATGCTTTAGTGGGCGATCGGGGATAAAACTTGAGATGCGGTAGCAATTAAAGTGATT
TTTGCATTCGGAGGGACGCTGATGATGTCTAGAGGGCAAAACGGGAGTTTATCTCTAGTGAGATTCACCTTTTATTGCTT
TTCGTGGTATGGTGATTCCTAC
>c100279_g1
GGGCACTGTTGATGGAGGATACACATTCGATGGCAGCTTTCGTGTCAACTGCTTCGGCTTCAATGATGAGCGAACATCGG
TTTCCAACATCCACCTCCTCTGTCAGGAAGAACTTTTCATCTCCGGAGAGTATCAACTTCACATTCTCCTCATCCACTTT
GAGATGTGTCAACCCATAATTGATTGTCGCACATGGCAACTGTTGCGATCCGCACTTGAATGAATCGATTTTGTTGTTTC
CTCCAACAAACTATCCGACACAC
>c100280_g1
TATATACTTGGGAATGGAAGAATATGTTGGTATGGAGCTGCGTGAGTTAGGTACTTCAAACTTCAAAGTTGTATAAGTTA
TTTAGATAAAGGGTTGATGTTTTTATGTTTGGTCGTGAATCCAGTGTTGCTTTTCTTTGGTTTCTGATTTTGTGTGTTGT
TTTGTTTCCATGAATCAAGCAGCCATCTGTTGTGAATTTACTCTGTTTTTACTTCAACAATCTAGTTGTTGTGACTTGTA
TTTGCGAATGGG
>c100281_g1
GGGGAACGCCTGCGATGCATCGGAGCCATAATGGGTGAACTCCTTCAGATCTTCTCCGATAGCCACCCAACAACACTTGA
TTCTCCTGACCCATCTGCATCGCTGCCAACCCCGCATCAACAAACAACCATCTCCGACACAATTCAAGTCGATTCTTCGC
ACAATCTCCAAACAACACAGCTTCGTGCAGCACCCTCGCCTTTGAAC
>c100282_g1
CGACCTGAACCCGATGCTCGAGGCATTCGGAAACGCAGCCACGACGAAGAACTACAACTCGTCGCGATTCGGTAAGTTCA
TCGAGATCCATTTCAACGGAGCAGGCCGAATCATTGGTGCGAGCATGCAGTCGTACCTGCTGGAGAAGTCGCGTGTGGTG
TGGCAGGCACAGAACGAGCGAAACTTCCACATCTTCTACCAGCTGCTGGCAGGTGCACCGCAGCAGCTCAAGACCGAGCT
G
>c100283_g1
TGGCGGCCGACGAAACGCGGGTGAGGGCGCTCTCCGCCCTCCACGGGGTGCTGCGCAGGGAGGCGCTCGCTGTGTCCACC
GCCCTCCACACGGACGGGGGTGTGTGGCGGACGGCGCTGGCGGTGGTGGGGGACAAGGGGCTCCACTTCTGGTCCGGCGA
CCTGCTCGTATACGAGGGCCTCCTGGGGCTGCACAACATCATGCACACGGTCGACGCCGGCAGCGAGGAGGCGGCACAGC
TGCACCGCATGGCG
>c100284_g1
TGTGGTGGGAGCAGTCGATGTTGCTGAAGAGGAAGTTGCTTGAATGCTGTTGTCTGTGAGGCCAATGAGTGCGCGTGGAG
GCGCGGAACCGGCAGCGGATGGGGACGAGGGATTGGAGGCTGTTGCTCCTGAGGATGAAGGGGATGAGGCGGTGGACGAA
GTGGGGATGGGAGAGGTTGTGGCAGATGGGAGCAGTGTTTGCGTGTGTGCAAGCCCGGTGGTCGCCGATGTGACGGTAAT
TGAATTCGTCAGCGAG
>c100285_g1
GCCGCAGATACGAAAGCGCGCGGGCGAGGAGGGGTTGGAGGCGCGCGGCGTCTGTGCCGAGGTGTGCCTGGTCGTGCCAG
ACGGGGTTGGAGGCGCGGGGGATGGGGAGTGAGGCGTTGAGGGGAGTGAAGTCGCGGTAGACGAGGGACTGGGCGAGGAG
GGCGAGGTGCATCACGAGAGAGGAGCGGACGACAGCAAAGAGGGAGAGGGAGGAGTAGTCGCTGAGGGCGACGAGGGCGA
CGAGGAG
>c100286_g1
CGAGGAGCCAGAGGGAAAATACAACGAGGAAGAAGACACAAGCATTTCTTTCCAGTTTGACCCCAAGAAGGAATTTGTTG
TCCTAATAGACGGCGTTGACAACGTTGGGAAAACAACACTCATCGAAATGTGGAAGACAAAGAAATTTGTGTCTGAAATA
CAGCGAAATACAGAATCACTCACACTACACAAATTCGAAATCACAGTCAACAAGAACAAAATCCCGTTTAACGTGATTGA
GAAGAACCAGGTCATTGCAGAACTGGACAAGCG
>c100287_g1
AATGCAATGCTTGGTGTACTCTTAACCCAAAACACCGCGGGTGCCGAGTGGACGGACTATGTGAAAGCCATGACGGACGA
AGGAGCTCGCGCAGTGTTGAAAATAGTCGCACCACCTTCAGCCGATGTTAACAACATTTCTATTGCAGATTTAGTCAATC
CGATTGAAGGGCTTTTTTGTAAGGTAACACCATCTTCACCGATGATTACAACACCACCTTCACCGTCCATTACAACACTA
CCAACCACTACTACATCGCCAGCCACTCCA
>c100289_g1
GTTTTACTTATCCTAAATGAATATTCCCCAGATCTTCCACAATTATTTTTTTTCCAGCAGTAACTTCTACAATAATGATT
TCCCCCAAAACAATTACAGCAGATTCTTTCAGCTAACATTAACATTTGCTGAAGTATTAAAAAAAATCACCTATCATAAC
CTTAATGAAATAAACTCAATATCTGCAACATCATAATTTTGTAAAAAGTTAATTATCCCTATTTTATCTGCTACTGGTAT
ATTTTGCCACCTGTTACCTATTAAGAAAAAAAAATTAGAAACTCATGGATTTCTA
>c100290_g1
TAAGAATGCCACATACCATTTAGCACCTATTAAAATCAATTTGAATCGAATTGAATGCAACTTATTCATCAACCATTATC
TATTCAGTATTTAGAACTGAAAAAGACTCGAAAGTAAAGCTTACTTCTTCCTCAAAAGATAAGAAAATGTTATAATTAGT
AAATAGTTGTATACGTCAGGTGCGCTACAAATAACTTGAGGCACGACATTTGTATTAGCTTTTTTAACCGCGAATAATCT
TGAGGAAACCCTATTAAACAAAAGAAACACCATTGTGAAACAGTAGATACCGTAGCTTGTCAGCACTGCGTTCTAACAG
>c100291_g1
CGACGCTATCGACAGATTCTTTGCAAATTAGTTATTTTTCGTTTATACTTTATCAAATATAAATTAAATAGACATGCATT
TGATTAACATTCAAAATATTGAATCTGGCAGAAAAGATTTTACACTTTGGTCAAGTCTTTACAATTTACTCATCCGAATT
AGAAAAAAAAAAAAAAACAGACTATAAATCCCGTTTTAAAAATTGATGAGCTTACTGTAAGAACTTGTAAGTCTTTTCTG
TTAACTGTAAACCTTGTCATTAAAAAACAGTATCGCGAAATTTCCCAAAAACCGACAAACACGTCCAAATAATGATACAA
ACTTTTATTTGTGTGTGAATGAACGGCATTTTTAAAAACGGGTTCTTAGGGTAAGCTCACGATATGTTGTACCTACTTAT
CCGTAAATGTATCGTAAGTGAGGATGTGATTAGAG
>c100292_g1
GTTTTACCGTTCCCTGATGAACCAGCGCATCGCTCACTTAGAAATTCGGCCTATTGAATAACAGTGACGGATACAGTCTT
CGCCCATTTATCTATCGAATTTTTTCTGGGGGATCTGTCTGATGGTTGTCAATTATTCCTAAGTGTGGCAATGCACGCCA
AACCAAGAGTTCTCTGTTGAACTTTTGCAACTATCTATTTTATGGCCGCCGCGCTCGCGCTTACAGCCCAAAAGATTCCC
G
>c100293_g1
GGTTATAATTAGAGGTATCAAAGAGGTATCGTGGAAAAGCGCGAAGGGTATGATGTCGGATCCGTATTTCCTCAAGAGTC
TCCAGGAGTTGAACGTTGACGCCATCACACAAGCTCAAGTTAGGGCGGTGAAGGCGCACTTGAAGAAGTCGAACAAGTTA
GACGACATGGCCTCCATCAGTAAGGCCGGATACGGCCTGTTGAAGTTCGTCCAGGCAGTGTT
>c100294_g1
ATCTGAGTCGCTTTCCATCGACTGGATGAAGTGGGGGGGTCGACGTTGCATTAATGCACAAGGTTGATGATGGGCTAAAT
ATTTTAAATTTGTGCTCGTTCGTTATTTCTTCCGACAAGTTAAAATCACAAGTAAACGAACTGTCCCAGACACAAGAGAT
ATCACTAATCGTAATTGGATATGTGTTGCTACTGGAGCAAGCCTGAACGCTGATGGCGTAGTTCTCGTCCGCGAAAGAAC
ATGCGATGAGGAGG
>c100295_g1
AATTGTTTCAGTAGTATAGGTAAAATGTAATTGTTCTATTTTTCATCTTAAGGTGATTCCATGTAACCGAAACATATAGT
GAAAATATATTTATTAAATACGGTTAACTGTAAGCGAACAATTACAATTTATCTTCACCATTGAATTAGAACCAATCATA
GGACAACATACACAATAGTCAACTGAAAGTGTTCAAAGTTTTCTCAGTCTGCAGTCAGGACATTAAACAACCAATAAAAC
AAAAAAAATCCGATAAACTAACTGCACAAATTTCCTATTGCCAACCTCAGACACCTCATCAATATATAAA
>c100296_g1
TTCAGGAATCACGACGTGATCGAGGACAAATGTGAAATCAGAATAGCAAGGTGGAGTAAAATGAGCATTAAAATCATGAA
TTTGGCGAAACAGATCCATGATGGCTTGATACAATTGATGCGGAGTGTTGTTGGGGAGAGTGTCGAGGTACTTCAGTCGT
TCAATGATATCCAGCGAAGGATATTTATATGGCCCTTGTGAACTAATAAGCGCTTCCAAATAAGGATAACTCTCGAGATA
AGAA
>c100297_g1
CAGAAGGACGAGTCCACCAAGGCGGCCGTTGCCTCGCAGATCACGCTGCTGATCCGTGGAATGTACTCGAACCCACCGGC
GTTCGGTAGCCGCATCGTGAACTTGGTGCTGAACGATGCCACCTTGAGGGCCGAATGGATGGAATGCATCCAGACGATGA
GTTCGCGAATTATCACCATGCGGAAGGCACTCTACGACGAATTGGTGGCCCTGAAGACCCCCGGAACTTGGG
>c100298_g1
GTTTAATTGAACGTATATTACGGTTGTCATGATCACGGCGAACAAAATAACAAGAGCAAAGGACTGCTCTTATAACAGCA
ATACAATGCCTCTTAAATCACCTTCTTCTTGATTTGGTGATAATGGAGAAGGCAAGAATGGGGTTTCTCAGGTTGTAAGA
ACTACCAAAAAAATGTGGCGCGTATGTAAGGCTGGGACATAATGATAGAAGTTACATGTTCCTGAATCGCTAG
>c100299_g1
AGAACAGCCAAGCATCCTGCAACAGGAGTGATAGTGGCGAAGAGAAGACGAGTTTCGCTCACTCCGCTACCTCTGGCTGT
TACTTCATCCAGCACTGTTTCAATCTCCATTCCCACCCCATCTGCAACCTCCACCGTCCTCCTCACATCCTCCAAGAAGT
GTTCCATTGCAGCTGACAGACTGACACACGGCAACGATACACTCCCA
>c10029_g1
GAATCATGAAAATCATCAATTTTTTGGATTTTATTATTGTTCCAATATCATTTTGCATTAAAGGTATTAATCTCAATCAA
ATTTCTTTGCCTATTAATTTCAGAAAATCTACAGATTCTTCTAATGCGAGGACTTCTGTCAATTCTCCCGATATTAATAG
CAATAATGACAATGAAGCTGGAAGTATTTTATCTAGTACAACGATTTCAAATGTTACCATACCGAGTTTAGATAGCGAAT
TAAAAAGTAACAAAAGTACCGTAAAAGCTCAAAGAACGGTAAAGAGTGCTACAAATTTACGTACGGCTCAAGCAAAAATA
AGCTCTAGGGCCTCTACCGCCAAGGTAAAAAAATCTTCACCTACACAGTCACTAGGGTGCCGAGAAAGAGAACAAGGTGG
CGATTATCTCATAGAAATTTGTGGCCGCCATTTGAACGTTTATGGACATGGTGCGTTAAGGTTCATTGATAAACCTTGGA
GTCAGAATAGAGCAAACGATGTAACCACAATTAATTTTAACTATGCCAACTTCAATGGATTTACTTCTATTTTAAGTAAA
ATGAAGACGAGATTTCCTAATGCTGAACATTTTACCTTCAAAGAAACTAATATCGAGTATTTGGGTCAATTGAATGCATT
AGCTGAAATTCAAGGTTTATCGTCATTGTATATTGGAGAAGATGGAAACCTTATTACTTCAAAAAATTGGAAGAGTTATG
CTATATATCGATTATCTCATTGGGGATTGAATACGATCAATGGGGAAG
>c100300_g1
CGAGATGGCATCGGCAATCTTCGGATCCAGACCGTACTCCTTGTTTACGAGGGCAGCCGCCTTCTTCAGAATACCCATGG
CTGTGATGACCGGTTGCGGCATACGTTCGGTGGGTCCTCCGATGGGGAAGTTCATCGTCGAGCGCACAGTCTGGGCGCCA
TAATACTTGTCGTTGGGCACCTTCAGCTCGCCGAAGGTGTCCGATTCGGTACGGAAGCCCACATCTTTGTTCAGCAGAAC
AGATG
>c100301_g1
ATATATTTAGAATCACCCTGTATACTTACAATTAGTTTAAAATTCTTTAAAAGAAAAAAAAATCGTTCGCCAATTAAATT
GATACTTATCACTACTAGTGCTTTTTTCTAGCTAGCTTAGCTAGTCAAAACCCCTCGCCACAATTCGGGACGCAGTTTTG
ACTGCTTCACAATAACGAGGATGGAATTAGCTGTTACATAAATAAAAAAAGAAGGATGCTGTTACAATAATATCATATTA
>c100302_g1
AAGATCCACACAAAAGTGGCCCAAAAAAATCTCCGGGGCAATAAGCTCCACACGAAAATGGCACAAATAAAGCTCTTGAG
CGATCAACAAAGCTCCTGAGCAATAAGGTCCTCACGAAAATGGCGCAAAAAAGCTTCTGAGCGATCAAAAAACTCCTGAG
CAATAAGCTACACACGAAAATGTCTCAAGAAAGTTTCTGAGCAATGAACTCCACACGTAAATGGCTCAAAAAAGTACCTG
GGCGCTCAAAAGGCTCCTGAGAAATAAGCTCCACACAAAAAGGGCTCAAGAAAGCTCCTAAGCGATAAAGCCAACAGAAG
GCTAACCTACA
>c100303_g1
AGATTTCTGTTACAGGGTACAGGTACATCAAAAATCACTTGTTAAGTCATCCAAGCCACCCGCTTGTCTTTGTGTCTATT
TGTTTCATCATTAGAACTTGGTACTCGAATCACTAGCACGGCGAGTCTTGAATTATCATGTATACTGGCCGGCTTATTTG
GTGTCGTCGTCTGCAGTGCAGTGACTGTCAGGACTGCTCATCGTTTGCGCGGGTGCGCGTTTG
>c100304_g1
GGCATATTTTGGAGGAGGGGAGTACGGAGGAGATACCACATTGATGGACCGAGGCGGCTGTGGGGGCGATGGTGACAACT
CCAATAGCAGCCTTGAACACACGGCCCCTGCCCTCACCCCGCTCCCCAACTCCCACACGCGAAACCCCTGCCCGCCAGCT
CCTCAACACCATCCGCCAGAAGACCTACCGCCTCTCACGCTGTGCGCTGAATGTGGC
>c100305_g1
GTGATGGTGATGGTGGTGGTGCGGGTGGCGTGTATTTGTTGATGATTTTTGTATGGGGACTTTTTCCTCTTGGAGTCATG
CTTCCAGTTTCGCTTTCCCCATCCCTTCTCCGATCCTCCGTCATCCTCTCCCGGTCGTTTCATTCCTCTTGCCTTTCCTT
CGGGTGGGCTTCCCTTCCGTCTTCCCTCTCCTCTCTTTTCGTCGCGCTGAGTTGTTAGTTGGTTTTTGTGGAGTTG
>c100306_g1
CGGCAAGAAGATTCCGTTCTGGATGTCGTCCGTGTCGAGTATCACGTCGGGCGCCCTCGCCGGAATCATCGGCAACCCGT
TCGACATCTCGATGGTCCGGATGCAGGCGGATGGAATGCGTCCCGTGGCCGAGCGTCGTGGCTACAGGAACTGTTTCCAT
GCCATTTACCGCATCACTGCTGACGAAGGCTTGATGACGCTGTGGAGAGGCTGCACCCCCATGATCTTCCGCGCGATGGC
CATGAACTTCGGAATGATGGCTTCGTACGACCAAG
>c100307_g1
GATCTCTAGTGTCAGATCGTAGCACTTGCAGCATGAGTCGATATCAACACTTTCTTCGATAGTGTGTGGTTCTTTGATTG
TTGGACCATATGAAATGGCTTCCAAATCAGAATATCCTCTGTTTTGGATTGTACCACATTCAAGTCCAGCATGGATACCT
GTTATAACTGGTTGACTCTTGAATAATCTACCATATACATCCTTAGAAACTTCCATAATATGTGATGAGAGAGCAGCTG
>c100308_g1
GTGGACATAGATTTCTGGAGGATGCTTCAGTCGTCTTCCATCTCGAGGCCTATTGGGCTTTTCTCTCACAGATGAACCGG
TTGCTGTCAGTACAGGCACGGTCATTCCACCTGTGGTTGTGGCCTTGTCTGAACTCAACACAAAACTCGTTGCTGGCGCC
GTTAGGCTCTCCTGGGCCCCAGTTCTGATAGTTCAAAAATGATTTGTGGCTTGGAAGCCACTCCCAGTTTCCTCTATGGT
ATCTTGAGGTACCCCCGGCCCAGACATCACTCAATCGCTTGTCTTTAATCCGACTTATCAGCCAGTCATTTTT
>c100309_g1
AGGAAGATGAAGGGGGTGGGGGGGAAGAAAAAGAAACAGAACGAGGAGAAGAGGAGGAGGACGAGGAGAGTGGAGACGAA
GATGATACTCAGAGTGGAAGTTCTGTGGAGAATGGACTCGATACAACAGAAGACCCCAGCCCCTGTCTGTAGGAATTTGA
ACACTTTCGCTAGTATTATCCGTTCATTCATTTGAAGTGGAAAACCTTTCGTTATTAATCTT
>c10030_g1
GCCCCACCCACCACTACAAGTGTCCTCTCTGTTGCGCCGGGCGGGAAATGTGTGTATCCCACTTCGGCATTCGCACAGGG
ATAGTGTTCGGTCCCGCAATACCCCTCGTTGCCAGTGTTGTCGGCTGACGAGAGGAAGATGGACGGGTGGGAATACCCGT
CGCGAAAGATGAACAGGTCAACGCATTCGGGGGTCAGGAAGTTGGTGGTGTCGTTGCCCTCCATTGTGCCGTTCACATCT
GACACCCATGGGGTGAGTGATGAGCCG
>c100310_g1
ATTTTATACGGCAATGCAAAGACTCATCATGTCCATGGTGCGTGTATATTGCTCTCTTCACAGCCTGTCTGAAAGCATCC
CTGTAGCCAAAAGGCAGAGGCTCACAGGCTGCTGGATCAATAACCAACCAACCAAAGCATCTCTGTCACTGATCAGGTCT
TCCACTTCATCCATGGAATTTGTTCCAGGTTTCTTTCATGTGGGAATATTAAAGAATCATAATTGACAGCG
>c100311_g1
GGGATACTGCTGTCGTGGAGCAATCATGGCCCATGGTTCGTAAATACTTACACAAGCTATTCATTGAGTCTCGGCGTAGG
CCCACTAAACGATGCCTTGAGTATGGCTAAGATGGCACAACTTCGTGGATTAAAAATTTACTTCTTGCATAACCCAAGAA
AGGCCACATTCTTGAAATACTATCAGCATTTCCTCACCTACACTGATGACCATTTGGTGATGTTCTATGTTGGACACGGC
ACAAGAGTAAGAGATCTTGACG
>c100313_g1
GAAAGGAGGAGCGATGATGGTCTCCATCGGCGGTGAGGTGGACAAATTATCACTGGTGGGGTGCACCATCACCAGCTGCG
GTTCCTTCGAAATGATCACTGTGGAAGAGGTGGAAGAAACAGTGGAATTCGGACGCGGAGGAGGAATGTACCTCCACTTT
GCGGACGAAAGCAGCACCTTCCTCTTCTCCGACGTTCTCTTCGCCTCCAACGACGCCAAACACG
>c100314_g1
CAGCGACCGCGTTCTTGATTTCACACCCTCGAAAACCGGGCTTCTATACGTTGAAGCCTATCTCATGAACAAGCAGAGCG
GTAGTTACAATTATATGACGACTGATGCAGAAAACTTCCAGCAGATCACCTTCAACAATGATCGCCGCGAGTGGATTTCA
TCGTTCACTCTCCAGCACTATGTTTCCACTTCCGTGACGGACTACAGCGATACTCCAAAGATGTTTATGTTCCAGGCCAA
GAACGAAG
>c100315_g1
AAGCTCGTCCTGGATAATCTCCATTTCAAAATAATAGGGCTCGTCATCCAGCCATTTATATTTCACCAATTTATTCTCTT
TAACACCGATCAGCTTGGCATTATGCTGTTCATCGTCCCAGCTAAATTCATAAGTGCCGTCCTTGTAGGCTACGTCATCG
GCAAACCATTGCGCCAATGCATTGGGCTCGTGCAGGAAGGAAAATAGAATTTTGGGTGAAGACTTAATTTCGTATTCCAG
GTGGAATT
>c100316_g1
TCGGCCTCGGTGCGAATGTCCGGGATGGGCATGGGCGGCTGGCCGCCGGGGGCGCCACCGAGGTTGAGTGACGGGTACGC
AAACGGAGGGACCGACGACGGGAAGCCACCGCCTGCGAGCGAGCCTAGCGACGGTGGGTAGCCCGCTGGAAAGCCAGGGG
GCATGAGCGCGTTGAGACGGGTAATCATGTCAACGTCGTAGACGGGCTCCATCTTGCGCTTCTTCATGTCCTCGACAAAG
GTGTCGAATGCCTCGTCCGAGCCGCGCG
>c100317_g1
GTCCGAAGCTGGCGGCTCACGTCAGTGCCGAGGCTACGGATACGCATGACAACTTCAATCCATGAGATGACGATGAATGC
CGTTCCGACGAGCGCGAACCAGGGTCCGATGCTCTGGAGGATCCCTTCGGCAATGTCGTCCACTGACTCCATCCCGTGGA
AGATACGCATCGACCACATGCCGTAATGGATAATGCGAGAGATGTAGAAGAGCGCATTGAAG
>c100318_g1
TATGCACGAGGCCCAGCATGGTGAGTGCCAGAGGACCGAGTGTGGACCCCAGCTATGCTGTGTAATTCTAGAGGAGTGTC
TTTCCCATTCTGTGCCTCTTTACAGGACTAACCCCAGTGACTTGCACACTTCATGTGCACTGAGCACACCTGAATTCCCC
CCAGCTTTGTGTGATCCAAGAAGCTGAGGTTCCTAAGGCCAGAGGCATG
>c100319_g1
GGGGGTCGCATGGATTTTGGTGTAGAGAATCTCTGTCTGAAGGATCAATTCTGCCGGAAGTCTCCGAGGAATCCTCGTGG
ATCCAGTTCTGCCCCGCTGATGAAGGGTGGCACCGCACCCGATTATTGAGGCCAGTTCCAACAAGAGTTGCTGAATGTCG
GAAAAAATGTCTGGCTGTACAAAATTTGTGTGCAATTCTCTGATCAACCGGTTGAAGTCATCTCCAATGAATGGATCGAT
TGTTGTCTGTCGGAAGATGCTG
>c10031_g1
GGGATGGGGAGGGAGGGGGTGAGGGAGAGGAGGAAGGAGTTCTTGAGGGAAGGACGGGGGAGGGCGAAGGGGGAGGAGAG
GGAATAGGGGGGTGGTGGGGGCCCGGTTTGAGTGAGGGAAGAAGGTTTGGTTGATTTTTCGTCTTCTTCTTCCTCATCAT
CTTCTTCTTCATTCTCTACTATTTCCTCGTCTTCTGTTTTGCCTTTCTCTTCAACTTGTTCCTCTTCGACTACTTCTTCC
CCTACA
>c100320_g1
TCTTCAATCACTTGTAACATATTTGCAATTTTGGGCCCAAGACCCATCCTTGCGGAACGCCAAACTTCACTTTAATGGCT
TGGAAGTAAAATGTTCGTCCCAAATAATTTGCGTCTGCTGTTATGGTTACTCACAGATGTTCTACCACTAAGATACGAAA
TGAATGAAAGTCGCCAGACCATACCATAGTACCATCTACACCG
>c100321_g1
GAGGAAGGCGAGGGCAACGACGATGCGGAGGACGACGCTGATGGTCTTCACGGTGAAGGATGTGGGGCCCTCCTGGAGGT
CAAAGGGCGAGGGGGTGGGGATGGGGGACGGGTGGTCGACCAGTGTGACGGTTGTATCGGCCAGACCAGGGGGAATGGGC
GGTGGCGATGAGGATGAGGCGGGGTTGCCGTCTTCATCGTCCTCGGTGTAGAGAGTGGCAGAGCGGGTGACTGAGGGGAT
CACCCATGCCGCGGTACCGAAGCCATCCTGCCGTTGGTCGGGAGCATCCGGCTCACCATCCTCCGCATCCACCAGCACCG
GATCACCAAACGGATCGGGCGGCTCCCCCTTTCCGTCTCCCGCTGCCGCGAGCGCCTGAGTGCGTGCCGCCGCGTCGCGC
GCCTCGAGGG
>c100322_g1
AGGGAGAGTACTGGTCGATAAGGTGTGGGATGAAGCCGTCCACCAGTGTACGCGACAGGCGGTGGATCATCGTCGCGGTG
TGGAACGATAGCGGGGTGTACTCGTTGATGGCTTCCAGGAACCGCGAGCGGCCTGTCATGAACACACCGAACGCAGCGGT
TTTGGAGTCGCTCCCCAGTGACGGCACGCCATCGCTTTGGGCGGCGAAGGCGGCCGCAACGTACAGCGGTCCCCAGTTCA
CGGCCAGGGTCCCATTCCCGCAATTCTCG
>c100323_g1
GAGATTGTTTTGTTTCTGGCTTTCACGCCTGGCCCCTCCTAAAAATGATGTAATACTCATATTTTAATGTATTAAAATTG
TTGGAAATAACTATGAGCAAGAGTTTTAATTAAATTACATACATTAACTACAACTTCTCTGTAATAATTGTTATTGAAGA
TTAAGTCAACGCAAAATGCATTGATTGAGTAGTGTAGTCTAGATACATATAAATAATACAACTGTTAAGTTTGAA
>c100324_g1
CGGCGAGGGAGGCAATATTCATCAGAACATCGAAGGCGTCTTTTCTCGTCGCTTCGTCGCACAGCGGCGCTGTTTCTCCG
CGGACGATCGCGGAGAGATGGGGGAGGAGGAGGGGGTGGTGGACGAGGTGGGAGCCAACCGCGGTACAGGTGTCGATGAG
GAGGGCGAGTGTCCCGAAGAGTTGCGACTCGAAGAAGCGAGAGGAGG
>c100325_g1
GGGAGGAGGAGGCGGGGGTGAAGGAAGAAGAGGGGAAGGGGGAACCGAAGAAAGGAGAAGAAAAAGAAGCAGAGCCGAAA
CAGGAAGGAAAAGGTGAAGAAGTCGGAAAAAATCCCACCACTGACACAGAACCAGCTCCAGAAACCGGGGGCAAACCAAT
GGAACTCGAAATACTCCCCAGTGAAGAGAAGAAGGAGGAAGACGACGACGCCCTCTTCAAACTGAAAGGCGACTCCCCGA
AGACCCCAGC
>c100327_g1
GTGGATTCTCAGCCGCCTCCATTTTAATATATAAAAGTTTATATTGATTTTATAGTGCTGCATAAAATTAATTAGCTTAA
CATTCCAGTCTGCTTTTTGTTTGTTTTTTATCCTAATTATACCAAGGATTCGCATTACGTCGCTGATTCAGATTTATATA
CTTAATATTTTAATAATGACATTATGTTATTATTAAGATAGCCGCATACTGGTTTATGTTCAAACATTTTACGCAGTATA
TAATAACCACA
>c100328_g1
CGAATCGTAATCGCGATGCTCCACGCGCCCTCGCGTACTACCCTCGCATCCCCTCTGTGAGCCTCGCTGTGGTCGTCTTA
TTTACTTCCACTTGCTACGCCAAATTACCGTTGTAGATATGTATAACAAATATTTTTTTTAGCCATTACTACTGTTCAAT
TAGTAACAGTAGAAAATATATTTAACAATCGCTTAAGCTCCTGTTCAG
>c100329_g1
TCGAGGTTGATCACAACATCAATCATCTTTTTTGAAGATGGCATAGCCTTCCGCGAAGAATTCGTATATTTAATTATCCT
CCTCTTAACGCTGGCGATCCATTGTACAACAATTGCATCATTCCCAATCCCAACCACAAAGTTTTCCTTTGCGATACCAT
CGTGCGCAGCGTTTTCACCATTTCATCCACACCGCATCAACACAGTAACTCAGCTCCATGCCCTCCAGACACTCAACACT
CCACCCCCTCACACAGCG
>c10032_g1
GAAAATTCTAAGCTCGCCCTCAACCAACAGCCAAAAAGAAAAAAATGCCTCTGCTACAAAAGAATATTACAAGACGACAT
ATCCACACAACCTATGACACAATTATTTAAGCTGCACCCTTTCAACCCATCAAAAACAAATTAGAAAAATAAAATAAAAA
GGAAATGACGGCATGTAAGCCTTCATAAAATTACACTAAATGGAACGCTCTATCGAATAGGTTGCCCTACTGACTAAAAC
ACCAAATTCAAGATCTAGTTCCACAAGAATAGTTCATCTCAATAGCTACTGCCCATTGGTGGCATGCCAAAAGGTGGCAT
GCCCATTGGTGGCATTCCTCCCATAGGCGGCGGAGGAGCAAAG
>c100330_g1
CGTCCTCGGGTGTCCCGTCCTCGGGTGTCCCCACCGCGGAAGCCTCCACCGCGAGCGATACCACCACAGCCCAACCACCA
CCGCCACCCCCGCCGCCGCCACCGCCGCCAGCACCGCCGGCACCACCGGCCTCCCTCCGGGACGTGCCGCTAATGCAGCT
GGGCAGCATCGTCCCGCCCGTCCCCGCGCAAGAGTTGTTCGCGTCGCCGGTGGAACAGCGAAGCCCGACTG
>c100331_g1
ACCAAACACCCCTGCTGTTGGCACTGTCGCTGGGATTTTCAGAAGTTGCGATGGAGCTGCTGAAAACACCTGGAATTGAT
TTGTTCCAAACAGACATTCGAGGGAGAAACTGTCTTCACTTGGCCACAAAGAATAACATGTGCCAGGTCGTTTGTGACAT
CCTTTGCATGACTGATACACTGAAGAAGTCACACCGAGAAGAGCACAAGTACGACTATTTCGTGGATAAGTTGGACATAA
AACGAAACAATG
>c100332_g1
GGGGAACGGAAACGGCATGGTCGGCACTGGTGCCGTTCTGGGTTCTCTTGCGGACCTGCAGCCGGGCTCGTTCGCCAACA
CGCTGCCCATGGCCCAGCCCTCGATGTTCCATCCCGTGGCCTCGAGCCTGTCGTACGGCGCTCTCGGCTTTCAGCAGAAC
TCGGTGGTGGGCGCGCCCTTCCTCATCCCGTCGTCGCCCGCGCTGTCGCCTGTCCCTCTCGCGTC
>c100333_g1
CAAGTCAGGCGGAAACTTTTTGGGTAAGTTTAATGATGTTTATACATTAATATACATGATTAGATGGATGTTGAGGTGAA
GTTAAAATCAGATTATTTTAAAGTTATCTAAGCTTAAGAATTTAAGTCTTCGTAGAACATGATGGCAGTGAGGTGTTAAT
ATGATTTTAATAATAATTAATATTATTTTCTTTTTTCCATCAAAATTTATCTTCAAGCTAATGAATCACTCTGTATAAAA
TGGGAAACGAGAGAAAAGGTACCTGGGATTTTTCGAATACAAGTGCATTGACAAAATAACTCGAATAGATTTTATATATA
AGTATCTCGGATAATGAGTATTCGCAACTTTCGAGTACTTATATACCATGTGATTCAAAATG
>c100334_g1
ATCAAAGGGTGTGACATTCGGAGAATACTGCTCTGGTGGCCGAATTGGAATCATTTCCAGTTGTCATCACCCAGATATCC
ACCACTCCCTCCTCTTCTCCTCCATCACTCAACAGCGACTGTGCCAGTGAGTGGACGGAGGCTCGTTCAGCGGCTGACAG
TGGGGGCCAGGGCATTTCGATGCAACAAACGTTGTGGAAGACAATTGCGAGATTGGAACGGGTGGTTATGCGATGTATGT
TCTTG
>c100335_g1
ATGCGTTGAACTGTTGTCTTACCCGCAAGTACATCATTTGCTATTTGCAGCAAGTCGTTACTGATGGAAATGATTCTCAC
GTTGATCACAGGCGCACTGATGCTTGCTCGGTATTGCCCGTTTGGTCGCGTGTCGTGAACAGTCAGATTGCCTTCGCACA
TCCAGAAAACTGATTGGCTGTAGTCTTGGTCGTTGCTCAGAATTGAGAAGGTAATGACGTCTTTCTGTTCTTTTCCAATC
G
>c100336_g1
GTCCGTTTTCTCAGTGCATTTGAGTTCATTCCAGTATAATCCATCCGAAATGAGTGATATGGAATATATCCAAAAAAAAT
CCCCCAGTATCTTTCCCATTGCATCGCAAAATTCGACGAACTCGGAAAGCAACTTACAGACAATCAAATCACATTAGAAA
TCTTCTATGAAAATTTAAACAAGCTTCATGGACTTGTGGACACAATCACGAATACTCTACAAAAATTAATTTTAATCAAA
ACAGAGTCGC
>c100337_g1
AGGCTCATCGGAAGCCAAGTTGACGATCACCATTGGTGGGTGCCAGTACAACAACTTCTTCATCAGCAGCCTGAACTCAC
GCGCGACAGGCAAGTTCAAGATGATGAACCCGAGCGACGTGGTTGTGATTGAGGAAACCACGGTGGCAGCCGGAACCGCG
TCCATCGCGTTCTGTGAGCCTCTTGGCGCCTACAAGTACACCTTCGAGTGT
>c100338_g1
AAAAGTTCGAATGCCGACGTTATTGCGATGATTGTACGTCACCACGGGCATGGGCTGCATTACAGTTTCTTATTTAATTA
TCCTTGCTTGAAATTGTATTCGTGTTCTAAATATAAAAGACGATTTGTTGCCTTCAGCGCATAATCTTCTTCTCAATACT
TAATATGGATATGAAGTGTTATAGTTCATTTTAGTAATCTTTTCAGAGTACATTTTGGATGTCAATTTATCTTAATTATT
TATAAATTTTATTGAATCGTTTTATTAATTATAAACCTTTCTTACAAAAAACAAGGATAGGTAAAATGTTTAAACATTTT
TTTTTAACTGGACGCATGTTTCAGTAGCATCATTATCAGCAGTAACTGAACTAAGCCAATGCTGATAGG
>c100339_g1
GTCCAAACAGAGGTGCCGTGCAATTATGTGTGCAACACTCGATGGGACGACCATGTTTCGTTGTAAAACTACGGCTAAGG
GTGAAGTCATGGGATACGAACTGGCCCATTTGCATGAACAGGATGTTCAATCGTGGATCCGGTCTATACGCATCGGGGAA
AAGTGCTACGGAGATCACTCGAGCACTGGGCAGCAGGTTTCCGGTCACTGAATGAATTCTTGGAGCCCACACGCCATCTT
CGTAAGCTGGATACAGAACTCGGTCAAACGGATAACCCGCCATACCCCAGCTGGTGCGGTCCGGCAACGGGTTGTTGCAT
GATCCGTTGATAGTTCTGTAGCGACGATGAGGATTGCACGGCACGGGAGGCAGACATCGCTTCTGTATTGCCCTAGGTAC
CCTCGGAAACCGGTCACGTTGGCGGTCCTCCAAGGTCATATTGGTCGAGTCGGCGTATTTGCGGCTGGCGAAAACGTGTC
CGTAAACATCAGCTTCCTCTTGCGGATCGAGGACGTGCTTG
>c10033_g1
TTTTATTTCATTTCTATTTGGTTAGAAACTGTCATTAGCTCAATGAATCAACATTATTTGTGATTCCTTAGCAACTTAGT
TTCTAGATGCAGCTTGTAGTGGTCCTAGTCTACACCCTGTTCAGGACTTGAGTGAGTGTTGCGGTTCCTACCTTTGTTAC
TGCAGTCATGACATTGCCCGAAACGGTTCTTGTCACAGTCCACTGAAGACCCTTCTCAGCATAAACGTAGGTCTCCACAG
CCTGTTTGCCTTCAACTCGCAGGGTCAGCTTAGCTGTGTAGCCATCGATGGACTTGTAGTCGATCTCCTCGCCCACTTTG
AGCGTGTAGGTAGCATTTGGAACTGCCCCCTTGAAGTCAACGCTGATCTTGTAGCTATCCCCCTCCTTGGCGACGGACAC
CGCATAATCGAGATGCTTGTATTTCTCTGTTTTCTCTGGAGAAAAACCCATCACTTTAGCAAAGTCTTCCAATCCTGTGG
TTTTGCTCAAGTCGACCTGCCATACTCCAAGGTGGCTGGGATCCAAAGCCATTGTGATTTGTAAGGGTTAGACGAACGGC
GAAATAAAACAAAGTGACTCCGAG
>c100340_g1
GCGATATCGGTCCATGTTTATCTTCTAAAAATACGTAACGGTAACACGTTTAAGTTTAATATCGACTAACATCCAACGAC
ACCGGTGTATTTAAAAAAAAAAATGCACCAAACGTCAAAAAAGGTTAAGGTTACGTATTCAAGTGCGTTCGTGCAAAGTG
TAAAAAACACGATAACTTACTTAGGTAAAGTCGGTAATCGAGC
>c100341_g1
GGGAAAGGTGATGACGGTGGGGGAAGCCGGCGGAGTCCCGCGGACGAGTGGGGACGAGGGGGGAGGACAAGGGCGGGGGT
TGTTGGAAGAAGATCACCGGTTGAGTTCCTCTCCCCTCCTCTCCCCATGTTCCCCACCATCCCCGCGATCACCTCACACG
CCCAGTGCGCATCGGTGACAGTGCCAGGCAGGCCGCGGATGAGGAAGGGGAGGGAGGAGGGGGCGATGACCACGTCGCTC
CACAGC
>c100342_g1
TGGCATTTGGCTTGCTCCGCATCACTGCCGGCGCCCTCACCATCACCCAGTGCCACGCACTCACCGCCGAAGCATCCACC
GCCTCAGCCAACAGTGTGACTCCCCTCCTGATCTTCGGTGCAGGTGTTGCCCCCATCACCATCGCCGACACCACTCTTCT
GACAATGGAGCAAGTAACTGTGGACTCAGTGCGTCTCACAGACACCCCCGTGATTGCCTTCATGCCAG
>c100343_g1
TTTTTTCGTTTTTTTTTTTTCGCTTGTTGAATAGGTGTTGGAACAAATTAGGAATAATGAAGTTAAATAATTTTTTTTTG
CTTCTTTTAAATATTTTTAATTTCTTTTTATGTACATTTCTAAAGTGATCAAAACATTTCTTTAAAATAATATCATCTTT
TATTCAAATAAATTACTTAGAGAAAAAAAAATTGATTTACAAAATTTATTACAATTTTCTTAAAGGAATTATTTATTTCA
TACAAAGTCAGTACAGTTGCGAATAAAATAGTATTAGATTTAGG
>c100344_g1
ACCATTTTCATGATTTATCCCTGTATCCCCCCACCCACGCATCCAATATTTTACTTTTTTTTTTTGTGTTCCAATGCTCT
GGTGCGACCATTTCCGCCACGTCTACTCCGACCCTTTCCCCACCTTTCAACCCATCCAATCTTCTCCATTTAGCTAACTC
GTTTACTTTCGTTTTCATAATTTTTTCTCCTATGTTCCCCTTCAATTCCCATTTCCCTACGTTGTTATTAATTTTCTTCA
AACCATTTCCAA
>c100345_g1
TACAACTTATGACACAGTGATAAATCCGCTACAACTCATTGTTGCTTTAGATGAATCAGGAACTGCTGATGGCGAGTTTT
ACCTAGACGACGGAAAATCATATGATTACGAAAAAGGAATTTGTATATCCAGGAAGTTCGTTGCGAAAAACGGTAAATTA
TATTCAATGGCAAATGAAAAAATATGCACACAGCTACCAAAGAGGCTCAAAAACTGTACCATCGAAA
>c100346_g1
GATTTCTTTAAAATTATAAAGATTTTTGAAAAACCACAATGTATGCACGATTGTTATCGAATTAATAAATTTAATTAAGT
CGTCAAGTCAAGAACCTTTTAAAGATAGTTGCTATAGATAACACACCGATTCTATTTTGTGAATCTATATAATAAATCGT
TTATGCAAGTATACTGGTTTTGTTATCATGAAATTGTCGTGCCCTCGAGATCCAC
>c100347_g1
GCTTAATAACAAAAGAAACCGTAAAGATGAGCAAAGTGTTTGTTGGGAACCTGTCTTACATGACGGACGCTGAAACGTTG
AACATTGCGTTTGCCGAATTCGGGAAAATCAAAAACTCCACGATTATTCGTCGCGATGGATTTTCAAAGGGATTTGGATT
CGTCGACTTTGAAAATGAGGATGGTGCGGAGAAGGCAATCAAATTGAG
>c100348_g1
GTGGAATCCCCCTCGCATCAACATCGTCACTTTTCGCATTCACGGACACAGTGAGCACCGATGGATCGTTGTCCATCGAC
AACAGCAACATCACTGACATCGGGAATTGGGAAGGAGGTTTTGCGTGTATCTTCTCATCTCCACAGACACCAAACGGTGA
TCTTCTCTCAACATGTTCGATCACAATGACTAACACTGCCTTCAAAACATGCCAATCTTCACAAAGCACGAGAGGAG
>c100349_g1
GGTCACTCAACAGCGGAGGATGTCAACACACAGAATTTCAGGGAGGTGCAATCATACTTTCGGGTGTCACTGGCTGTTGC
AGCTGTGTTCGCTGCAAATTCTTTTCATGCAACGCGACGAACTTAGGCGGTGCAGCGTTTGTGCAAACAAATGCCCAGTC
GCCTTCCTTTTGCTTCGCCGAGACCGAAACTACGATTGAGCCAGCGACTATCTGCCATACCAACTTCACTGATTGCAGGT
CACTCAACAGCG
>c10034_g1
AAACAACATGTTAGAAGCTAAATTAAATGAGATTGATTTTAAATTAAAGGATGGAATGATTGATGAAGATACTTGTAAAA
AACTTAAAGACCAAACAATTTTAGAATTTAACAATAAGTATGAATCTAAAATAAAAAAAATTGAAACTCAAATGGACACT
TATGATGATAAATTAGAAAAGCAAATCTCAGTTAAAAGAGAACAATATAAATTAAAAAATGAAAAAGTAAGTATAAATTT
TGATAAGAAAATAAATAAAGTAGAGGAAAAAAAGCTAGAAAAAATTTCAAAAGCTATTAACTCTAAAGCGGATTTGATTA
ATAAAATAGGTATTGAAATCAATGATAAAAAAACCAAAAAATTACAACAAACATCCATTTATAAAAAAATTGATGATTTA
GATGAACAATTAAAAGAAAAGCAGATAGGTAAATTAACATATGAAAGAGAGCTAGAAATTTTAGAACCAAAATTAAACGG
TAAAGTAACTTCGATAGATAACAAGTTATCAAACTTTACATTAAAAAAATATGATTTACTTGCTAAAACAAGTAATTTCA
TAAGTTATGAAAGACTAGATAATTTTAACAAAGGCTTCTTAAACTTCTTAAATTCTATGAAATTATTAATAGTGATTATG
TTCGTGGCAATTATTGCTGGTGTTAATAATCCAAATTTTTTCACAGAAAGAACTTGAGTAAACCTGATTCAAAACAATCT
GGACTTATTATTGGTCGCTTTAGGGATGACTTTGATAATATTGACAGGAGGAATTGACCTTTCTGTTGGTTCTGTGCTTG
GATTTTCAGGAGCATTAACCGTTAAATATCTACAAAATGGACATACTCTTGGAGCTTCAATAGCTCTGGGAATGATTTGT
GCAATGCTATTTGGCCTTATATCAGGTGTTTTGATTCATTATGTAAAACTTCAACCCTTTATTGTTACTTTGGTTTTAAT
GATTGCTTTAAGAGGTGCTACTTACTTAGTGTTAAACTCAAGTGCACTTCAATTACCTCCAGATACTTTCAGAGAACTTG
TGTTACCAAAATTTGGTAAATGAGCACCATCAACTATACTGGTTTTACTTATCTTCCTGGTATTGTTTGTAATGTTAAAA
CATTACAAATATGGTGTATATGTTTATGCAATTGGTGGAAATATGAAGGCTGCTGAATTATCTGGAATTAAAGTTAGAGT
TGTTGGTGTAAGTGTATATGTTATATCAGGTCTATTAGTTTATATTGGAACAATGATATATGTTGCAAGATTGAATTCAA
TAGCTCCAGCAAGTGGAACACAACTTGAATTAGATGCAATTGCTTGTGTCGCTTTAGGTGGTACGTCACTAATTGGAGGA
AAAGGTGGAGTTGTAAAAACTTTACTAGGTTGATTTGTTATTTGTGTATTAAGCACAGCGATGAACCAAATGGGAATTAG
TAGTTATTGACAGTTGATCGTTAAAGGAATGGTTATATTATTAGCTGTAGTTTCAGATAAAAAAATAAATTTAATACAAA
GAATTAAAAAGACTTTATTTAATTTAAAGTATAGATGATAAATGAGGATAAAAAAATGAAAAAAATGTTAAGTGCTTTAG
CAACAATGGTATTGGTTTCATCTACAGCAGCTAACGCTGTTGCTTGTGGACCTAAAAAATTATCAATATATCTAATCATG
CCTGAGGACCCAAATCAATTTTGACAAACTCTTATAGAAACTTCAAATAAAACTATTACAGAAAACTCTGAGTGAAATTC
AAAATATAAATTTGTATCAGTTTCTTCTTCACAAGATATTAGTAAAGAAACTGCAAATACAATGTCAGCAATCGATGG
>c100350_g1
AAAGAAAAAAACATGAGGTGCCTCTGCCTTACAACATATCCGAAAAAAGACCGATGCTTCTCGCTCGCTCTACAACACAC
GCACGCTATATGTGCTTCACCTTAATGCGATTTTTTTGTTTTCTTTATAATCGAACCCTTCTAAATATATTCGTTTTCTG
AAAGTATTTATGGTGATTTTTCTTTAAATATTTTCATAAAATTAATTATAATATAACTTTAAATTTTAAAAATATGTAAA
AAGGTTCCGTTCTTCCCATTTCTATT
>c100352_g1
CGGAGCCTAGACTCGCATTCAACCTACTGAAGACGGTGCAAACGTATATGGTATATGGTATATGAAATGCAGGTGGAGCC
GTCGGCGTAGGATAACCAGTTAAAAAAAAACAACAATCTGCTTTGATTACACATAAAGGAATAGTGAAAAATGTACATCA
TACCTAAACAGATGATCAAACTAAAATTAATAATTAAAGTTACAACACTTAAGTCTAACAGTAAAATCACAATGGTTAAT
CATATTAATGTAG
>c100353_g1
TGAAGAAAGAAAATAAGATGAAAAACAAAAAAGAAAAAAGAAAGAAAAGAAAAATATATCAGATAATAATCTGAGGGTGG
CATTTACTTACCCCTCATATGCATATGGGTGAATTGTGGGGGGGAAAGATACTAAAATCAGGGCAACACAAATAAAATCT
GAAACGAGCGATGACAACGGGAGCTGTGATGAAGAAGATTATGTACGATGTATCACTTACAGTCGATTCATCACATGCGG
GGTGAGGTGGTGGGTGGGAACGGGA
>c100354_g1
GGCTGCAATAACAGTAACCCGCAAGGCATGTCAAGCATGCCATGGAAGTGAAGCTTTCATAACTCCAGCCTTTTCACTAA
TTTGTGTAGTAGGCAAGATCAGGATCAGCAATGTTGTGTTTCTTAACTTTATTCGGAGTCTCGAGGGCACCCCGTTGTAG
TTTCAACCTTGTGTAATGTATGTTTAGTAGAATAAGAACTGTATAATACTTTACAGCTTGACCTTATAGGATGTGGG
>c100355_g1
GGGGGCACGGGCACGGAACAGTCGCCTCTAAATAAGCAATCATTATAAAAATAGCAAACACCATTTTGTTATGATGTTTG
ATTGTCTGATATTTGTATGTTAATTGTCCAGATGAAGCACACAAAAATAGTGTAAATTGAACGAAATTACCCAACTGCTT
ACTTTGAGCCATCAAAAATGTGAAGTGGTCGTGAATATTCATGTACTTAAGGCTGAT
>c100356_g1
CGCAAATCCTCATAACGATTCTGCAAAAGTAAACTAGCATTTTCCGAAGTGTGGTCAACTGGGAATCTCTATTTTTTCCA
AACATTGTTAGTATCACAAGTGTGATTTTTCAGATTTTGAATTTATATTATGAAGTATATTCAAAGCTTTGTTACGAATT
TCAATATTAGTAAGAAAAACTTCTATTATTGGAAGTTATTTCAAAAATGAGGCTGGAACTAACATTAATCTATTGTACTA
AATCATTATTTG
>c100357_g1
GCCGAGAAGGAAAAAGTGAAATTTAGCGAGGAAAAAGGTCGTTTAGTGCTTTCAATTTGCGATTAATACGAGGTTGCGAT
GGTCGGATCGCGAGTTTACGTGGGAGGACTTCCCCATGGCGTCCGGGAACGCGACTTGGAACGGTTCTTCAAGGGCTACG
GCAGAACCCGGGACATTTTGATCAAAAACGGTTACGGATTTGTGGAATTCGAAGACTATCGTGATGCTGATGATGCAGTT
TATGAGCTGAACGGGAAGGAAATTTTAGGCGAAAGAGTGACCGTTGAACCGGCTCGTGGAACAGCTCGTGGGGGCGG
>c100358_g1
TAACAGACACCCAATGGTACTTCCCACCGGTTGAATAACTATAAAGATACTAATAAACAAGGCCACAGGCTCCCTATCTT
AGTTTATTTACTTCTACATGTTAAAAAATGTGGGATGTGGTATATGTATGTCAATATACATTGATATTCTCTTTACAAAT
ACTTTTCAATTGTTTTTCGACATATTTCCAAATTTTGACGTTTCCATACGTTCATGGAAAATTGCTGTATTTTTTTTATC
ACCAACTATACCGTTTTCAAAATGATTTTCCCCATTTTTTTTTTAATGGAA
>c100359_g1
GTTGAAGCCCGTTGACGACAGAAAGGTCGGGAAGAGAAAGGCTGCCACTAAGGCAGATAAGGGTGGCAAAAGTCAAGCCA
AGAAGGGAAAGTTGGCTAAGAAAGACCCCAACAAGCCTAAGAGGCCTCCCAGTGCCTTCTTTGTATTTCTTGAGGAGTTC
AGAAAGACCTTCAAGAAAGAAAATCCTCATGTGAAAGCTGTCTCAGCTGTTGGTAAAGCTGGCGGGGAGAAGTGGAAATC
CATGTCTGGAGCTGAAAAAGCTCCATTTGAAGCCAAAGCTGCAAAAAGAAAGACTGAGTATGAGAAGCTTATGAATGCTT
ATAACAAGAAGCAGGAAAACATGGATG
>c100360_g1
GTCACCAACGACGGCGCCACGATCCTGAAGGCCGTTGGCGTGGACAACCCGGCGGCGAAGATTCTGGTCGACATGAGTCG
CGTTCAGGACGACGAGGTTGGGGATGGAACCACCTCGGTCACAGTTTTCGCCTCGGAACTGCTCCGTGAAGCAGAAAAGC
TGATCGAGCAAAAGTTGCACCCTCAGACGATCATTGCCGGATGGCGCGCGGCCACCCAAGCTGCCAGGTCCGCCCTGATT
GCCGCCGCTCAGGACAATTCACAGAACGTGGACAAGTTCCGGGAGGATCTGATGAATATTGCTCGCACGACGCTCAGTTC
CAAGATTCTGTCGCAGCACAAGGAATACTTCGCCAAGCTGGCCGTCGATGCCGTGATG
>c100361_g1
GTTCACTCGCCCCTTGTTCGTCAGTGGGCGCATACTGGATCACGCCCTCGTGCACTTGCTCAAGGAGGGAGTCGCACACG
ATGAAGGCGTCCTTTCCGAACGTCGCGTCGTTCGATGTGAACGTCGTCAGTCTGATGCTCAACGGAAGCGGGAGAGCTGG
CTCTGTCAGGAGAGGGGAGGAAGGGCAGGTTCTGTTCACACAGTTCAGATAAAGCCCTCCTCCACAACCGTAGTCGTCCC
TCTCTGCACTCTTTG
>c100362_g1
AAATCCATAACGTGGATTTTTAATAAAAGGCTCAATAATAGAGAGCTTAATATCGCCCAATTCTTGGGGATTTCCTTTTC
TGGTCAAATATCAATTGTTAGTTACATTTTTAATACTCTGCAGCAAGCATATTAGGAGCTAACACTTTAATGTGTATGTC
TTTGTTTGACATCAACATCCTTTTGAATTAATAAATTAATAAATG
>c100363_g1
AAAAAGATGACGTGGGAACAAATACGTGAATGAGGTGGTGTGGATGTGGGGAGGGAGAAAAGAGGAGGTGATGACGTGGA
CATGATGGGTGGAATGTTGTGGTGGGGTGTGGTGGATCAATAAAACTCAACGAATAAAGAACTTCAGTGGGGGAGTCATC
AGGAGCGCCGGGTTCCCGGTCCCCTCCTTGTTGATACCCCCCCACGTCCGAATTTCCTGTTTAGGCATCGCCTTCG
>c100364_g1
GGGGTCAATCACATCCAACTCGTTGAGCTTCCCATCGGTACCATCCACAACAACCCCCGCAGCATCCACAGTCATTTTGG
ATTGCTTGTTTGTGGTGTTCTTGGTTGCAGTTTTTGCTTTGTTGCGGATCTTTTCGTTCTTCTTATTTTGTGCCACTGTT
TGGTCATCTAAAGGCATTGCCAAATACATTTTGGTGGTCTCGATCTCCA
>c100365_g1
GTAAATAGTTGTTTCGCCTAGAAACTAGATTCATTTACTCTTAGGACAACTTTTCTTATTATATTTTATGAAAGAAAATA
TTTAGCAGATTAACACCACTGATGATTTAAGTATTGGGACAACTACGAAAGGATTTTGCTAGGGACAATATTCCTTTCAG
GATTTCCTTAGGGCTGGTCCTATATCGTCATTAGAGCACACGTATACGTTTACGTATGTTAATTGCTAATTGTGCTGTGG
CCATTGTAAGGATATGTTACATACCCTTGCAAAACAGCTGAAAAAGTGTAGCAGCCAAATATGGATCATCAAAGCTTCTT
ATTAGAGTTGAACTTTAGGTCATTACCAAATCCGAAATAACAACGTCTATCAACGAATGCGT
>c100366_g1
TCTTTCTGGATTGAGCAGAGGATGTTCCTCAACCCAGCTTTAGTTTTGCAACCATCAGGCGTTATTGGTCCGTAAAGGTC
CAAAGTGAAGTGAAAGGGCTCGCCTTGGACTCCAATGGCGGAGAAGCTGAAGGAGCCCTGAGGCTCACACTTGATGTTGA
TGTCTTTCGCGTCAGGTAACGCCACCGTTAGGTACACCTTATCGGAGCGCTGGGCCCACAGAACCTCCGGGTGCCGACTC
ATTTTAG
>c100367_g1
GGGGCGATCAGTTTACACCTGGTTTTCTGGAACTTCATTGGGTATATGAGAGCGCATCCTCTGCGTCGCTAGGTTGTTCG
CTTTTTCTATGGGGTGCTGGGGTCTCTTGTGGTGTTGCATCCTGCATCATACCGGCCCCTCTATCTTTCTTCTTCGGAAC
GGTCCCATTCTGCTCCTCCCTCACTGCGAGCGTCTCCTTGAGTGTGGCGAACGAGGGCCGGGCATGTGGGTCAGTCGCCA
GACAGCGGAGGACTGTGGTTTTCAGCGCTGACCA
>c100368_g1
TAAAGAATCGCTAAAACGACTATTTCGTCCACTTGTTTTTTACACTTTAACGAAAATAAATGGTAATAAAATAGCTGCCA
ATCAAAATATTGATCTTATTAGTGCATTTTCTGATCGTAACTGCAAAAAAAGTGAAAATAATTTGCTCTGTAAAATGCAC
ATTGCATGAAAATAAATTTTGACGACTTTCAAAAGATCGATG
>c100369_g1
GGCGATGGTGCCGGAGAAGGACTGGAGGGAGAGGAGGAAGGAGGGCGCGGGAGAGGAAGAGAAACTCAACGCGTTTGAAC
TGCTGCCCCCTGACACCGACACCGCCCTCTTCAGGCACCGCCTCCTGCCCTCTCGCCCCGGCACCCCCACAGGTGAGGTG
GCTGGAGATGGGGAGGACATCTCTCCCTTGCACTCTGTGATGTCTGCCATGGAAGGGGAAGTGTCAGAGCTCCGGGTGCA
AGTGCAACAGCTGAAGACG
>c10036_g1
TAACTTTTTTGGATATCATGCCATGTAGCCTCACTTTTTTGACAACCCATTGCATACTTTTTAAATTTGCCAGCATACAA
GTGGTCACCTGATGACTATATTCAACCAGTGGCGCACAGTGTTCAAAATGAGCGAATTCGTGATCGAAATTAATCACGCT
CAAACTGTAAAAGTAATTTAGCTGAAAAATTCAATTATGTTGAATTATTTTATGCACTACAAATATATATAAGCGATGGA
TAACGTCTCATTCGATTTCAACCCCTTAGGAGATGAAATAGGCACTTAAAAACGTCACGATCTCAACGATTTTTACTTCC
TGTGATA
>c100370_g1
GGGTACGCCACATTTCCATTCGTTTTGCTCGAGTTTAAGGCTAGTCTTCGTATGTACCTGAATGTTTTTATGTGCCTTCA
TCTAGTCGCTTCGATCACTGTATTTATTTTAACGAAATTTGTACCACGCGGTGAGCGGAAACGAACTTCCGTTGCCACCG
CCGTCAGCGCTACTTCCGGTGCTGTCACATCGCATGACACGG
>c100371_g1
GAGAGAGTCATATTGAGGGCGTAGAGGAGCCGGTGGGTGCGGTTGGTGTCGAAGACGGTGGAGGAGAGGAGGGAGAGGCG
GGTGGAGAGGGGGTCCGCTTTGGAGAGGGTGAGGGGAGGCGATGGGGAGGGAATGGTGGGGGGGACGAACAATTCGAGTG
GAGTTGTTTTATCTGTTGGGTGTTGTTCGTTTGTTGCTGCTGTGTCGTCTTGTTTTGCTGTTG
>c100373_g1
CACAAGTTTAATAAATAACTAAAACTATGTTGACCATTAACCCATTGGTGCCTAATGTACATGAAGTCTTTTGAGTTATT
TCTATTTTTTTTTTGTATTTAGTAATTAATTTGGGCGCTAACGGGTTAACCAAATTGATCAATATAATTACATACATAAT
ACAATAAAAGTAATTGTTAACAAAGTAAAAATGTAGGTAGTTATTTTTAAATTGGATTTAATATTGTAAATTCAAAGAAT
TATGCTAAACGAAAAG
>c100374_g1
GGATGCTGCACGCGATGGGCTGACATACGTTGAGTACCGTTTCTGCCCGTACCTGCACATGTTGTCCGTGACAAACCCAC
TCACATCTCAGCAGGTGATCGATGCTGTTGTGCGTGGAGTCACCCGCGCGGAGGACACATACCCAATCACAGTTCGCTTG
CTGATTGTAGCGCTGCGGTCATTCGGACCAGAGCACTCGTTGAAAATGGCAAAGGCAGCATTGGAAAATTCGG
>c100375_g1
GGGCGATGCTTGGAGAGGAAGCGGCGACTGCGGCAAGCGCGGGAAAGGCCGCAGCTGCCGCGAGCACCTCCCAGCAGGGC
CGTAAGCGAGGGAGAAGCGTCGTGGTGCGGCGTCGGGCGCGCGGCGCGGAGGCGATGTTGTCGCGGCTGCTGGCGGGTCT
GGACGCCGCGTCGCTCGACAAGCTGTTTGCGTACGTGCGGGAGTGGAACACGGTGGGGCGCACCTTCC
>c100376_g1
GTCACAAAACATAAGCAGTTAAAAAAAAATATTGCAATAATAATAAATTGAACTTCAATGCATACATGAAATCTTCAATA
TTTCGTATAACATCCATTATTGTTTATGCATGTTTGAAGCGTTTTTCCACTGAATTTAGTAATTTCTTGTAAAAATCCGT
TTATCGAAATTGCTGCCAAACAAGTTCTCTGTGTTGTCTAATTTTTTATCCCATAATTCATCTCAACCTAAACCGTTGCC
TACTACGTAAAAGGATTTGCGA
>c100377_g1
AACGTCGCCGGAAAAGCTCCAGCTAACCCAGTCGAGGTTCCAGACCGTTCAACATGGAATGTTTCTGATGATGCAGCTTA
TTTCTTCTACTGCGATAACGAAACCATCCAAGGTATCGAATTCCAACAATTACCTGACGTCCCATCACCATTGGTCATTG
ATATGTCATCAAACTTATTCTCAAAGCCAATCACCGAATGGAACAAGGTTGGTTTAATCTTCGCCTGTGCCCAAAAGAAC
TTTGGTGTTTCAGGA
>c100378_g1
TGGGGAGGAGGAGAATGACGGGGAGGAAGGGGCCGAGAGCTCGAGCGACACGGACACCGACATCCGCTACGGCCTGGTCC
CCTCCCTCATCCACAGCCGGAAGAAGCGCAGCGCCGACATCCGCCGCAAGAAACGCCTCGAGGACCGGCGGAAGAAGGCA
GAGCAGATGGAGAGCGCATCGTGGGCCGAGTTCTACACCAAGTTCCCTCCGGCGACCATCGAACAGCTCG
>c100379_g1
GGACCAACCAAAAACCTTCCTTTCGTGTATATTTTTCAGCGAATTCGATAATGTCAAGGGATATTGTCTTCGATACACAT
ATCCTGAAAACTTTATTGAGGAAAAAAGTTCTCAACGTGTGGCAACGCAAATGCTCCCAGAAGGAACCCATGTACGAGCA
TCAGATACCACATTTTTTGTCGTGAGACACACGCCAATAAGAGTACCAAAGCCAAAAGTACAGAAACCTCCCCAAACAAC
AAAATCATTTCCATGCTCTGCTTATAGATTCGATCAACCGTCTGGGAAATGG
>c10037_g1
TGAGAATCGATTTTAAAAACCAAGTTACGATTTTTGTTTTGAAGACGCTTAACCGTCACATCCAAAACCGGTTTCGATTG
GCAGCACTAGTAAATACCTTTTAATTGTTGCTGCGAAATTAAAAAAAAAGTTTTTTTTCCGCAAGTGAAAGATATAAATC
AATATATTATGTAAAAGAAATATTTGAAAATATGTATAGATACAATGAATGAATGAG
>c100380_g1
GTTCCGGTGGAAGTGAGTGGTGATCCATTTACTGTGTAGACATCACATCCAGACGATGAAACTGTGTCGAGAACAACATT
GTTGGAGAACCAGGAATCCACAATGAATTGTTCACCAACAAAACTTTGGGGGAAGTTCATTATGTACAAGCCTGCGACAC
GACTAACAGAAGCGCAGGATTCAAAGCGGAGACCACGGAATTTGGCGAACGCCTTCGGGCTTTCGACTGCCA
>c100381_g1
TGACAGACACAACTTTCGGGAATGTGGGGAATGTGGTGAATGTGGAGGGAGGGGCACTGTCGGTCACTTTGGTGGATGCT
GGAACGATAACGATGGATGGAGAGTGTCTGGTGGATGGATGTGCGGTGAAAGATGATGGTGATGGGAAGGGGGGGTTCCT
GTACATTGACAGCACAGACGCCGGGGACACCCCATTCAGTTTTGTCTCTGTGGAGTTTGGTTCAGAGAATGAAGCGTGG
>c100382_g1
GATGACACGAGCAACGCGGATTGTGTGGGGGCCACTGATGTGATAGTGAATTCAGGTCACCTCACGATTTCCTCGGTAGA
ATTCGATGTTCCCTCACAGTTCACCAATCCTTCAAGCATTACAGCGCTCATTCACACGTCAACTGCAGAGGGTGTGTTGT
TGATGAGTGGATGTTCGTTCACAATCAAAGGCGATCTTGTAACTGA
>c100383_g1
CACGTTCTAATATGTGATCGGCTCCCGATATATCTAACGATTCTATTTGATGTTGTAAATTCTCATACGTTTTTAAATAC
CCTTCAGCCTTTGCTAGACGCGATTTTATCTCGCTAATTTTGCTTCGATTCGAATTGTCCGCTATGAATTTTGAAAATCG
AGTAAGTTTGCCCTTTAATTGGCCTCTACTCGCAATAAGGGTCTTTAATTGTTCATCAG
>c100384_g1
TTCACAGATACCACATTCACCCCCGTGTGAAATGTGACAGGCGCGTTGGTCAGGAATGTGTCACAGTCGGTGATGGTCAG
TTTTCCGACCTCTGCTCGGATCAGGGTGAACTTGATCACACTAGCCCCAGTGAAGCGGAATTCGCATTTTGTAACTTTCA
GCTCTGTTGTGGCGTCTGTGGAGGTGAGGAATCGTGTCAATGTCG
>c100385_g1
CGGCTGGGGAAGGCAGGAAGGATGATCACGACAGTTGCGATGGACCCGGGCATGATGCTGGACACGGACTTTGGGAAGGG
ACGAACGCTGCCAGCGAGCCACGTCGAGGAGAGGAAGCACATGGTCACGAGCGCAGCGAAGGCGGGGAAGGACGTTGCGG
AGCTGGCAGTGTCAGCGAAGTACAGCGGAGAGACGGCGAAGTTCTTCGCGACGCTGGACGGGAAGTTCGTACCAACATCA
G
>c100387_g1
AGATTAATATAATAGTTATAATCTATAGGATTATCTATTGCATATTTTCCTAATGCTGTTACAGGAATATTATTTTCATC
TTTATCCACAAATTTTGAATATTGATTATAAAATTTTTCTCTATCCTGTTTTGATAATTTTACACCTTTTATTGGTTCTT
CAGTACTAAGAAATTTATCTTTTATTTTATTTGAATTCTCCTTTTCTTTTTT
>c100388_g1
CGCTCCCTCGCACTCTGCCTCCTCTGCGGGGTGAGGAAGCGCTCGAAGGCAAGGGGAAACAGCCCCCGGAAGTGGAGGAG
GGCGGTGTGGGGCAGGGCGTCGTCGGCGGCGGAGGCAGCGAAGAGGCGGAGGTCGCTGGCAGAGAGGAGCGCGGAGGAGC
CCGAGGCAGCGGGGAGGTGGTCGGGGGAGAAGGCAGAGTGCGAGGGAGCGGTGGGAGGAGGAGAGGCGG
>c100389_g1
GTTTATATATTACAATTATTTGGGTATATATAGTATAGATAAGCATGAGTACTATCAACGAAACACACCCTACAAGAGTT
TGAATAGTACTGCGATGATATTGCAATCTATGCGGCACGCTCATGATGAACAAACGTTATTTTTTTGTCTACTCTCTGCT
CATAAGTTAACATATATTTTACCAATGCTGCGTATACCCAAT
>c10038_g1
CGTAGATCGCGAGCCTTTTACTAGTCGCAAATAGCATAAACAGTTGTCTTTGGAAAATAGGCGATATTGTGAAAAAACGG
TCTGGGTATGCGGACAGGTTGCGTACAATTGCCGACCCATTTTTGAAATATCGATGCGCAAAACTGATTAAATAACAAAT
CCTGGTATTAGCTAAACACTTCTCGTCAACACAGTACAACACACTAGCAGATTTCGCCGGAGGATTACGCAATGGATCCT
AGTTTTAACGAGATACAAGAGTACTTGAATCAGTTTGGCGGGGGTACAGTAGCTTTGGAAAAGAATTGCGAAAATGGAAT
AGCCACGATTCGTTTTGCAAATCCTACTAAGAAAAATGCCATAACTGGTGCGATGATGATCGACTTGAGGAGACACATCT
TGAGTTTGGAAAGATGGCACGAAGGCAAGGCCGTTATAATATGCGGTGAGGGTAACTTTTGTTCGGGAGGCGACCTCCAT
CTTGCTAAAGAGTCTGGCAATGCCAAAGGGGCGCTGTATATAAGCAAGTGGATGCAGGACACTTTGCTGCGTCTGCACAA
ACTACCGTTGATAAGTGTATGCTTGCTTTCCGGTCCCTGCTTAGGGGGTGGTGCTGAAGTTTCAGTGTTTTGCGATTACC
TTCTGGCCTCCACGGATGTAGCATACGGTTTTGTGCACGCAAGGATGAACATTGTGCCTGCTTACGGTGGAGGTTCAAGA
TTAATACAGAAGATAGGCTATCAAAATGGTTTGGACTTGCTTCTGACGTCCAAGATACTCACTGCTGATGATTGCTTGCG
CTTAAGGTTAGTTGAGAAGGTAATCCCTAAAGAGAATGCTTACGAAGAGACTTTAAAATGGACATTAGAGAAGGTAAAAC
ACCATTACAGTGTTACAAGGGGAATGAAGCAAATTGCTGTTAATGTTAACGCAAATTTGCTCGAAGAAGCTTTAAAATAC
GAAGGGGAAATCTTCCGCCCGTTCTGGGGATGTGAGAGGAATAAATTAGCGTTAGAGAGCAAGATTAAACATTTGTAATA
ATCGCCATGATGTGTAGTACAATAAATTAGATTATAG
>c100390_g1
AAAAAAATACGGTTTAATTTTTTCCTTTATAAGCAAGTAATTGTTCTTTCAGAATATTTTTTTACTACATTTCTAATTTG
GCCTCTCCAAATGAATATTTTCAAATGGTCTCCTAAAATACACTATGTGATGTTGTATTTTAAAAATAAATGATTCTAAT
TAGGTATTTATTCTAGATAATTCTTGTAAAACCCAGCAAAAGTTTATTCAG
>c100391_g1
GGGAAGAAGAAATGGAGGAGAAGGAACAGACAAAAACGAAGGCAACATCCCCAACCCACCTCTCACTCTCCTCCTCTACC
CCTCCACTGATCCCTTCCCTCTCTCCACTCTCTTCCCCACCCACCCTGGTGACACCCTCACCATTCAGTCAATGGGCGCT
GATCAGCGCCTCCCAGCGACCATCGCTGTGTGTCCCTCTCTTTCTCTCACTCACGCACA
>c100392_g1
AATCCACAATATGCTCCTTCCAAAAGCCTTCAAGAAAAATTCATTCGTTCCTGGTACGAATCCACATAAAGAATCTGTCA
ACGGCATAAAAACTCTTGGTTGTTCCTCTCAAAACGTCATTGATCTGCTTCGCTTCACGACGCATACGCCCATCAGTGCG
TTGGAAGCCTTGCTCTACTGGAACCACATTTCACCGTCATCACCAGACTCAATGGGCTCTTTTCCGTTCACTGATA
>c100393_g1
ATGAGCGTTGTCGTAATTGGACACATTGATGCTGGTAAATCAACCACCACAGGACATCTTATCTTCAAATGCGGTGCTGT
CGATAAGAGAAAGCTTGCAGCACTCCAGAAGGAAGCCACAGAGCTTGGAAAGGGTACATTCTTCCTTGCTTTCATCATGG
ACAAATTAGTTGAAGAACGTAAACGTGGTGTTACCATCGATGCAACACTTTACAAATTCGAATCACCAAAATACAGTTTC
ACAATCATTGATGCTCCAGG
>c100394_g1
GTAATGTGCATCAAACTGTCGACCATGTAAAAAGGGTTTTAGCCAAACACAATATAAAATATTTAGGTGATTCCGCTAAG
TTTATTTGTGAAGTGCTAAGTGAAGAATGTTTGGCTGGAAAGCAACAGAGAATACCATTTACCCCTAGCACCTCGAGGCC
AAAGCCTTCAAAACTAGAAGATTATGAAGTAAGCTTTTCGTCAATCTGTGAAAGTGATGAACGAAGAAGCTGTGTCTTCT
GCAGAATCAGAAAAATGGAAAGAAGCTATAAGTGTGGAGATCAAAGCTTTTGAGAAAAATCAAACTTGGGTGTATCCGAT
CCAGGAGTCTCCAACAAATGTCATCGAGAG
>c100395_g1
TGGGTGCGATCTTCCTGGGCTCGTCTTCGGGGGCAGCAGGTCGCGTAAGCTGCTCCAGGACCTCTTTGGCAGACATATCT
TCCTGGAAGTAGTGCGTTTCCGAGGGGAGCGAGAAGAACTCGCTTTGGATCGCGTTGGCTCCCATCTGGGCAGCGCTTCC
AACCTCGCGGCCGATATCACCCAAAGTCTTCTTAATCTCGTTCCAACCCTGCGATGACATGGTTCGGGGGCGTG
>c100396_g1
CGGGGGGGTGGACGGGGCGATGGTGAAGGCGATGAAGGCGATGAAGGCGGCGAAGGCGAGGCCACGCGACTCCGCCTGCG
TGGAACACGACGCGCACGCAACGAGTGGAGCCCCACGCTGACCATCCAGAACTTCGCGATCGTCTACAGCCCCGCCGGCG
CGACCGCCCCCCTCTTCCTCCACTCGCAGCCCTCCCGCGAGCTCATCCTGCGCGCCCTCACCATCGCCCCG
>c100397_g1
GGCCTTCACGAAGTTTCCAAGAGTCTTAGTGTGTCCAGAAGAAGTGGTGTACACATCTTGGATTCCAGCATATTGCAACA
ATTTCTTAGGAGCACGAGCAGCGACAATACCAGTTCCGCGAGGAGCAGGGACCAATCGCACAACAACGGAACCACACTTT
CCGGTAACCTTGGATGGGATGGTGTGAGGAGCACCGATCTTGTTACCCCAATAACCCTTTCGGACTGGGACGACAGAC
>c100398_g1
GGGGGACACCCCACACAGGGGGTCGCGTCTTCAATCCCTCCAGTCTCCGGAGGAGTCGGGGATGTGGCAGCCACTGGATC
TGGAAGGACTTCCGTAAGGTCCGGGGGAGGTAAACCGGGAGAGGAATTCCGGACAGGTGGAGAAAGGTGATCGTCGTCAT
CAGGGTCACTCAGTTGGTTCCTATGGCTACTTCCGTCGGAGTGTGCGAGGAGGGGTGTTTGGCT
>c100399_g1
GTTGCAACCTGTTCATCTACCACCTGCCGCAGGAGTTCACCGATACCGATCTGGCGTCGACGTTCCTCCCGTTCGGCAAC
GTGGTGTCCGCCAAGGTGTTCATCGATAAGCAAACCAACCTGTCCAAGTGCTTCGGCTTTGTGTCGTTCGACAACGTTGC
CTCGGCGCAGGCCGCCATCCAGGCGATGCACGGTTTCCAGATCGGCACCAAGCGG
>c10039_g1
CGGAGGGGGACGCGGTGGAGGCCGGGGTGGAGGAGCCAAAGTTGCTATTGTCCCACACAACCGCTTCAAGGGAGTTTACA
TTGCCAGAGGAAGGGAGGAGTCACTCATTACCCGCAATCTTGTGCCAGGCCAATCTGTGTACGGCGAAAAACGTATTTCC
GGTGAAGATTTGCTCAACCCAGACGCAAGCGTTGGAGAAAAGGTTGAATACCGTGTTTGGAATCCTTACCGTTCCAAGTT
GGGGGCAGCAATCATTGGAGGTGTGGGCAATATCTGGATTGAACCTGGCTCAAAGCTTCTTTACCTTGGTGCCGCAAACG
GAACCACTGTATCACATTGCTCTGATCTTGTTG
>c100400_g1
GTGGATACGTTTGTAGTAATTGATCTACTTATAGCTGTATGTACGTTATATATTTGACTTGCATTTTAACCATGCACTAG
TCAAGGATATAGATAAGTGCTTCAAGCACTACTTTTCAAATATGGTTTAACCTAATTCCAACATCGCTAGCCACTAACGC
TATTTTTATTTTAGTAAACTTCAAATGAGTTCCTATTTAATTTCCTGGGATTGCTCTTCGTAATTACTAAAGCTTGATCA
TCTCCAATGTTTGCTTTACCCACCAAATGGGCAAAACGTTCCAATATTGAAATAGTTGTCCTGGATTTGTGCAACTATTT
CTGTCATCACTAGGCA
>c100401_g1
CTTATTTGGACGTTCCATACTCAAATTCATAAAATCTCAATTCCACAAATCCTTATTGCCTGGTAATCCTAATGCCTCTA
AACTATATGGTCAACCCAGAATACATAGACCTCACCCACAAGCTGTCAGCCTTAAACCCTACATTCTTTTATCAAAAGCT
CGAAATATATTGTTCACATACTGAGTCGACCGATCTAGATCGGTCCTAGATCCCCAGG
>c100402_g1
GTGACAGCGACGTCATTCGCATTCTACGCTGAAGCAGTGCGATTGGATGTCGCGAGCTTCCTGGGGTACGAGGGTGGAGA
CACGAGTGTGAGTTATCCCCTCCAATTATTCCTCGAAACTTGGACCTCGCCAGCACATGTTGGCGGGTCAGCAATTGGGG
GAGACAACAAATATTGCGGATATTCATTCTATCCCTGCCAAACGATCTCATTCGCCGGATCCACCCGATTTCCTTCAGTC
GCA
>c100403_g1
GCGCCGATGGAGGTGAAACCGAAGGGAAGTGAGGGAGGGAGGAAATGCGCGGTGAAGACGATTGTGGAGACTGCGGAGGA
CACAGAGAGAGTGAAAGGGAGGCAGACTGATAGGGAAGAGCAGAAAAGGCAACTGCCCGAGATGAAAGAGCAAGAAAGAG
AAGGAGGACGGAAAGAAGAAGAGAAGAAAACCCTGGACAAAGACGACACATCCGACACAGGCGGTGCTCAGGGATCGAAG
>c100404_g1
CTCGCTGATTCCATCGGCACATCGAGTGCGATGAGTGAGGATTCTGATGTCGTCGGAAGGGTGGCTCGTTGGACCTGTTG
TGGTGGGTGTGTCTGGGTGATCGTCCGCTCAGGGTGCGGCAGTGGAAGGTGTGTGGTATGAAATGAACTTGGTCATGGAA
AGGGATAATGAAGAAGAAATGATTTGTGAAGTGAATGACAATTGATTCACACAGCATTCTGTGTGGGTGAAACGGTGGGA
G
>c100405_g1
AAAAAAAAAAAAAAAAAAGAGAGAGAGGATAACGACGCTTGGGGTGGTAGCCCTTCTTTAAAGTGTGCATAGTTGGCGTT
TTTTTTTTTACGAAGGAAATGACAGGGCAACCCCCTTCTAGGCGGCGTGTTATATATATATATTTTTTGTTTAAAAAATA
AGCGTTAGTCTTATGAGTGATTGAATATAGAATATGAACAGAGCTAAAAGTATTAGATACACATATATATATAGGATGAT
GTTTTATAGGTAGTTTTCATACGTCCACGTTATTTAAAAAAAAAAAAAAA
>c100406_g1
GTCGTTGGGTGGGGCACGATATATTTTAACCTTTATTGATGACTACTCGCATAAATCATTTGTGTACATGTTGAAATCTA
AAGATGAAGTTCGAGACTGTTTTATTAAATTTAAAAGTCTAGTAGAGAATCAGACCGATAAAAAGATTAAAGTATTTCGT
ACAGACAATGGAGGAGAGTATTGCTCAAATGATTTTGTTTCAATTTTAAATAAAGCCGGTATACAGCATCAGTTGAC
>c100407_g1
GGTGAGGTGGTGGTGGAGGTGACGGTGGCGGAGGAGGTGGCGGAGGGGGGAAGTGTGTCTGGGGGAGTGAGGGAACGGAA
GAGGAGGCGGGTGGAGAGCAGGATGGAAGCGCAGAGGAAGCGAGGGGGGGCGGTGGGGGGGAGGATGAGGAAGAGAACTA
CAATGTAGCGGAGTGTGTGGGTGAATGAGGGTGTTGTGAGGAAGAGGAATGACGAAGGGGTGTCCAGTGAAGATGTGACA
GATGTCGTGTGTGAGGGTGCGGTGGAGGCAGAAGGAGATGAGGAAGAGTTGAGATGGTAGAGAAGGTTGTTGAGGTATCC
CTGGAGTGTGAGAAGAGCGTGTGAGAGGGGAGAGGTGTGATACTCAGTTTCTTCTGGTTCGCCAAGATGTGTGGGTGGGG
TGGCG
>c100408_g1
GGGAAAGGGAGGAAAGGCCATCACGCTCGGCGGAAAGGGCAAGTCGGGGGCGAAGAGGCTTCCGATCAAAGTGCGGTCAG
ACAGCATCAAAGGCATCACCAAGCCTGCGATCAGACGGCTGGCGCGCCGAGGCGGTGTCAAACGCATCTCCGGCTTTATT
TACGAGGAAACGCGCAACGTGCTCAAAATATTCCTGGAGAACGTTATCCGCGACACCGTTACGTACACCGACCACGCAAA
GAGGAA
>c100409_g1
TGGAGAGGAATGACAGGGTTGTCATTGTGAGGATGTCAGAATCGGGAGGGGCATCGAGTTGAAGATAAATTGCTCCTCCT
TTGCCGTGCGAAAGATTCGCGAGACACGACGAGAAGGTGGAGTTGGTGAGGGAGAGAGTGTGGGTGTCATCGTAGCAGAA
GCGAATGCAGCCACCATACAATCCATTCGTGGAGGAGTCTCCACCAA
>c100410_g1
CAGGTCCAGTGCCTCCGAAGTTGACTACTTGATTGTTACCTACATAGATAGCAGCATGACCAGGGTAGAGCATGACATCA
CCAGCTGCACAACCAGCGCTAGTCGATGAAACTTTGGATCCAGCACTTTTAAGAGAGCCAGTGTACCCAGCACGCCAGCC
TGCCTTATTAACAGTATCAGTAAGTCCGCCAAAAGCAGTCCAGAGTGTCCAAGTGGCGAACGAAGAGCAATCAGCATAAG
TAGGAGGCTTCGG
>c100411_g1
GATCTCGTAAATCTATTTTAGTGCCTACAAAAAGAAAAAGGAAAATTTGATCCACCGGTGTCTTTATAGTTTAAAGTTTA
GGTATCCCGAATGGTAATTAAGGTGAAAGCGATGTAAAACTAATATCGAGGAAGCTACCCTAAAGTTCTCGCGGGAAATC
TCGGCAAGTTCCTAAAATCTACTTTGGGTCGATGTACTTTGAAAATAATCGAGGTCTTCCGTAGATTAATTGTCCGTTTC
CCTTGATATAAAATGAAAAAATTTTGGCTTACACGCTAATATTACTTTAGCATA
>c100412_g1
GCGAGTGCTCGTGTAAGAGAAGAGGGGTGATCCGCCAAGGGTGAAGCCCTTGATCGTCACTGATGTCAGGGCGATGTTTC
CAGTTGAACAGACAAAAAGACTGCGCGTTGTTGGTGTGTCCGGGGTCAGGGTTGTGGTGAATGTCGAGTCGGTAGCGACA
AACGAGTGGCGGTCGCCGGCACGGCAAGCGGCGGTGATGGAGA
>c100413_g1
GATTTTACAGACCTTTCTCTCACCAGCGGTACTTGGGAGAGGTACAACAATTTGTGATGATCTTTTTCTGGTCCAATCAT
GGCAACTGCACAACCGAACAAAAATTGAACACCAGAGAAATTAAGTTAAAATGAATTTAAAGAGTGTATCTGTCGTTACG
GAAAAGAGATAAGGTGTTTTCCCTGATGGGATACTATTTTATTTTGTTCGTGTATGTACTTTCG
>c100414_g1
TGCGGTACACTATAACATCTATGTGAAGAACGGGGAGGAAGAGACACCGCTGACACAATCTCCAGTCGAAGGAACTGGGA
ACCTACCGTGGGAGATCAATGAATCTTTCGGCGAGGGCACGACAGCGACAATCATCTTTAAGCTGGACATGCCTGGCGAG
GAAAAAGTTGGCTCGCGGGATGTTACGTTCAAGGCCGCCAGTGCGCAGTTCGTACGCCCATCGCAGGGCGAAGAAGTAAA
GG
>c100415_g1
CGGGGCCCACATTCTCTACATCCAGCCACAAGGATCCGAAGATGAATTCATCACATCCGTGAATTTCACGGGCTGTTCAT
TCTACGGAAACCTCCACGACAAGCCCGCACAACCGGTCTTAGCCTCAACCTCTCTCATTATCGCTGCATATGTAACAAAC
CTCCGATTTGCTCACTACGTTGTGAAGGCCACCAGCGAAACAGAGGAATATCACATCCCCAGCG
>c100416_g1
TAAAACACAACATCTGGACTTTACACTAAAGAAAAACGAACTTACCACTAGTGTCAAAATCTTGGGTCTCCACATTGACA
GTAAATTGAATTGGTCTGAACATACCAATGGATTGGCGAAGAGACTAGCTGCCGCAGTTTATAGTATGGTTCGGATTAAA
AATGTGGCTACTTATGAAGCAGTAAGATCGACATACTTCGCTAATTTCCATAGTGTTGCCACCTATGGGATCCAGTTTTG
GGGAATGTCAACGGAAGCCAG
>c100417_g1
CGGGAGAGGAACCGGAGCAGGGTGGTGACGGCCATTGTTCTCAAGGCAAGATCGTTTGAAATCGCCAAGATGGTCAAGAC
AGCCTCATAGAGAACAGACGACGATGAACTTGGGCCTCGTTCTTTGTCTGACTGTGTGTGTGTGGCGATCTGTGCCAGGA
TATCGCCCACAATATGCACACAGTTGGGGAAGTTGAGGCAGAGGTGCCGCAGACACTGAAGGAGTTTTACTTGGAGGTAT
GGGTCTGTGATG
>c100418_g1
TTGAAATTTACAATTTAATGTCTACCAAATGATTAAACTAAAAATTATGCTCAAGGGCTCGGCTGATCAATGTTTTTCTT
TTACCTCTTTTTAAATGCTTGTAAGATTGACAGCTGTCACACTGTAAAAAAAAAAAAACAGAAGAATGTTGCCTGTAAAT
CCTACTTGAAGATTTAAAGCGGATGATGATCGTTTCACTTGAATATATGTTTTCTTTCTTGGGGTGGTTGCAGAAGTAAA
ACGGGACACCTGAAG
>c100419_g1
TCTTTTCCTTCTTCGCCTTCTTCTCCTTCTTCGCTTTCTTTTCTTTCTTTGTCTCTTTCTCCTCTTCTTCTCCTTCTCCT
TCGATTCGTTGTTGGACTGCTCTCTGTTGGGCTTTGAGGAAGGCTTGGTGCATCATTTCCATGTTCTTTACCGTCCGTCC
TCCCGATTTGAAGAATTCCAAACGCTCTTCCACTTGTTCCCTCATGGCTTCTCCATATACGGCAGATGGAGA
>c10041_g1
GGCGGGTCTCGAGGAGAAAAAGACAGTCATCGCCATCCGAACCACTGTTACTCACAGAAAGGGAGGCCTCTGCCCCTGGC
AGCCAGAATTGCCACCCACTCCCGCAGTTGCTGCAGAAGAAGCGAGTCTTCGAGAAGTTGGTGGTGTAACATTCATCGAA
AATGGTCGTGGGAAAATATGCGGTTCCAACTCTGTGGACATCGACACCGTCAGTGAGAGCGGTGCTCGTAATCGAATTGT
TGTGGAAAACGAGATTCTTCAAGAAAACAATGGGTGATGGCTCGCTGCTGATCGACCCCAGGTACAAAGCTGCTCCGGCA
>c100420_g1
AGCTGGATGAGGAAAAGAAGAAGTGGCAATTTTTGTTTTTAGCGGGTCCACATACATAACTTTGACAATGCGATTTGCTA
ATTCACATAGAGGGCGCTATTGTAGTCATTGTATTAGAGTGACTTTATTTATCAGCGTGTTGCTAGGAGAAACTACGCCC
ACCTGTCGCCATTAAGATTCCAAAGATGCTATGGTTTAATTAATAAAGTTAAAAGTTTCTTAAGTTATAATAAAGTTT
>c100422_g1
TTCCGATCTTGGCGAATAAAATCAATCCATAATGTAGATAGAATGTTGTACTAACATAGTATACCTAACTTTCACCCCTC
TTCCAATCAGAATCGCTTTATTCCAGTTTAGTTTTAATTACCAAAACGATCGCTACATCGCAAAACTTCGAGATCGAACA
CAGCTCAAGGTGCAGGTCAAAAAGTATCGATCCCAGAAACCGCGCTTGCGCCCGAGATACGTCAATCACTTTGGTCGCCT
ATACGAAATCGGCG
>c100423_g1
CGGTGAGAAAGGGTGTCTGCCGGGGACGATCGGTTTGTGGAGCGGAGGGTCACTCGAGGAAGTGGAGGATTTGGAATGGC
GGTGGTGGGGATGATCAGATCTTGAGGCAGATGGGGAAAATGGGTGGGGTGAGGCGAGGGGATTAGGTGCCAGGTGAGCG
TGGAACAAAGTCCCTTTGTTGGCTGGCTGGTACGGATGCTGG
>c100425_g1
TGGCAGCATTAGCATTTAATTTAAAGTAAATATGGATATAGTGTTATTAGCAGTAAAAGTACTATCGAAGCAAAGTAAGA
ACGTTTTAGCTGATTTACGTTTCTTGTTTTCCCTTAAACTCTTTTGTTCCGGGCCTCTCTTACATCAAAAACGTTTCAAA
TATTGCTTACAGTTATGCTGTTTCCATATACGATCGCTGCCTATGGTTGTAGTAGAACCAAGTAGTTCACTATTGTTA
>c100426_g1
GCCAGCTCGTATGGGAAAGGTCTGCGAGCGGCTTTCCGCCGCGCTATGCTGAAGAACTGGATGGCGATGATTATGATGAT
GATGACCGGACGCCCTTGACTCTTGTAGACCGCGGCAATCGTCCTGGCATCAGACACGACGATTCAGATGGGTTTTCTGA
TGATGCGGGACATGCCGCTGCAACCTTGAGCAATCCGAAAGATAACGACTGCCCCGCGGAGCGCGGCAAAGCAACTTTTT
CCGTGCGTTCCT
>c100427_g1
GGGGTGAGGAGCTGCACGGGAAAGGTGCTCGCGAAGGCGGTAGGGGAGTTGTGCATCCCAGCGACGGTCGAGGCGCGGGC
GCGGGAGATGGTGTTGAAGGGGGAAGAGACGGAGTCATGGCCGGTGGGGAGGTTGGACTGGCCACAGACGGCGGAAGGGG
CGCTGGTGGGGACGATGCAGGCGGCACTTGCTGCGGCGTTCTGTGGAAGCTTGGACCCGGTGAGGATGGTCTTGAACCGC
TGTGTGATTTCGGCCATCA
>c100428_g1
TCTTCATATCTTTACTAAATCATACGTAATTATCTGAATATGCAGAAATCCCTCATGCTCAAAGAGCACTTTCATCTTTC
ATCGCAGAAAACCGCTTGTCTTAAACCGTAACTCTGACAAGTCTATCTATTCTTATTAGACACGTTCTATCCACGACTCA
AATCAACAATGCTTTCAGGTAGTCTATTCACGCATAGCAAG
>c100429_g1
GAGCACCCGCGGCGGCGTGTAGTCGAAGAGTTCATTCAGGATGAACGTCCGCAGGTCCGTCCCATAAACGATGGTATCCG
TGCCGACACAGCTGAAAACGGGGTTGCCTTCTTCAGTTGGCTGGCATGGAATGAAACGATGACCGCAGAGAGGGAGCATG
GTGGGGACTTGCGTGGAGGTTAAGTATTGGAGTGCAAGTTTTAGCTTTGCTTCGGGATCTGTGGGCTTGTCACCGAAAAG
>c10042_g1
AAAAAACATGTATGACATTGGTGACAAGGTTGTATATCCAATGCATGGTGCGGGAGTAATCGAATCCATTGAGGAACGTG
AAATTTTGGGCGCTACTCAGAAGTATTATATCATGAAAATGCCGATTGGCGACATGAAAGTAATGATTCCGCTTAAAAAT
GTCAAAGAAATTGGGGTCAGAGACATTATTGATAATGCTGAAGCGGAAAATGTAATTGAAAGCATTAAGCGCTTTGAGGT
TATTATGGACAGTAATTGGAACAAACGGTATCGTGAAAATATGTCGAAAATCAAAAGCGGCAATGTTTATGAGGTTGCTC
AGGTAGTTAAAAGCCTTATGTTTAGAGATAGGATAAAAGGG
>c100430_g1
GGGGAGTGGAGGCACTGCATGAGCGGGGGATGTAGAATAAAAGTGGGGATGGGGGGGAGAGTCGGAGGTGGGGGTAGGGA
GAGCGAGGAGGGAGGAGGTGGCGGCGGAGGAGGAAGAGGAAGAAGTAGAAGAAGACGAAGAGTTAGTGGGGGATTGTGTG
GAGGAGATCATGATGAACTCGTCAGCGATATTTGCGAGGACAGGGGTGAAGACGAGGGTTTCCGAAGTGTCCCGC
>c100431_g1
GGCTGTCAGAAAAACGAAATGCTTCTTGTTCTCTACAGCCATTAGTCTGTACTAATGATAGTGAAATTAGCATATTCGCC
GATTTTTTTTGCCTAAGATCGGTATAAAATTCATGCCCGAAAACATATGATTTGTCAATTTTTGTTTCCTTGGGAACCAC
GGCCACACAATGAAATTTATCGACCTGGATGTGAAAAAGCGGCATTTTTTTATTAGGATTAGTATAAACAAGC
>c100432_g1
GGGGTCAGGAAGGATAGCTCGGAAACGGTGATGCATTCCAGGGTTGCCATTCCTCCATTCACCACCACGATGTGGTACGA
TAGTGGATTCATTAGTGCGGCAGTGTTCACTGCAAATGAACACTTGGCGACCAGCAACTCACCATCGCTCGTGCCGGAGC
GGAGTATTGATGAAACAGTGTGTTGCGCAACGAACTGCGGGG
>c100433_g1
GAAACGGCATTCTGTGATCAGCATCGCAGCAGGGACAGCAGAAATATCCATACCTCCGCTGTTTTCATCTTTTGCTTCAC
AACTGGTAAAATTACAGTTGCTTACCAACGCAGCCCCGATGGCTGTGCTCTCATCAACAAGACATGAAAGGGCAGATGCA
GGGATTTTATTCAGAAGCAAAGCACCACACTTCAGTTTCGCACTACAACGCTCAAACTTCAATTCACG
>c100434_g1
GGGGGCCCAAGTATATAAGCAAATATAAATGTTTGAACTAGCCAAACTCGTGTAATCAAATATTGAAGTTCGAGGTAAAA
TAAACATAAATATACGTGAAACGCCATACAAACAGCTATTGCCTAACTATTACGCAAGCTTATGATAATGCTAACAAAAG
CATATGAATCGAATCCCAACCTACAGACATATTTATTTATATTTGAACAGCTTTTGATTGCTCGTGGATTTTCTGTCTAT
CGATATTCGATACTAACCTCTGCGCCCG
>c100435_g1
GGGGATGATGAGGAAAGGTGGGGAGGGGGAGGACGGGAGCGGGGCAGAGGGAGAGGACGGGAGTGGGGAAGAGGAGGAGG
AGGAGGACACGGAGGGGGCGCGGCGGAGAAGGGCGCAGGAGGAAGATAGGAGGAAGAGGAGGGAAGAGGAGGAGAGAATC
CGATTGGAGGAAGAAGAGAGAAAGCGAAAGGAAGAAGAAGAGAGGAAGAGAAGAGAACGAGAGAAGGAGGAAACAGAAAA
ATCAACCCACCTCA
>c100436_g1
TGATGATCTTGTCTTTGATCAAAGAGAATATATTTTTAACCCACCACGGAGAAGGAAATCAATTATTAGTGCAACTAATT
TTCCTATTCGAGTATATAGTTAAATTCTCAAGGATGTTTAATTATTGAAGAAGAAAAAAAAACAATATATAAATGTTAAT
TGAATAAAGAGTTGCAAGTTGTTTGATAAATAGAAAAATTGTTGTACTGAAGTGGATTTATGAGTGTATATATAAGACAA
GTATATGATGTTAGTAGTAGTTCAGATAAGTTTAAATAAGTAAAAAGAAATATGAAGGTACCTTAGCGGGTGAGCTCTTT
CCCAG
>c100437_g1
GGACCGCCTTCATGTCCATCCACAGGGAAGATGAGGGTGATGAGCTCGCCGCCCTTGTTGGTGAGGTGGGCCATCTGGGC
TGCCCACTTTTGTCTCAGACTGGGATCCAACGCACAGTAGAATGTGTAGTCAAAGATAACGTCAAACCTTGCTGGAGGAG
AGAACGAGAAAAAGTCTGCCACGGCAAAAGAGATCTTCTCCTTTTGAGGGATGGCTCCCAGACTCTCAATGTAGGCCTTG
GCAGCCTCCAC
>c100438_g1
CGATGATGCGGGCGGTGGAGCGGTTGGGTTCTGCTGTTGGAGAAAGGCGAGCAAGGCGCCGCCCACAGGGGTGCGGTCGG
CGCGGGAGAAGATGCTCTGCCGCTTCGTCTGTTGGGGTGCAGGGGGTGAGGGTGTGGGAAGTGGAACTGAAGTGGGGAAG
CCAGAGATGGGGATGGTGGGTTGAAGTGGAAGGTGGGAAGGAGGGATGCCGGATGGGTGGGCCTGTTGCGGTGCACGGAG
GACGGTCGACGGAGATGGCGATGGTGAG
>c100439_g1
TGGGTCAAGACAGTGCAGCAGATGAGACAGGAGCTGAAGGTGGAGGACCCGAAGTTCAGGTACATCGCGTTCATCGAGAT
TCTGCTCAACCACTTCACCAAGACCATCGCCGAGTTCATGCAGCGACACGCTGGAGAGGTTGACCTCAACGAGGAGATCC
TCAAGGCGCAGGAGGCACTTGCCAAGGTGCAGGCTGAGATCAAAAAGATCGAGGACAAGAAGAACGAG
>c100440_g1
CGATGATTGGACGGGCGATGGTAACTAGCAGAATGATTTTTTTTTTCTTTTTCCAAACTGTTGTTTTTGTTCTTCCCACC
CATTTACGTTTCATCTTGTTTAGCCATTCGATTTTTCCTGTCCCACATTTTATGTTTTTTGTTCTAATGCTTGAGCACTT
CACCCACTTCGTGACTTTTCTGAAAGCAACCCGCTGGCGTTTGTTTTTG
>c100441_g1
GTTGGTCGTCTATCAGAAATGCTTCTTTTCACCCATCCTGAGCAACCGCATCACCTTCCTCCTGTTCTTCTACTTCCTCC
TCACCTTCCTCCTCTCTTTCTTCAAAATCACCATCGTCATCGTCATCGTCTTCATCAATCATCCCCCGAAGACGCTCATC
GTTATCCTTGACTTTGTTAAAGACGGCAACATTTTTCAACTTCTCTTCTTTCGACTCCCCCCCTAATGGGACCTATT
>c100442_g1
GGCGCAGGTGCCGCATCGGTCAAATATGGTCTGGTCCACATGAACAGTTGGTTGCCAAGAGTGGTCCACGATGGGCTCTG
GGAGAGGAGGTCCGGCGCGTGTGGATCGTTGAACAGAGAAGGGCTGAAGCAGAGGGAATGCCCGGTGTGAGTGCCGATTT
CGCATCCTTCGGCTCTCTGAAAGACCAGCCGGCGTGCCCCAGGGATCGCCACATGCAGCTGGAATCCTTCTGGGGGGATG
GGG
>c100443_g1
AAATATAACACTATTCAAAACATATCCAATAGCAAAGGACAAAAAAATAAAGGAGACCTTACCTTAATTGTAGAGGGTAC
AAGGCTCCGCCTTTCTGCTCAGAGCATTTATATGGTAGTGAACCAATGCTTGCCCCATTTGGAAGTAGAGGAGATTAGTC
TTAGAAGGGTTTTTCACCCTCATAAACTTTTGGGAGAGTAGTATCTGAGATGGCTGGAACAACCCTTTTGCACATCTGAA
CCATTCTACACCGATTGTGATTACCTG
>c100444_g1
AAATCACCTCCCCAGACGGAATCGACTGTAACAATAAAGAGAACTACGCTCGTCTCCTTCTTCAACATCAGAATACTGGC
GATGCATTCGCGACTCTAGAGGGGAATGCGAAAATCACGAACATTTCCTTCCTCTTCCCATCATCTCCCATTGTGTTAAA
TGGATTGTCCTCTGTATTCGAAGTTGCCAGTGGATCAGTTGTGTTCACGCGATGTCTGATTGATTCGCTCCAGAAGCCGG
CCG
>c100445_g1
ATCGAAGTGATACCGGGATCATCATCGAACAATGACGTCACATCTATACCAGCAGTGATGGTGTAGTGGGTCGGAGCGGT
ATCCTCGGTGTTCCCCACTGGGGACAGCTGAGCTGCCACAAGGTCATTGACATCACTCGGTTCAGCCGACGTCGAGGAAA
ACCACGCAGCTCCCGTCGCTGTCAAGTCAAAGTTTCCATCGTTCGCGCGGAGGGTGAACGATG
>c100446_g1
GGACGTCAGGCCCTCGAAGGAAGTCTTGGTAACCACCACCACACCGCCAGAGCATTGGAGGAAGGCGCAGTGATGGGTAT
CTGCAAAGGCTGCTGTCACCGCACATCCCTTCATGGTCATGTTTGCTTTGCTCCCGGTGGACCGGATGACACTCGCGATT
GTGGACGGAGCGACAGCTTGTGGAATGGAAAGAGAGAGCGACGAGATGACGATGGGGGCGGCTGTTGTCGAGATGAGTGC
TGATGACGG
>c100447_g1
TGGAAAGGTAATTTAACAGACTTTTAGTCGGAGTTTTCTTCTGAAGTTAAAGTTGTGGTACATTGTGTTATATTGGACTT
TCTTTATATGTATTTCGAACTACATTAATCCAGCCCTTTTATGTTGCCCACAATGATCCGAATCTGCCACTATGAATATA
TTGGTATTGGTTTCTTTTATATAGATATCTATTTCTACTTTATTATTGTCTCTTACCACTATTTAGCAAAG
>c100448_g1
GGACTCTGCTACGAAGGTGGCCAAGGCCGATCGGGAAATTCCTGTGGATGAACTGTGCACGGATATCTACGCTAAACCGG
ATAACACTGGAGCCATCCGAAACGTTATGCCAGCTTGCGAACTTTCCCACAAGCGCCTAGGCAAGGCAGTCAACATGTAA
GGTTGGTCAGGAACAATGTTGAGAACAACATTCGATTGTATTCCCGCAAACTGCCACCAGCATCAGTTATATAATAATGA
TATTGTACTACTAGAAGAAAGTATGGAAGCAGGCGATACCGTTTAATCTCCTAGGTTG
>c100449_g1
CGACCAGTGCGGCTTTGACCACACTGCAAGAACAGCAACTGGTCTCTTTTCACTTTGAACCTTGAGCAGCCACCTTTTTG
CTTCGTCTGCTCCCTGCGGGTAACAGTCATACCACCTCTTGTCAATCAGGGCAATCTGCTCGCCAATGCCGTCAGGAGAA
ACCTTGTAGACGTCGTCGTATGCTAGTTCCTTTCCAGTCTGCGAAAGG
>c10044_g1
ACAGCGTGTGCTCCAGGATTCCCTCCACACCGCCAAGCGCCTGGATCATGTCCGCGCGGTACTTGTTCAGCGACCACAAC
TTGCCGTCGTCCCGTTGATACGTCCACCAAAACGGGTTGATCTTCTGGCTGGTGTACTGCTACATCTCCAGCCGCAACCT
CCACCCGCGGTCATACGCGAGTGTGTGCCGGTCCTGCTGGAACAGCGTCCGGATTCGCGGGATGCCCTTGTCGAGGTAGT
CCTCCAGCTCCTCCAGCGTCAG
>c100450_g1
GAGGTGGAGGAGCGGGAGTTGGAGGAGCAGGTGGAGGCTACAGAGTGCGGTGTGTATGGGGACTGCGTTGGGCGAGGGAA
AGACTGGCTGGATGAGTGGCCTTGTGCGGAGTGGTGTGAGGAGTTTTGGGAGGTTGGGTGAGATGAGGAATGGTGGGACG
ATGCTGGAGAGGTGGTCGTGGGTGATGGGGTGGAGGGGGACGTGTTCGTCGCACTATCAACGCGTTGTGGTGTGTAGTAG
TAGCGCTTGTTTTCTTCGGTATACGGTGGATGATGACGCGGGTGATAGGAGGGGTCGTCGCGGTCCAGGGCATCGGAGGG
GTCGTCGTCGTATAGTCGTCTGCGACGGGTGGACCGGTTGTCGTCTCTGTCTGCAAACGTGACCAGGAGCGGTGGATAGG
CAGGATGCAATTGTTTACCGTTCATAGAACTGATTGCAAATTCGGCTTCATCAATTGACGTGTACTTGACAAAACCGACG
TGCCTTG
>c100451_g1
CTTGAATGCAGAAGGCTTGATAAGTTGGAAGAGGCAATTGTGAAGAGTGATAATGTTTCTGGAATGCTGTCTTATTGCAT
CAATGTCTCTCAAACATTTGTTCATAGAAGAAAGTACAGATCTGAGGTTCTTCGTCTCCTCGTTAAAATTTATCAAAGTT
TGCCTTCGCCTGACTATCTGAGTATCTGCCAGTGTCTTATGTTCTTAGATGAGCCTGGAAGTGTTGCAAGTATTTTGGAA
AACTTGTTGGAGTCCAAGGATAAGGACGGG
>c100452_g1
GGGATGTGATGGAAGTGAAGGTGGCTGAAGAACAATTGAGGGACCCAGCCGTTTCAGTTGGGGTATCGACGACGATGAGG
GGATGTGCGGAGAGGGTGATGTTGTCAACGGTGAATTTTTCGAACGAAACCAATGAAGTTTGTGAGAGGCGGAGCATCGG
TGAGTCGCTTGAGATGGCTGTGATGGTCACATCGGAGATGG
>c100453_g1
AGCTTTAAAAAAAGTAGGTATATGTTTGCCTTTCCGTTGAGCTCTGTACCTAAAAACAGCATATACAACCTTTACAAGGT
AGGTGTAATTATTATGTTATCAGTATTAACTTCAATATCTTACCATGCAAGTGCTTAGCTCTGTGTTCAAACTCCACGTG
CAACAGCACGGAGTAATATTAATGCATTATGTATAATATTCGATGTGTTCGCAGAAGAATCACAAA
>c100454_g1
GGGGTCGTTCTTTCTATCACTATTGCACCCCCTCCAGAATCTGCCATTGTGATGGCGTGACATGTGAGAAATTGGCACTG
GGAGACTTTCCAGTCCTTCGTTGGCTGAGATCCCTGGTAGGACGAGATCGCACCACCATCGTTGCTCGAGTTGCAGTTCT
GGAAAATGGAGCTTATCACGAGAAAAAAAGTACTGGTCGAGTTCAGGTGGATAGCGCCGCCTCCATGAG
>c100456_g1
ATTAGTTTTCGCTATATAAAAAAAATCGTTTCTTGTTATAATTATTTAAAAAGACTGATTGAAATTGTCGAAACTTTTTA
CAATATTTAAGAAACTGTTTGATTGTCATCCAGCCAAAATTCCACTAAACTTATTTAAAAAGAATTTTTTTTTTTAATTC
TAAATAAATAAAAGCCGATTATCTCATCCCATTCCTTTTATTTACTTAATTCGAAA
>c100457_g1
GTGGTTTTTGTTAATCAATTCGATTTTTATTTGTCTAAGTTGTGACAAGAGGCCACCTTACATGTTTGTGTTTATTACCC
CATTGTATGAAATGTGTTGAGCGAGGAGAGGGGATATATGGAGGGGCAGGGGGAGGGATTAAGGTTTTAATCGTGCGGGC
ACTAATTATTCTATTAACGTTAAACATAAACAAATTCAATTTTATATTTTTACAAGTTT
>c100458_g1
GCGATCTTTGCGCTGATGAATGGAGGAGAGCTGAAGATTGATGATGAGGTCGCATTCACTGAATGTACAGTTGGAACCGG
CGAGGGCGGTGCGATCTATGCAGTAATGTTCGACGGAGAACTTTCGATCGCCAAGGAGGTGATCTTCGATAAATGTACGG
CAGCAACCGGGAGCGGCGGGGCGATCTTTGCCGCGATGAATGGTGGGACATTGTCAATTGCGAAAGGGGTCGAGTTCAAT
GAATGTAAAGCAACAGGTGGCGAAGGAGGAGCGATCTATGCATCGATGACAGG
>c100459_g1
GGCGTCGCTATTTTTGTTCACAAACAAAAACAAAAACTGGAATTTGCGAGGAATGTTGAAGTGGATCGGAAATGGATGTG
ACATGGATGCGATGGACAGAAATGTGAAATGAGAAGAAATGGAAGAAGAGAGGCGGCGATGGCAGCTGTGATTTAATCGT
CATTTTCATCATCCTCTTCGTTTTCTTCATTGCCATCTTCCCCACCTTCTTCATCTTCCTCGTCCTCCTCCTCCCCGTCC
TCGTCCCCCCCCCTCCCCCTTCTCTTCCTCCTCTCCCTCCTCCT
>c10045_g1
GGCAGACCGTCCATAGTTTACCGAAGCAAGTAATAACAATGCGATACCGCAGAACACCGGCCATTTTTCTGGATCATACA
AGGCTATACCTTCTGAAATCCAGGTGAGGTAACTTAATGGAGTACTACTAACTTGACCCTACACGACGAACTGGCAATTC
TCTGGGTACAGGATGGAGTTTCATTTGGACGGACTCCTGGTCTCGGTCAATAGGATGGACTCATCATTGAGTGGACATTC
AAATAAAACATATCCCGCTGTATCTATCCCACCACAT
>c100460_g1
ATATACTTTTGCATCTACATCGAAAAACTTCTCTGGGTCAAAACCAAATTTTTTCTTTAGATCAGCTAGTTGATCTTTGT
TCAATGGAGTTCCATGTACTTTAGATGTATCTTCAAGTTGTGATCCATAACCAATAATAGTTCTCATATTAATGAATACA
GGTTTGTCCTTAACATTCATTGCTTCTTCTAGTGCTTTTCCGATTGCAG
>c100461_g1
ATTCGCCTGAGAATGGAAGATAAATTTAATAATCCAACCTGCAAAAAAAATAAATTATGGGATCAAATATCAAAACGCAT
TTATATTCGAAATTGGTGAATATAATCTGTCAGGAACAGACTGCTATGCAAAGTATCGAAATTTACTACAAACATATAGA
CACAATAAAGAAAAAAGATTAAAAGGTACCGGTGAATGTAAA
>c100462_g1
CGTTGAGCGAGCGCTGCGGGGCTTGAGAGTTGGCGGACGAGTCGTCGGCTTGGCCCTTGCTCTTGCTCTTCTTCTCCTTG
GACGGCGAGTTGCCCATCGCGCGCTGCCGGGTGTGCCTCGGGGTGCTGGGCCGCGGGGTGAGTGCAGGAGGGTGCGCGAA
GCGAGATGAGGAGGGAGGTGGAGGGACGGCGACGGCGACGAGCAGCTATGCAGAGGCGCGTAGAGGGTAGGTGGCTG
>c100463_g1
TTTTGCGATAAGGGTTTTGCACAATCCTCACAGCTAAGGGTGCATTTACGTAGACATACTGGAGAAAACCCTTACATATG
TACATTATGCGAGAAAGGTTTTGCTACTAAGCATGATCTAGAGAGACACGTGCGGACACATGCAGGCACTAAAACGACGC
TTGGTGAAAGGTCTGAACAGTGTTTATATGGCGAGGGAAGATTTATAACCGACTCAAACTTGG
>c100464_g1
GCAGAAGGAGAGGTGGGGGTCAGTGTCGTCCAGCGACAAACGAGCCATTTTCTTTGTGTCTGAGCTGATATCAATCTCCA
CTTCCTCCTCCCCATCCCTTCCTCTCCTGCGTAGGTCCCCCTCATATGACGGCGGGTCCTTCTCGACCCACTGCCACGCC
CATCCGAGGGCGAGATGGGGGAAGTCCCAATGGTTCTGGAGTGTTTCCTTCATCAAGACTTCAACCCCGCGGTTGATCAC
TTTCGCCCATACGCAGCAGGCGAT
>c100465_g1
AGTGTTGTAAGAATGAATGTCGGTACGATAAGTATATCTGCTTCTATATTTAGACACCATACTCACCGACTTATAGATAA
TTAATGAGTATAAAGTCAATTTTTTTTGGCAAACAATCAACGGACGGCAATGGGCTCTGTTGTCCTCTCCACTAATCAGC
CGCACAGCCTGTTTTTGTAATTTAAAGATTTCTAATAAATTCGTTGTAGTG
>c100466_g1
GGTTGACATGGTGAAGGTTGTGTGGCATTGTTCAAGGTGGACGAGTGACACATTCCACGAACACACCCCGTTCCCGTCGT
TGGCAGTCGTCTCCTCGCTGGGTCTGCCACCCATTCCGCTGAATTGGCACATATCCATCACCACGGGGCTGCTTCCACTC
CCATTCACCGCCACCAACTGCCCTGTTTGCCTCGCTGAGTGGCAGTC
>c100467_g1
GGCTACCTGGCCGCATACATCGTTCGAAACTGTTTCATCTCTCTCTGCTCAAGCCCGCGGCTCTGCGGTGGACTCCATCT
CTTGTTCCTACCCCCCACATACAACGGGAATCAGTTTATACTCAATACTCTCTTCCACAACAATTCGTGCGGCACTGGCG
TAGCAAATTTTGCTCATGACATCCGTCTTGACTCAACTGGACCATTCACAGCTTCTATGTTCAAGGATACATA
>c100468_g1
GTATTTACATGGAGTGGTAAATCAGCTCAAAGAGCAGGTTCAGCACCTCACCACCGAGAAGTTGAACTTGTACTCGAGCA
CCGCCGACAAGTTGGCCCCGTTCCGTAAACAGGCCAGTAGTATAGCGCAAAAGAAGGCCGAATTATCTAAGGAGGTCAAT
GTGATAAAATCTGCAATGGCCGAAATGGAGGAAGAGATACGCGGAAGAGAAGTAACACTTTTCAACGCTGTAGGCGGAGA
AATTTTGCACGGAGACAATTTGAAGCATTTCATCGCAACGTTGCGTGAGAAAAGCGTAGTGTATAAGCAATTTCGCGCCT
TTTTGCAAGGCCTCTCCGCCGAATTGGGCGTCGGCA
>c100469_g1
GGATTCCTTGTCGAAGTGAGCAGCGGCCTCAAAACGTGCGTGTCGTGTGAGGCAAAGCACTGCGATCTGACAAGAGGATG
CAACAGCAAGGGATCATGCAGCTTCTGCTCAACCGGGTACTACCTCAAGGTGCAGTCGGATGTTGCACTGAACACGTGCG
AACTGTGCAGCGACATTGACTGTGCAGACGAAGGGTGCTCGAGCACAGACGAGCGATGCACAGTGTGTCTCAACAACAAG
TATCCGGATGAGAACGGCGTTTGCAAACCATGCACGGACATGAAATGCCTGGCCGGAAAGTGCAACAACAAGCGCGAGTT
CTGCGACGAATGTCTTGTTGATACCGTAGCTGGCAAGAACTACTTCCGAACAGAGAACGGTAAGTGTGTTGAGTGTGGAA
CAGGTGTGAACAGCAACTGCTCTGTGTGTTCACAGACATCGACTGCGTGCCTGGAGTGCAAAGACGGTTTCACTCCAGTT
GATGGTGTGTGCCAGGAGTGCGCATCGGCGACAGCGATGTGCAAGAAGTGCGACACGAAGCAACTCAAGTGCGTGCAGTG
CGAGGAC
>c100470_g1
GTGGAAGGAGAGGGAGGTGCCACCACCGCGGATGACAGAAGGATGGGTGGTGGAGAAAGAAGTGGCAAAGGAGAATGCGA
GTGTGGTGAATGCCATCGTTTCTTCGCACTGCAGCACTGCTGGGGCTGATGGAGATGTGAAGGCGCCGTCAAAGACGAGT
TGCGATGTCCGGATCGTTTCGCCATTCACCATCGCATTGACCAGCGCCGATTCATTCACCACCCGCACCAGCCCCTCCAG
TTCCACACTGCGATACTTGCTTGTCTCCATCAGATGCTTCATCCCCACCTCCAGCGCCCCACAAGGAACATCCCTCTTCC
CACACCAGTTCCCCATGTCCCCTCCCTCCTT
>c100471_g1
AAGCAGCTGTAACATCATTGGTTGTGAACAACCCTCCTGCTGCTGATGCGTCACTGAGCAGGAAGAGGGGATTGTTTGTG
AGGGAGATATCGCTGATATTGCATCGGTCGATGAAAATGACATCGGTCACATCGACAGAAACGAGCGGTGAGGAGCCGGT
GAGGGCGAAATGGTGGATCGCCGTTCGCTCCATCTCGACGGTGCCGGCAATGATGGTGAGGAGGGGTTGCGACAGGGGGA
CAGGAGCATCGG
>c100472_g1
AAGAAACTGATGCGGACATGGAACGATTTCAAGAAGTTCGCTTGCATATCGGCCTGGTCTCATGGCAAGTAACAATATAG
TCGAGTACACCTGGCCACGCTTCACAACTCCAAAATCGATCCTGTCTGGGTAAAACACGACACCCCCTGTGGCGCTTTTC
GGAAGAAGGCGTTCTAAAAGTTTGATGTCTGTTTCTTGCATCTGATAACAGAAAAAATGAATGGTGATGAATTACGTTTG
TGGGGTTTGGAGG
>c100473_g1
AACAGGACTTGTTTCTTCGAGGCCCCTGCCGAGGAAGACACCAGCAGCAGGAGAAGCAGGAGACGAGGGACAGAGGACGA
GACCGCAGCCGAGCCAGCTTCTGGAGGCCAAGACGACTCAAGTGCCAGAGAGGAGGAGGAGGCTAGAAGAAGAGAAGAAG
AAGCGGCTGAGGCGGAGCGACAGAGACAAGAGGCAGAACGCAAGAGAAGACAAGAGGAGGAAAGGCGACAACAGGAAGAA
AAGCGACAGCAAGAGGAGAGACGCAGAAGGGACGCGGAGGAACAGCAAAGACAGGAAGAG
>c100474_g1
CAGGGGAGATGTGGCACAAGCTGATTGCAATCAATCTGACTGCCAATTTCTTTACCACCAAATTGTCCTTGCCATACATG
AAACAACAAGCATGGGGACGAATCATCAATATCTCATCCGTTCACGGAAAAGTTGCCTCAGTCCACAAATGCGCCTATGT
TGCTTCCAAACATGGATTGAGTGGATTCGCAAAAGTTGTAGCACTCGAAAACGCAGGAACAGGTGTTACATG
>c100475_g1
AAGACTCAGCCCATCACACGACTCCCCACTCTCTCTCTTCTTAATATCCCCTCCAAGAAGGGGCGTTGTGCTGTCAGTGG
AACTCGACCCCCCTGACTTTCGACACGGTGTCCCTTGGTTTGACGATCCCTCCTCACTACCCTTCTCAGTTGATTTCATT
TCGGTCATCATTTTGGCTTTCCCTGTGGATTCAAAGGTGTTGTACTTCTCTCCTCTTCCCATCTGCCCCTTCCCGCGTAT
CAAACACACGATCAACACACCAACCACAATAACCAAT
>c100476_g1
GCACATGCGATCTTCTCATATGAAGGAGATATTCTACCGGTTACCAGTCACAAGCACCAATGTTTGCACTGAATATCTTT
TCGTAATGGTATTTGTGAATGTGATGAAGTATTGGAGGTGACGGATCATTTTTGTGACTTGAAATTGCATATCGATTCGG
CTCTCTTATGGACCTGACATATTTATTTAATATGTGCAAGAGTACACCTGCTTGGACACCGTTCTTATTACCTGTCACAG
GTTCT
>c100477_g1
CGACGATCGACACCACCATGAACGCAACGATTGACTTCGAGCAGGTACCGACAATGATCGCAAACTCTGCGAGGCAGCTC
GTTGCCCGCGTCCAGGCGCGCGGCGCGAACGCAACCCCGCTCCTCCCTTGGGTCCCGAAGTGGCTCAAGGTGATCTTCCT
GCTTGTCCTGCTGCTGCACACCAACTCGCTCCCGTTCATGTGGCACATCCGCGTCTGGGCGCACCCGCTGCACGCCTTCA
TCCAG
>c100478_g1
CGGCAAGACGCTCAAATTGCGAGGTTGTTTATTTCGCAACTGCAGCATTACTGGGAGTTACACTTATGGCGGTGCAATAT
GCATTACCAATCTCGCAAGTATGCTGTGCTGGGGCACAAAATTCGAGAATTCATATTCTGTCTATTATTCTGGAACAATC
GACATCGCATCTGTATCCATTTGTCATTCTTTTCGGGACACACAAATCGTGGATAGTTTTGCCGACAACAG
>c100479_g1
ATCCTAAAATCCAAGCAGCCGCGCAGGAGCTTGGGTTCAGCTACCTGACAATGGACGTGCGCAGAGATGAGACATCCATT
CGGCAGCTTCGAGAAACCGTTGGCGTGCATCGCGTGTTGTTTGCTGCCGCTGCCGACGAAGCAACTGCTGCAATGTGTCG
AACACACCTTACTCAATACGGCACCATTATCCGGGAGCTTTTGATGG
>c100480_g1
GCTGGTCATCCTCGTGGTGGTCGTGGTGATCGTCATAGTCTCGACCTCGATCTCGGTCTTGGGCGCGTTCGCGATCTCTG
TCGTGGTGGTCTGATTTTCTCTTGGGAGGACGCGGTGGCTGTGGCTCCAGGTCACGTGGGTCACGTGAGGGCCTTCGTTC
TGGAGATGACCTCTCGCGTCTGTGACGATGCTGGTGGCTGTTGCTGTAGTCTGGACTTGGTGATCGAGCAATTGACTTAG
>c100481_g1
TGCCATATTTGCCATTTATGGACTTTTCAAAGTGTATTGAATACATTTTTCGGCATTTCATATTTGCATTTCTATTTTAT
CTAAGAATTTCTTTTATTTACAAAATATTTTAAAATTAAGTTCTGTATCTGTAATTACAAACTAATTACTTAAATTGAAT
TTTTTCTCTTATAATAATTTATTTCTGTCAAATAAATCAATTATTATTATTTGAATATTAATTATATATAGAGTTATTCG
AA
>c100482_g1
TGAAGTTTGAAAATGTTTGAAAAAACGGGGGATGGGTGAAAAATAGCATAAGATAATATGTTATAGAAATCTCTGAACAT
GAGGAGTAGTTATAAGGTGTAATTATAAAAGAAAATGTATTGAAATATGAAATTATAAAATGGAGGTACTTACAGATACG
TCGCTAAAGAATATACTATGAAACAAGTCCGTAAATCTTAAAGTCATACAAATATCACGTTGCATGTGTTAG
>c100483_g1
TTTTATATAGTAAATTATTTTACAGTTATTGATTTATATGTATTATTATTGTTGTTAGTTGTTTAGTTAAAATGGTAAAA
ACAAAAAAAAATCATCTTTGGTAGTATTATAGTAATATATAATAGTATAATAGCAATTGAAGCAGGGGAAAATTTTAGTT
ATGATTTCCACATTAATTTACTGTGAGTACTTTTTATTCACTAATATATATGTACTTCCTAAAATAATAGCACTGATTAA
ATATTGGTTTCTGAAATATTTCCATTCTGGTATATTGTGAACCTCACTCCAGCTG
>c100484_g1
GCACAATCTTGCGTTTGTACTCCCCACCACCAACTGTCCCATAATTCTCCTCGAGTCGCTGGCCGACTCCATCCTCTATC
GCTGGCTCGATACTGTACGATCTCCTCCTCAACGCAATCCAACGCTACAACATCAGCAAAGTCCGACAACACCTCACCCT
CTATCCTTTAGCAACACACACTCGTAACCTGACCAACTCAAACTCAATTGAATAGCGAAAAAAACCAAACGAAAACAAAC
GAAAGCGACAACAACAATGCCGCA
>c100485_g1
GAGAAGGAGAAGGAGAAGGAGGAGTGGGGTGTGCGGATGTGTGGGTGCCGTGCAATGAGGGGAGGCTGCTGCTGCGGCTG
GTGGAGCTTATGGTCTTCGCAAAGGCGATTGCCTTCGCGGGGGCTGAGGGGAAGAGGGGGGGGGAGGAGGGACAAGAAGG
GGAAGAGGATGAAATGAAGGGAATATCTACTGTCCTAATCACCCCACAAAAGCCCCTCCCTCCACTTCTCCCCACTCCTC
CTACCTCAACACTCCCCACTCCTCCTACCTCAACACTCCCCACTCCTCCTACCTCAACA
>c100486_g1
GGAGAAACAGAGGGAGACGGCTCTGACGTACGTTGCTCCGGCAAAAGCACCGGGTGCGTGGCATTGCTCGAACCGGCAGC
CCCAACAGAAGAAAGATGTGGTTGTGTTGATCCAGACTGCACCTCCGCCACCGATAGTTGGCATGGCTGTGTCACAATTG
AAGAAAATACAACCCTTCAGATGAAGTGTTGTCTCAGGTTGTG
>c100487_g1
GAAGTGTTCTTCTCGTGACTGCGCATGTGGTTCTTCAAGGTACTCGACTTCGAATAGCTCTTTTTGCAGATGGGGCACTG
GTTTTCCAATTTCACGTCGATGGTCGTGACTCTGTGGTAACGCGTTTGGTGCAAGGTCAAATTTCTGGTGTAGGAAAATT
CTTTCTGGCATACCACGCACGTTACAGTGTTCGTACCGACGTGCAATCTCTCGTGCTCGGTGTATGTGACTA
>c100488_g1
AGTTCTTCAAGACGAACATCGTGCTGAAGACGCACCGCGACGGGTACTACACGGTCGTGTTCTGCGAGCTGAACGACCAG
TGCAAGTGCTCGTACTGCCACCAGATGCTGCCGTGCAGCGGGTGCGTCATTGACGACTTTGTGCGGCTGGAGGGGAACGG
GAACGTGCTCAGCATCTGCGTGCAGTGGAGGGAGGAGCAGATCAAGGGGAT
>c100489_g1
GAAGTTTCACATATTTCTAACGCTGGTTTCGTTTTGTAATTGGAGTAAATGCACATTACTACGCCAATGAATAAACATAA
AATATTAGAAATGATAGTAGTACATACTTTTAAAACGAAATTATCTACTCATATGAAAGATAATTAAAGTGTGTAAAAAT
AATATTAGTTAGCGATGGGAAGTGAATCCCGTTTTACAACGATTAGAGATACTCGTGTTTTGTC
>c100490_g1
GTCCAGGACACGCTGGTAGCCGCCGGCCTCGAGGAAGGCAGCCACCCATCCAGTCGCCTCGTGACGCAGAAGCATGCGGA
GCTTCTTTGCCTTGTCGACGCTCATTGCAAGGTCGGTGCCCTTGTACTGACCCAGCCACGCGACATAGGCCTCTGGGGCC
TCTGCGGGGCCTGGACCAGGCGTCCGCTGGCCACGCGGAGAGGGCGGGAGAAAAGCACTCGACGGGCG
>c100493_g1
AAGAAACAGAGTTTGTCAGTCAGATCAGCGAAATTCGGTTAACTAAGAGCGTGCAACAGCACACATTCGACTGCAATCGT
CTTTTTACTATACTTCCACTAGGAAGTCGCGATATCGACAAAGATCGACTACACGCAATTACACGATGCAACCACAACTC
AGGACTGCCAACACAGATAATCAGCCGAACAACATCACATGAATCAACAACATCAGACACAGCGAAT
>c100494_g1
TGGCACTCAACTTCTCGGTTTTCTACTATGAGATTCTAAATGCATCAGAGAAAGCTTGTAGCATGGCTAAACAGGCCTTT
GAGGAAGCCATTGCTCAGCTGGACACTTTGGGAGAGGAGTCTTACAAGGACAGCACTCTTATCATGCAACTACTGAGGGA
CAATCTCACTCTTTGGACTTCAGATATGCAGGAGCAAATAGACGA
>c100495_g1
GTGGAGGCCACTTCAGCGTGAACGACCCTGGCTACAACCGTGACAGCTACCACCTGAGCGAGATTAGCCAGGAGGCTGTT
TACTGGTAAACAGCGCCTCGTGCGCATTTTGGCTGCATTCAAACACATCCTTGCCGAGCGAGGGAAGTGTTGAAACAGCT
CAACACTTTTGAAGATTTGCCGTGACTGTACTGTTGTTGGCTTTTTCGTTCGCGG
>c100496_g1
CGGCGGATGAGGCGGCGGCTGCTGCGTGGACGGCAGTGGTCGCAGGGAGCGCAGAGGTGGGGGGAGGGGCAGGAGCAGGG
GCAGGGAGACGGGGGACAGCGTGGGCAGGGGCTCGGGGGATGGCTGCAGTAGCCGCTCCCACTCTTCCCCCTCCCCCTCC
CCCTCCCTCTGTATTTTCCCCCCTCACACTCCTTTCCATGCAGACCCCCCTCCTCCTCCCAGCTG
>c100497_g1
GGGGACTATGAATTATTATACTGTAAGCACTATATTTCAATACATACGTAGACATATAAAATCTGAAGATGCTAAATTGT
TAATATTGTATTTGTAATACTTATTACATTTATTGTACCGCTCCCCTTCAGATTTATATGTTAATTTATAATTTATACTC
AATTGTTTTAATGGCAGCACTATCCCTGGTGATTGTGAGGTACCTCTACTTTTTATACAAGGTGCCATCGAACTGGCCCT
TTAGAATTTTTCGAACTTCTAACAAAACATCG
>c100498_g1
GAAATGGATTGTCAAAAAAAGCCAGAAAAAAAAAAGGCAGAAAATGATACAAAAATGTCGGATGTTTTGAGAAAATATCT
TTCTTGGAATTTGTGGCTTTAGACCGCCAAATCTAATTCCATTCTGCGAATTTCATCATCTGACTCAGACATTGCAGGTG
CGACTGTAGTTTTGGCAACTGCAGGTGCTCCAACAGTCGGCAAAGGCTGTGCTGGAGCAAAATCTGCATCGAGTTGCTCA
CTCATCATGGCTGCAAGTGCGGCCTCGGCTTCATCG
>c100499_g1
GTGTGCGCGAAGTATGTATAATATGTATGACTCGAAGACGAACATGCCCAATGGATCAACAGCGAGCGGCTACTACAAAA
AGAATAGATAGCGCCACTGTTTCCTAGGTGATATTGGCCGAACAGCGCCCATGGCCTGCTTTGACACGGTGAGTGCCAAA
TGAGTTACCATCCATTGATCCATTGGTGTGACGAATAACTTATCTGAGAGAAAATACTACTACATCTTTTTACACAATAC
AGACACG
>c10049_g1
GAAAGAGTGTTGTTTCACAACGCGAATCATTCTCCAAAGGAGTGGGGAGTGTTTACACAAGGTCCCGTAGCCACCACAAT
CAAAAAACGTCGGTAAGACCGCGTCAGGGACAAGCAGACATTGTTCCTGGCGCAATTCCAATCGGACAAGAATCAGCACC
GCAATATCCACCGTTTCCACCAGGAACTGTCGGACAACCACCACAATCAATCTCTGGATTGAGTTTACACGCGTTAATAA
CACCAGACTCAGTTTTCCTTGGAGCCGAAACAAAAAAAGGCGGCAAGGGAAAGGGAGGAAAAACTGACGGTGCCAGTTCT
GCAGGCATGACATCCTACAAAGGATCAAAAATGAAAGCATCTGTCGCAAACCTCACATTTTCCAGTGCATTTATGAACGA
TCAATCACTTTTTACTGGATCAGTT
>c100500_g1
TGGAAGTGTTTTATTAAATTACAAAATTAGAATATTAACAAACAAAAAAGAGAAACTATTAATGGGTGAAAATCCTGATA
AAGACAAAATTAGTAATTATGATAAAAAAATTGAAATTTTAGAGGAGAAATTAAAAATTCGAAAAGAAAAAGTTGGTTTG
AATGCCAAGAAATTCGAAGAAAAATATACGATAAAATTAAATAAAAAAATTGAATGGCTAAATGCTAAAAAGAAAAAAAA
TCCTAAAAAAG
>c100501_g1
CCGGCGACTAAGCAGATACAAAAACAACGGAGAAGGATACAGCGGGCGACGCATCGTGATGTTGCACAAAGGTTTGATCA
CTGAGAGAAACAGAGAGGACGAGAGAGAATGGGAAGGAACAGGTTTCACAGGAGGAAGGGAGACGATAACAGAAGAGGCT
CAGTTTTGCACGGCACATCGACACAAACAACCGTGGAGAGTAGGAACAAAGGGCACACAGG
>c100502_g1
AGTCTCATCGCAATTAAATGCTCTACTAGCTGCTTTTTCAACGCGATTTTCTACGATGTCGATAACATTTTTTTTCTTTG
AAATACTGTTTAATTTCCTCATACCAATTTCTTATGTTGGATTCAGTTACACCAGCTTTCATCCGTGTTAAGTTTTGTGT
TGTTCGTTGAGACAATACTGGATGCCGTCGTAGAAATGCTTTGTACCAT
>c100503_g1
GGCCGTTCCTGAGGATGCGTACGAGGCGTTGATTGAGGTGTTTGCCCAACGCGCGCTCCAGAGCAAGCGATTGATTTCGC
AGGAGCTCGAAGCGTCTGGATTGAAACTCAATCGCTACATGTTCGATGCGATTGTGTACTATTATGCGCGAAACGATCGT
GTGGAGGACTTGAATGAGACTATGCACGAAATGAACATGTACGGGTTCAATGGCTCGCCCAAGTTGTACGCTGCTGCGAT
TTACCGATTCGTTCTTTCCAACAACGAGGTGTTGGCTTCTGAGACTTACACGATGATGGTTCGAAATGGAATCACGG
>c100504_g1
GAGGGGGTGCTGTTGGTTGATAAACACTAGCGGTCTGCATTGACAATGTGCCACAGCTGACGACACTCGATGAGTGACTC
GACCCACCACGACTCGCTGTTTTCCTCTCCTCCCCAGCCAGCAAAGGTGTCTGGCTGTCAGCTGAACTCGACAGGTTCCT
TCCCTGAGTCTTCTTGGCCTGCTGATTCTTTTCATCTGAGGTCATCTCCACTGATTTCATCGGAA
>c100505_g1
GCGTTGTGCGGCTGAGGGAGCAGCATCCTCCCTCCGGCTCGTGGTCGCAGGCGCTACGTCAACGTGAACAGGCTTCTGCG
GAGCGGAAGGGGCAGGAGGAGGAGGTGCTGGTGCTCCAGCAATCGGGCCGGATGCGGCCAGGTTGGCACCGCTCGATTGC
CTCCAATCAACGATCGGAACGGACGTGCCTTGTGTGGGAAGCTGGGGGCCTTGGCTCACGTTCA
>c100506_g1
GGAAACGTAAACTTATGTAAAATATATTATGGAAATATTCGAGCAAACATTTACACAGCTTGATAAAGGATGTATATTTT
CCGAAGTTGTATACTTGAATCACAGCATCCGGGTTTAATATACAAAAGTTTGGGGGGATGTAGGCGTATAAGCTTCGAAG
TTTAGGAACTTTTAAGTAGAAGAGAATTGGTATACGTAAAGTAAAAGGTCGCTGCTCATTAGAAAAGCAAAACAGG
>c100507_g1
GGGTCATGCGCAGAGTCCGTCATGTGCTGAGTAACTCATCTGACGATCGATATCAAGAATGTCTCGAAGCACTTGGCCCA
CTGCTTATCAATCCAGACAACCAGCAAATCTTCACCACCTCTGACTTCCTCCAGATTCTATATCACAACACAAAAGCCCC
TATCTGCCCCGCATCGCTCAGATGCACAATCAATGCTGTGCTCCGTCTCGCTCTTCACGGGACACCGA
>c100508_g1
GAAGAGGAGGAGGAGGAAGAAGACGAGGAAAGGGGAGGACCAGACGATGACACGAAAAAGGAAAAATCACACCACTCAAC
CCCAAATATGCAGCAAGGATTCACCAGCCTCCCCCGCTCGTTCTTCCCTCATCCCCACGCATCCAAGCCACCGCCATCTT
CCACTCCTTCATCTTCATCCGTTCCTCCAGATTCCTGCGCTGTTCCTGTCGATTCCCCTCTCGCACCCATCGCCCTCCTT
TCTACCAAGTTCCCAGCCGG
>c100509_g1
GAATGGAGCCCGCCGACGACGGAGAGGGCGACGCGGCTGACGAGGACAGCGACGCAGAGGCCATCGAGGATGCAGGCGAC
GTGGAGGGTGGGGGGGATGCTGTCACACGAGCATCCGAACCTGTTGTGGATGATGCCGCTGCATATCCCGACCCCGCACC
TGTACCCATGTTTGTTTCCGCCTGTGCTGCTGTCGCTGCAGACCTCCGGAAGGAATCGCCACCGTCCAGGAGACGGGTTC
GGGC
>c100510_g1
GGGCAGACGTGCCACTGCAACTGATGATTTGTGAGTAGTTGGAATCAAGTTCATCAGTGAACAAAAATGAGAGCGATGCG
AATGATGAGTTTCCAATGAGAGAGAGAACGCTTGTGTGTTTTGGGTTCTTGAATGTCGAACTGAAGACGAGTGATGATGG
ATTTTCTTTAATCTGCTGGTCAACAAGTGATGCGGAATCAATTTCACACTCTGCGTCAATCTCCAGTTG
>c100511_g1
TCCGATTCCTTGTAATACACGGGTCATTTCTCCCTTGATTTCATCGAATCTTTCTTGGGAGTATTGAACTGTGTCATCAT
CCATCTTGTTTGTAGCAACGATAAGTTGCTTGATACCTAATGTGAAAGCAAGGAGAGCATGTTCTCTGGTTTGACCGTTC
TCTGAAATACCAGATTCAAAACCACCACGGGTTGAATCTACAACTAAAATGGCAGCATCAGCTTGTGATGTACCTGTG
>c100512_g1
GAAATGTTCTTTTCAGTATTTGATGACGCCTTCTTCATTTATCAATATTACTTAGTCCTTTGGTTTTTGATGTCTTTTCC
TACTCCATAAAATAGTTTCTGATTTCATTTTACTGTTGTTTTCATTCTTCTACCAACATCTTCCCAGAATACTGGTTTGA
GTACTTATTCAATTCTTGACTTGACCTTTTTGCCTGTCTTATATATTTCATAATTTTGCGATCTCTTGTTTGAGAGCCAT
ATTTTTTGTTAATTCTTTATTTGTGTTATCAATT
>c100513_g1
CGTCTTTATGGTATACTTAAAGATTGTGTTTTAATATAGTATGCTGATTTCATTGTTTAAGTAAATATGAAAACGTTACC
TTAAACTCATTAAAATAATAACAAAAATTCTAATTTAAATGGTATACTAAACTAACGTGGTTTGGACTTTATGTAAATTT
TAGATCTTCACAACTTTTTCACAAAAAGACAATGACACTAAG
>c100514_g1
GCATATTCCAGCACACACAACACTTGGCTCGTTGGTTGCCCATTCGACGAAAGCACTGTCACTCGTCCGGAGGTGTCACA
TGGCAGGAGGAGGTGCCCCTTCAGTGCCACTTCCACCGAAGTCCCACTCTTATCCCCGACCAGTGCCGCTGTCAATGTGG
GAACGAAAAATTCTGAGGGGCGGCCTTCACTGAGGCCCTTCA
>c100515_g1
GGAAGAGGAAGAAAAAATTGAATACCTAGACGAGTTGAAACGTTGGCAACCACCTAATATTGGTGATTTCAGCGATCCCA
AGCCAATGAATGTGTGGTCTTTTGGAGTTTTTATGTGGGAACTTTTCGAACTTGCCAGCAGGGAGCCTTGGAAAACTCCC
AACGAAAAACAATCAGCAATTCCGTTTGCTGCAATTGACACGAAGCTAATCCTTCCTTATTTGTCTTCTTGGGGAGCGAA
ATTAGATAAACCTGTGTCATGTCCG
>c100516_g1
GCGACGACGAGAGATCCGCTTCGACCATCACAGTGTCCCCGAGACCGTAGGGGCTGTTGCCCTCAGTCAGGTCGGAGTTC
TGTGCGAGGCAGCCATCTTGTCCTCTGTAGGAGCAGGAATGGTGACCGAAGTCGCCATAGCCGAGCACCGCCTTTGGAGG
AATGGAGGGGACAGTTGCATCGACAATGCCAACCCAATACCTATCCCTCATCT
>c100517_g1
AAAAAAGATTTTTAAAGGAAGACTTATTTCAAAAGGAATCTTCCGCCATAACTTTCGGTTGAAACATGCTAAAAACCATA
TAACTAACAATCCGATAGTTTATGCAATCGGAGAGCAGAAAATGATCATACAATTTTAAGATTGCCACTATCTAATTGCG
ACTTAGATCCGCTAGAATTAATATGGGCTCAAGTGAAAGAACATGTAGCTGCAAATGACAAAGTTCTAAATTATCAAAGG
TAAAAAAAAAT
>c100518_g1
GGGGCGGGAGAGAAGAGACAAAAGGAACAAGACCAGACAAGTCTCGGAGAAGGTGCTGACAGTGAGCACGACGACGTTGA
ACTGGGGGAGGGGGAAGAGGAGAGCGAAGAGGACGAGGAAGGGAGCGATGGGAAGACGCGTGAAGCAGCGTCGATCACAA
CGACATCTGCACAGTAATTCGTTTATACCACGCACCACCAGTCTGAATTACCGACAGGTTCATACAAATTATCATTATTA
TTTTTGTAACACCAACCCATCTTCCACAATCGGATGCGCTGCCATTACTCCATTACCGATGAGCTACCACCCCAGAATCA
GAACATTAGTTCATCATCTGAAACATCTATTCTTCAGCATTGCAAATCTTTTCCCATTTTCTCCGCTCTATTTTAAAGTA
TTATTCTTTATTCC
>c100519_g1
GGTGTTAAAAGTCCTGGCTCCGAGGGCTCCACTTTTTTGTCCTTCAAGGCTTCGTTGATGAAGTTCATCCAACTTATCCA
TTTCTTTTTGCCTGTCAAGCGTTTCGTGGCGTTCGGCAAGAATTTGTTCTCGTTGACGTTCAGGAAGTGAAAGGAGCATT
CTGCGGTCCGCTTCATTATGGATCAATGACTCGTCGATGTAACTCTGGCGGGGCTGTTGTTTAATTGCTA
>c100520_g1
GAACAGTGTTGATTGGCTTGGTAGAGAGATGCTTGAGATGAGGATAAGAGACAACAAATTGGATGTTGACGATGAGAAAG
ATATTGAGCCAGCTATTGTTGATGGAATGGGTGCAGAGTCAGGCCACATTATAGCTACAACCATTGGTGGCAGAAATGGC
CAACCTAAACAGACCATCAGCTACATTGCGGAACATGTGGTTGGAACAGGG
>c100522_g1
GTTCCGTTTTTGGACGCTTTCCCCGATGGCGCTGCTTAGCATATTCCGTGATAAAGGCGTGCCCGTTTTTTTAGTTGCGA
ACGCTGTTGCTGGGCTTTACCATATTTGTATTGGGGCGGTCCTGGCGTATCGAGAGCCACACTTTTTTGGGATCTGGTTC
TCCATATGCTGTTTCATAGCGGGATGCTTTACCCTGTCGACGTTAACGCGGATATTTCGAGAAACA
>c100523_g1
GTGAATTCTGCCTTACGCGTTACAGAACTAAAATATCGCACAGCTTGCACAACGAAAATGTCTGGAGTAAAATTTTGGAA
TATTTCTTCCACAACATTTCTATTTGTCTTTGGAAGACAATCGACTTCATAAGTTAAATCTCGTGTCATATTTGAATAAC
CCGGAATATTCATAGTTAGATTTATAGATTATACACGTTGATTTTGTGTTGTCTCTTGTCACAATCACTGTCACAACAAT
AGCAAACCGTATAGTGCTCTTGTGATAAATAAAAT
>c100524_g1
GCTTGGGTCGAACGCCCATCTGGCCCCAACGATTGCCCTTGCGATTGCCAAATCTGACTCCTCATCCCCCGTCTCCCCCA
TTTCGTTCTTATCCTCCGTTGTTTCATCCTCGCCGTCGGACGCTCCCATCTTCGCCGCAAAAACACCTGGGCAGCTGTAC
CGCGAGGGCATCATGATGGGCTCGTTTGCTATGATGGGCATGTCGTTCCTCACAACGGTCTTCTCTGCCGTTGGTGTCCA
AGTACAGAACTTCTTCGGGCTCAAGCTGACCTACTTCCTCACCCAGGTCCTCACATCGATCTGCTTCATCGCCTTCTTCC
TTCCAGAAAA
>c100525_g1
GGGGGCGGCACCGGGGCGGACGGGCGACCGTCGAGGTCGGAGCCAGGGGAGGGGGCGACCTCGGCGTGGAGGGGGTCGAA
GGCGAGGGGTTCGAGGTCTTCGCCGTCGTCGCCGGCCCCGCTGTAGTCCTCCCCGAGGAGGAGGGACATTGGGCGCACCG
CGCTGCCTCCATCGCCGCCAGTGGCGGTGGAGGTGGCAGCTACGGCGGAGGTGGAGGCGTACGAGGGCAGGGGGCGCACC
AGGAGGCTGGCAGCGAGGGCAAAGTCGTATTCCTCCTGGGTGACGAAGTGCTCCTCGAGGTGCGAGTGCAG
>c100526_g1
TTGATATCACGATGTATGACGCCTAGTATGTGCAACGCAGTGAGACCAGATGCAATCTGAAAAGCAACTTGCGCGACATT
ATATTCACATGGGTAAAGTGGTTGCAGTTCGTCTGTCAGTAAAGTTCTCAGATTTCCACCCTTGCAATATTCCATCACAA
GAAATCCCTGTTTTTCGTTCTCAAAAACATCGTAAATTCTGACCAAAAACGGCG
>c100527_g1
TGGAGATGGCGTTCTTGTTTCTTGAGGTGGTTGATTTGGTTGAGGAGCAGCTGGCGGTGCTGTTGGAGTTGGCGCATTTG
GTTTTGGAGGGGCGTGTGCATTTGCTGGAAACGCATGTTGATTTGTTGTGTTTGTTGCTGAAAAGTGGCTTGGAGTTGCA
TTTTCCGTTGTTCCAAGGCCATTTGTCGCTGCTCAGGTGGGACGCCAGACTGCATAACCATCGCGGGTG
>c100528_g1
CGGCGTGCGGCGGTGGAGGCAGCGGTGGTGGCCGCGGAGGAGGAGGCCGAGGCGGGGAGGGAGGACCCCGGGGCTGTGAC
GGAGCCGAACCCCCCCGGCGAGAGCTCCGCATCGCGCTGGGCGGCTGGGGCGACTGCGGCACCCATTTTCTTCACAGCCT
CTCGCTCCACCTGCTCCCGCTCTCTCTCCCGCATCCGCCCGATCTCCGACAGCGCCTCG
>c100529_g1
GGTCACTCTTGTTGGTCCCTCCAAAGTCTATGATCTCGCCATTTCCAATGTAGACTCCATAGTGGTGAAAGCCAAACGAA
AACAGCTTTCCTACTCCCGGAATGGGTGATGGTCTTGTGTTCCAGTAAGCCAAAATATCTCCAGGACGGACTTTCTCGTA
GTCGGACTTTGAATCCAGCAGGTTTAGGTGGCAGGTCCTGTTGGAAACCAATGGCTTTGCGGAATAGTCCTTCCAAGATT
CCCA
>c10052_g1
TTCTCTGACGGGCGAGAATGGTGTGGTGGGATTTCTATTCGGGGTTGGCTTTATTGCTAGTCCATGGTATTTCCTTGTTG
GAGCTGCAATTGGAAAGAGAATTGCACACCATGATTTGAAGAAAGACGTGATCAAGACATCCAAAGAGGAGATGCAGAAA
ACGATCGAAAAGACCGCGATGGAAATGTTGAAACAAGCAGCTGGGAAAATTGATGAGG
>c100530_g1
GTCGAAGTAGTGCGTGCTCTTGTGCCCGCTGAGGCAGGTGTCCTCGTCCTCGGTGAAGAGGAGTTCCTGCACCTCGCTGT
GGGTGAGGCCGATGAGCTGCTGGATGTTGCTGATCGTGTTTTGCGGGTTGGACTCGCAGTAGTCTTTGAGGTACTTCGCG
CGGGTCTCCAGGCGGCCGTCGATGAAGGCGAATGCGGTGGGGATGGCGGTGGACTTTTTGCCGTCGCTGACAATGAG
>c100531_g1
ATTTATTTGGATGAGTGTTCAAACAACAACTGTAATAACTCATTTAATGGTTGTATAAAACGTATTGATTGTTTACCATT
CATAAAATGAATTTTGTGCTGAAGAATTGGTTGAACCTTCAGCATTAAAAATTGCTATTCCCATCTATAAAAGGCATAAT
CCCTTTTTTTTAATTTCCAAAAAAGTATTATATAGAGTGATTCTAAATATATGCG
>c100532_g1
AAGGATGTGGGGGTGCCTTCTGCGTTGTAAACACTGGACTATATAAGTTATTTAAAATAGATTCAGACGCATCTATATTT
ACGGTAGAGGCTATTGCAATATTAGAAGCATTACGTTATAGTGCCAATACAAATTTTAAACGTATAATTATTATGTCTGA
TTCCGCAAGTGTCCTACAATCTCTCTCTCAGAATCCGTTAACAAAAAA
>c100533_g1
GGTCACTGGTGGCCCTACTATTGAGTTTGTTCCTGGTAGAAAGGATTCACTGGAGTCTCCGGAAGAAGGACGGCTTCCAG
ATGCCAAACAAGGTGCATCACATTTGAAGGACATCTTTTATCGCATGGGTCTGTCTGATAAAGACATTGTGGCACTGTCA
GGAGCCCACACATTGGGTAGAGCACATCCAGAAAGGTCAGGCTTTGATGGCCCTTGGACGAATGAGCCTTTGAAGTTCGA
CAATTCATACTTTGTTGAGCTACTGAAGGGG
>c100534_g1
GGGGGAAGAAGGGGATGCATGAACGCGGGGATTTGCTCGGAGATACCTCGCTGGTAAGAGAGGCGGACGCAGTTTGTGAG
GAACGCACGAACGAACAATTGGCGGGGATGCATTGGTGGAAGTTGAGGGATGTTTGCCCACATTTCCCAGGGGAATTTCC
ATTTGATATTTGAAATATGATGTGCTCCCCACAGCAGAGCAGCATCGCGGGTATGTAGATCAACCCACCCCAGCGAACAG
AGCACGGAAAACAACACTTGCGCGACCGTCGAGTGAACCAGGCGCTCCGTTTTCGACAGTTCC
>c100535_g1
GAAATACCAAACAATGGTTACATGGGAATCTGGAGACCACGCAAGATACCAAATCCTGATTACTCTCCAGATGAAGATTT
CGGCAGATTTGATGATTTGTGCTACTTCGCTATCGATGTTCACCAGGATAATGCTGGATCACTGTTTGATAACATGCTTG
TTACAGATAATCTAACATATGCTGATGAGATGGCAAATGAAGTTTTCTA
>c100536_g1
TGCTTCTCTATCTAGATATACATATCTATTGTATTCATTATCGTTTGTATTTAAATTTACAACATGCGAACCTGTTATTG
TGCTCTAACGTCGGCGCTGTTATTCGATTGCATTGCCTGTGAGAAATGCATTTGTTGTCGTTGCAGTGTTAATTGTGTAT
TCAATCTATATACGCGTTTTGTTGCAAAGTTTTCAGGTACGAAATCACAAAAGTTCGTTTATACCTGCAGAGAAATG
>c100537_g1
TTTTTCTTAACCGAAGTGAAAATTGATAAAAAAAACTCCTTTTCAGTGCTGCCATATATCTCACAGTGGTTAAAGAAATG
TTTTTATTTTATTAGTTCTTTTCAAAATAATAAATTAAGTATAATTTATCCACAAAGGTAAATAAATTAATATTTTAACA
GCAAGAATACTATATTTTTAGTAGGGAATAAACATTTGAAATTGAATCGTTTCCTCCAACGCGAATTCTTGGAACACAAC
TTATATTTTCCAATTGATCTGGAAATTGTCATTCAGTAATGCTGCTCATTTTTCAAATAGAAG
>c100538_g1
TTGGCATTGGTAAGGCATCGATTGGAATGTCTGTGGCGGTTGTTGCTTCGCCCTTCGGGCGGTAGGCGCTTAAGCGATGC
AGTGAGGGTGTGGATGGAATGAATGCTTGATCCCACCACTTGGTAACGCGGTCTGCAAGAACGCCGATCGGCACAGGGGC
GCCACGTTGGACCTTGCGGAGGAGCGTCCAATGTTCTTCTTCCTCGTCGATGAGTGGGG
>c100539_g1
GTCCAATTGGATTTTGCGTCGGACTTCCAAAGTGGAATTGAGCAGAATTCAAATTGGAAAACATGTCATTTCTGGGAAAG
ATTTGCGGCCCGGATGGCTGTGGCATTGTGTGGAGAGGTGCCTGCACTTCTGGAATCGAATATTGGGGAATGCATTGTGG
CTGCGATGCCATGTTGGGCTGACACAAAGGTTCAGAAATTGCACCATTTCCCTGAGCATAATTCGGGCATGTCGGTTGTG
CAAATGCGTTCTGAT
>c10053_g1
CAAGAAAACAATGAAAAGTGAAGGAAGAACGCAAAAAAATGGTGAATGAAGATATGGGAAGTGGAACAGGAATTCAGGCG
ACAAAAAAAAAAGAAGTGGATGATGTGGGGGTGGAAGGCTCGCGGGTGAGCGTCACCCGAAGTAGCCGAGTTTTTTAATC
AGCTTGTACTGTTCTGGCACTTCCATCAGGCAGTGGAGGGCGAAGTTGGGGGCAAAATTCTCACAGTATCTCTTCCGCAG
TTTGTG
>c100540_g1
GTGGCATTTTGTACATCGATGATGAGGTCGAATGGTTCATGGTGGTGGATTCCCAGCCACCGAAACCATACCCCTGTGTA
GGGTGAGGAATATGTCGGCGGAATGCAATTAGGAACGTGGCAGCGGCGGCAATTAAGCTGCCAATAGCTACCATACCTCC
TCCGCCGGCCATCAGGCCCAAAGGAAAGGGAAACATTCACACGATTCAGGGCATGCAGAGACTACTACATGAGATTGGTT
A
>c100541_g1
GCAACGTGAAACGTTCTGCATTTTTTGGCAATGGAGATCAAAGAAAAGCCTGCTTTAAAGTGTATTGCTGTATTTTAATA
GAATCTATCTACAAGAGAGTGCTCGACATAATCAGTATTTGACTTTATATATTACTTCTGCATAAATTGAACCATCTGCC
ATATTATAACCATTATACAATGGAATTACTTGAAGTCTGTATCTGCCAGCTGGTATCATGGGTGGAAG
>c100542_g1
GCTAAGTGTAGGTCTTTTTCAGATATATCAATGAAGCTAAGCTGAATGATTATTTTTTTAAGTCGATAGAGGTCGATAAA
GCTTAAGCACTCTATTGCTTGTCAGGCAATCCGCAGAGCCAAATCTCCTTTCCAATCATCCATACGGCCCCGGAAAAACC
GGTTACCGCAACTGATCAGAGCGAGATTCGAACTCGCGACTTCTCGCACTAGTCGACACCTCGCAA
>c100543_g1
GCGTACACATACCGGTGAAAAGCGTGTAAATTTTGCGAAAAGCGTTTTGCAGCCAAATACACCTTGAACGTACACATACG
GACACACACGAAGGTAATGCCTTATACATGCAGCTTTTGCGGCAAAGGTTTTCCAAGAAAACGGGCCTTGGATGCACATG
TGCAAAATACATGTGCTTCCGAAAGAAACGTGTCACATGTG
>c100544_g1
ACACCCCTCCTCTCCCACACCGACAACAACGGATGTACGAGAGCGGTGGACGCCAGTGATGAGGACGAGGAAGACCTTCT
CTTCCTTGGTCATCAAAATCCCAACCAACAAAATATCCAATGCCCGCTGGATAGTGAAGCTGACAGCAACACCCAAGAAA
TCGAATGTCAACAGGACCAAGCAGCAATAGCACCCCCATGCCCG
>c100545_g1
CGCGTCGGCAATCGACGAGAGCTCGCTGGACGACTTGTCTACGATGCTCATCTCGCGCGTCTTCTCGCTGTGCCTTCGAA
TCGACTCCTCCATCTTGTACACCAGGTCGGTCAGCCCTGCCGACCGGAGCTTCTCGTTGAATGTCTTGTTCAGCTCCTTC
ACCAGGTCCAGCATCGAGCCCATCTGGAACAGCGTCAGCAAGATGTCCAGGCAGGTCGAGTGGAGCAGGTTGAACACCGG
>c100546_g1
TGGAGGGATCTACCTGACTTCTGTTCCTGATGGTTTCACCTGTCCTGATTCCATGCGACGCAACGACAACCCCGACCCAC
CAGCATTCCTCTCCTTTATGATGTCTGGCGTTTCGTTCAAGACAAACAGTGCCACTTATGGACGCGATGTTTTTGTGAGG
GGAATTGTGTTGAAGACAGAGGTGAGTGATGCCAACTTCAAGATTGACCTGAGTGAAGCAGCCGAATTCCCCGA
>c100547_g1
TTCAGCTTCACATCAACCCTGACGTCTGTCGTTCCCATAGCCTTCTGGGCAAACTTCCGAATCTCCTTTATGGCATTTGG
TGCCTTCTTCTTGAATGTGCATCCATGGAGGCGCTTGTGCAGGTTGATGGTGTACTCTCTGGTGACGACCTCTTCTTTTC
TACCTCGGCCCGACTTGTCCGCCATTGCTGATGGCTCTGAAGCTCTGCGCCGATATACG
>c100548_g1
TAACGATTGAATCAACGAGTGAACATGAGCGCAGCATTTCACCGGATTCTTGACGAAGTCCATAGCTAGGTTGATGCTGA
TAGCGTTACCTGGATTGATCGCGGCGCGATCCTCAACCGTGAAGTCGCGATCGATTTGCATCAGTTCGTGGAGTCGCGAC
TTTGCCATGTTCTGATATTTACTCGAATCACAGTCGTTGTCCAGCAGACCATTCGTGTTGGCACTCTTCACCATCTGCAC
CAGAATCGGTGTTAGTTCTCCTTCCAGAGCGA
>c100549_g1
CGGTGACAAGCATAACAATGGCGGGGAAGACGTTGATGGACGCGAAGAGTGAAAAGAGGAATGCAAAATAGCGCAAGAGG
TGACAGGAAGAGGAGGTGATCGACGGGTCAGACGGTGGGTATTAAGCGATGAGCGGCGGAGAAGGCGGACACAAAGGGTG
TTCGGCGATGGAGGAAGGCACGGTTCAAGGGAATATTTGCGCAACGTCGGTGGTGTTGGAGCGACATGTCAGCGCCG
>c100550_g1
GAGAGCAAGTTAGTGTAGGATGGTAAGTTCGTCTTTTTCTTTCTTTTTTTTTCCTCTAAAATAAAACTTAAAAATATAAT
GAAAACGATAAAAAGTCACATGATTCCCAAGACGGAATTAAAATACGGCCCCTTCAACCTGTAACCGGTACCGGTTCAAT
ATTTGTTGCATAACCAATCAGGTGGGGTCACCTGGACCCCAACATTCTTTGCCGAAGTCTAGAAAATTTCTGTTCAAATC
TACAATCATGACAACACAACGACTAATTGGATCCAATCACATTAAACTTAAACTTTTTTACATAAGGATTCTGAAACGTT
ATCAAG
>c100551_g1
GGGGCCGGTCTGCGTTGCCGGCACGATTGATCCGGGGTTCACCTGTGGGGCGGGGAAGCAGAGGCCGCCGAAGAGACGGA
AGTTCGTGCAGTCCATGAGGTAGAGGTAGATGAGGAGGACGAAGTGGTGGTTGAAGGCTGATGGGTTAAGCGCGAAACTG
CGGGGCATGGCATTTACTTGCTGAATTGGAAGTCCGATAATCGAATTAACAAGGAGCTCGACCATATCATCTCGTCTTTG
GCCTGATGTGCTGAGGATTCGGTGGAACAGTGTAAGTTGATCTTTAACTTGTGGAGATGCTTTTTGTTGTGCTTCTA
>c100552_g1
GGGTTTGCTTCGGTGAAGTTGTTGCGATTTGTCGTTGAGTTTCATCGATTCGTTTTTGGTAGAGTTGTGTTGTTGTGGCA
ATCTCTTTGTCCAGAGTTTGGATCATTTTCTTGAAAGAAGGATCGGTTGAATCGATTGGAGTAAGTTTTTTTGATGAATC
ACTAGATGTGGCAGGTAGTGTTGACTCGTCTTTCTGTTTCAGTGGTGTTGATACAGGAATGGATTGTTTGATTTCAGATG
AAGTGTTTGGCGT
>c100553_g1
GTAATACAATAATTTAATAAATAAAACAAGAATTCCAAGAAGATTCCCTAAATGCACTTATCGCGAGCGTATATGAAATC
AGAATGCATGTAGTGGCACGTAAACAGACTACATAACATGATGATTCGTAGAGAAATACGTCCGGATTATAAAGGTTACA
CTGTATTTTGTACAATTATATACACAATTTTATCCAATTTATTCATTTTAACTTCTATCTAATTAATTTACTTTGTTAAT
TCCTTGTTGGATTTCGT
>c100554_g1
GTGGGGGCTGTTGGTCGAGCCGTCGCCGACGCTGGGCGTGGCGATGTCGAGGGCGGAGGTGTCGCAGCGGATGTTGCGGG
TGACGTCGGGGGAGCCAGCGAGGCGGGAGGGGACGATCACTGTGGAGGCGTGTGTCTCGTTGATGGAGTCGGCATACCGC
GCGTGGACGCTTTCAGTCTGGCCGTCGGAGAATTTGACCACGG
>c100555_g1
TGTCGTGGCAATCACGCTGAACAAACCCCTGTTCACACAGACGGATTCTCACTTATCTGACTCTTCGACGTTCACCAACT
TTACGCTCACCTTCCAAATTGAGCCAGTTGATCCTATCCAGCACTCAAGAATGATCATCATACGTGTGATCTGCGATCCC
TCGTCAGACAGTCGATTAAAGCACGAAATTTTCAAACCATTTTTCTTGGACACGGCAACATCACTCTCGGAG
>c100556_g1
AGAGATCTGTATTGCTACAAAACGCTTTTGGAGTTACATCAACTAATATCGTTAATGATGAGACACAGACCTATGATAAT
ATACCGAAAAATGATTAGAATGAAATAAGAAAATGAATATTCTGTACAGTCGTGTTAAATAGTGTTTTATTCTGTATGTG
TATACAGGGTGTGCCATTTATCAGGCATCCGTTGATCATGTTCTATTCAATCACTTAATCGAAAAAT
>c100557_g1
GTGAGATGTTGAGGCGATCGGGGAGGTAGATGTCTGCGAGCTGCCGAATGCTGTCGATGTACATTCCACACTGGAGTGTC
AGCGCCTTCTCTCTCCCCGCTTGTTCAACAGGCGCCTTCAGCGCGGTAAGGAAGGCCGTGGCGCTGCAGCATGCACTTGT
GGAGTGGACGGAGCTGCACGCTGAGAGTTTGCTGCCTCTGTTCGCCCACTTCCAGGAGAACGCCAACGACACCGAGGCCT
TCCTT
>c100558_g1
CAGACGTGTAGGAGATGGGACCGGGCACAGCGGCGGCGACGGGTTCGCCAGAGGTGGGTGCGGGGGTGGTGACGGGGGAG
GGGACGGTGGGGAGGGGGGTGTCGCTGATGCCGATGTGGGAGAGGAAGAGTTCAATATCGTGAGCGAAGCCGAGGTCTTC
GAGGGAGAGGGTGGAGAAGAGGTGGGCGAGGTCGGCTTGGGAAAAGGAAGGGGGAGTAAAGAAGGTGGAGACGAGGGCAG
AGATGGCGG
>c100559_g1
GAAGAGTTGCGTTTCTCACCAAAGCAAGCCTTACTGTAACGCTCATGTTCCTCGTGTCGGTCACACCCAAGTTGCCAGCG
TTGAAATGTCCACCGCCCTCAAGGCCCCTCGTGCCGCTGGTCGAGTTCAAGGAGTTGACAAAGCCGCCAGAATGTCCTTT
GCCCCAGGAAGAGGACAGCCAGTCCGTGGAGCCCCAGGAGGCCGTGGAGGAGCTGGC
>c10055_g1
GGGGCAGCGGCGGTCGAGGAGTGGGTGAAGGGAGGAGAGAGCGAAGAGGAAGAAAGAATGGCAGAATTGGGGGGATTGCA
CAAGTTGGTGACACCCACATCTCTGTTGAGTGAGAAAAGTGACACACACAGCCAAATTCTCCATGTTGCCTGTCTCCGGG
GGATTTTTGATCTCCTTTCGTATCTCGCAACGCAACCACACTTCCACTCCCTCCTCCTCAACCACCCGTTCCTCCTCCAA
ACACTCTGCTC
>c100560_g1
AAGGAATTGTGCGAGCAAGTTGCGAAGTTACCGGAAGACGATTTTGACATAGACGCACCAGCAAAGAAAAGAAAACGAAC
AAAGGAAGAAAGAAGGCGTGACTATGAAGAAGAAAAAAAGCAGCAACCGTTGGTTGATGAAGACGACCAGACAGACTCAT
CAGAATCTTCAGAAGTCAAAAGAGAAAGGCGTGAAGTCTCTGACTACCATCCAACCCCAGGATTACGTCCAATGTCATTT
GATGATGACCAG
>c100561_g1
AAGCAATAAAAGAATTTTGAATTGGAGAGTTGGAAAAGAAGTTCACCAGCGGGCGACAAGTGTATATCAAATGTATTCTA
TTGGGATTAGTTGAGTTTAGAATTTTGAATATTCTGAATTATTGTATACATAATACTGGTTATAATAGGTAGTCTGTTTT
ATTTAAGGAAATCTAGTAAATCATTTTGAAATTGATAAAGTTAGTACTTTCTCTACTTTTATCTCCATCTTGATTCAATC
TCAACCAGTCCAAATTTTTATGTATAAGTATGAG
>c100562_g1
AGCCATTCAAGAAGCATCACGAAAAAATAAATTTAAAAATAACAAAAATGTGAGATAACGTGTGACAGGGATCGGAGTTT
ATTACAACTTTGGTTCAATTAGCATGAGGTATTTGATTACACATTGTTCCGCGTGTTCGATTGCGTATTCATTGAGGAAT
TTTCCCTGTCCACTGATAAGTGGTATCCCTGGGATAGTGAGACCCTTCTCAAGAACTGTTGCATCCG
>c100563_g1
GGAGCAATGACACTACCAACATCAGCTCATCAGGAGAGGGGGATGAAGACCAGTTGCCCACATCCCATCTCACCACCACG
AACACTACCCGCATGGTCTCCAACGGCACCCACCACATCCACCCAGCAAGCGTCTCGCAGTCGACAGAAGTGAGTGCCCA
CACCACGTCGCAGATCGGCATTGTGAGTGGCACTGTCATCCAAG
>c100564_g1
TAGGCACCGATGCCACACACCGCAATAAGCCCTGCCAGGCCGATCAGCATGAATGGGGATTCACGCGCCTTACGGGCCAG
CTTATCTCCGCTGTCCTCCTCCAGTCCTGGATGATGGTTCACCATTGCCAATGATCTCTGATAAATGGCACGTTCTACTA
GAAGGAGATGCAACCTGGTCGCAGTTGGCGGGGGTAGGCTCCGGTGGAGATCGGGGCTTGCAAAAACGGAGTGATGCAAT
TCCTCACCAAATTGTAGTGCTTGCTTGATGCTCAACAATCACACTCTCG
>c100565_g1
GGTCGTCGTCGTGCGCGACCGGTGGAATCACGAAAAAATCCTTAATTGTACAACACCGGGACACACAGGGGGGGGCGGGT
GCCGGCGCGGTTGCGTCCGGGCGTTTCGGTATAAAACTTCGTTCAGGAAAGCGGCAGGTTCAAAAACAACATTGTTTAGA
AACACCTGAGCCGTCGAACCGATCTATGCGGTTTCGCTAAAAGTACTTTGAACAATGCGTTGCCGCAAACTCCCG
>c100566_g1
GTGGAGAAGAAGAAGTATTTGGAGATCAAACCGAAGAAGACGGTGGAGAAACGTCAGCACAGTCGCGGGAATTCGGACCA
AGCGACTGATGGGGAGGATGGAGAGGAAGAAACGGAGGAGAGTGGTGCCACGGACGAAGCGGGGGGCACACGAAGATGAC
CACTGTTCTGTTTTCCACCATTGTCTCCCCCCACCCTGATGACAGTTTTTGAATGGCATGCAACACTGTCATCAATCAAT
TTCCA
>c100567_g1
TGCGAACGAGGCGGATCTGGATGTTGGGGAGCCAGATCTTCTGTCCGACAATGGCCTGGCGCATGCCCTCCCTCAGAGGG
ACCTTGCCCTCACCCTCACGCTCGAAGAAGCTCCACTTGCTCTCCGGGGTGGCAGCGCCGCCCTCGAGAGCCGCCGCACC
AGCGGCACCACGCACACGCGAGCGCCAGAGCTGGTTCACCTTGAGGAACTGGGCGCGCGCCTCAGACTCCTCGCCAGCGT
AGTTTCCCG
>c100568_g1
AGGAGAAGGAGAAGGAGAAGAAGAGTACACAATGATGGGCGATCAGGAAGAAATGGAGGGGGATGATTCAATGCAGGGAG
GAGGTGAAGGGGAACACCAGACGTCTCTCATATCCACCCCCACTGGGGCCCTTCGAAGGCGGCACAACGGCAGCCGCCCA
CCAACAAGCACTCCTCCGATGTGGGAGAAAGAGGAGAGAGGGGAGAAAGAG
>c100569_g1
CGCTCGTATTTTCCGAAGATGAAGATATTCCACGATATTCCATTGAAATGGCAACTGATTCAGACAGTGATACGAGTCGA
ATCGAGACACCTAATGCCAGCAAATTGGGGGAGAAATGTTTCAAGATTGCTTCGCCAGGAGACCAGTCCCCGTTAAGTCC
CATCGGAAGCTATCGATACGATTCGTACAAAAAACTTACCTCCCTTGAGCAGCGAGTCAACGAGTTCGACAAGACGGCAA
AGTACATGATTAAAAAACTGGAACAAACCCGCGAG
>c10056_g1
GATATTCTCAAGGTGTTTAAAGTATTGTGTTAAAAACAATTTAATAATGGAGATCAATGCGGTAGTATTTTTTATTGTAG
TATATATTTCAACTATACTAATGGTAAAGGGCGTCCTTGTGGAAATTTCAAACGGGAAACTGCAAGGGTTCTTGGACAAA
TCCTACAAGAATCGTACATTTTCATCATTTGAAGGTATTCCATACGCTAGACCACCTGTTGGCGAACTACGTTTTGAGCC
TCCACAAGAATCTTCTAATTGGACCGGAATTTTGATGGCAAACACTAAGTACGAGTGTCTGCAACTTCTCTCAGGTGCAC
CAGGGGTATCAATAGTCGCAGGAACCGAAGATTGCTTATATATCAATGTGTACACTCCGAGAGAAAACCCGACTTCTTCC
GATGGTCTACCAGTAATTGTTCACATCCATGCAGGCGCTTTTACGACGCTAAGTGCCCATGCGTACGCAGGACCTAAATA
TCTGATGGATAAAGACGTAATTCTGGTAACCATGAATTACAGATTGGGTCCATTCGGTTTCCTAAGCACGGAAGACGAAG
TCGTTCCAGGTAATAACGGCATGAAAG
>c100570_g1
CGCTTGCTGATCCCTGTCACCGCACGCGAGGTGATCGATCCCACTCCAAATTTCGCATGTAATGACACAGACCTTTCCTT
CCAGCAGTTCTCGGACGCGATCAAGCAATTTGACGGGGAGGTTGACTGCGTGCCGCAGAGCCGGAGATTCGATAACGTCA
GCACTTTCTCCCTCACGGATGAGCCCAATGTTAGACATTATGCTTCTGTCATCCTCCCTCTCCGCAAGTTCCTG
>c100571_g1
GCCGCGGGCATCTGCGGTCTTACCTCCCACAGTCCGTTGTGCAGTGCCTTCCGGCAGGCACCTGTTCATCGGGTATATCG
ATGCCGAGATGATCTGTCCGGTGCAATCGGTGGAATCGTGCGCGATCATCATTTTGAACTTGTCCGTGCCGTCGCTCTTC
ACCGTGGCCTCATTGCACGTTAATTGTTGGGGAGAAGTTGTCAGGTATGTCAATTCAGT
>c100572_g1
TCGGCAAACAAGTTCGATGCCTGATTTGTCAGTTGGTACTCCTGAACTCGAAGAATTTGCTCGATCTCCTCGGCCGACAT
TCGCACCTTCGACGGATATTGCGGGCGTTGGCGTTGCTGCTGCCGGAACTGCTGCTGTTGAGGCTGCTGCTGTTGGTGCA
TCATGTTCATGTTCATCTGGAAACTGTGGGGACCACTCGGTGGCGCACGGTG
>c100573_g1
CGTCGACGTGCCCTCGGTGGCGGGCATCGCTTCGCCTTTCTCCTCGCCGGTGGGCGCTTTGCGGCGCCGCGCGTCCGACT
CGGTCAGGCTCTGCTGGGAGAAGCGGCCGGTGAGGAAGGTGCTCACGTAGAGCTCGTTGATCTGCTCGATCACCTTGGTG
ATCGGGGGGAGCGACTCGAACTGATCAGTGGTGCGGCGCTCCATGGCGAGCTTCTCGGAGGCCACGTAGCTGACGGGTTC
GCCGGTCTCGGGG
>c100574_g1
ATCTTCTGCGCTGTCTGCAGGCCATCGGTGGACACCTGGATGGCGGACTGGATGATCTGGGTTGGGGTGGTGTTCGGGTC
AGTGACACGCCCGGCTAAGGAGGCCTGACATGCGTCGGGAAAGCGCGTGGCTTTGCAGGCTTGCTGGATCTGAGGGATGG
GGGAGATGACGGGGCTGCGAGGCGGGTGGCGGTTGCGGGCGGCGGAGGTGAGAGAGAGGAAGATAGTGAGGGAGAGGAGG
GCGAGGAAGAGGAAGGAGGCCATGGAAATGAGAAAGAG
>c100575_g1
GGGGGCATCAATCATGTTAAGGAAATTTTGTAGATATCTCCTATAAGTAATGATAATTCTCTTTAAATAAAGATTTCCTT
GTTTCCAAGCTGTGGATCTTTTGAGATTATTAATTTAATAAATGCTAATGATAATGAACGAGGCCACGATGTTACATGTA
TGTATTTCAATTCATTTATACTGAAATATGTTGATACGTAACATTTAAGGCAAATTGACCTTGCACAGATTTGTTC
>c100576_g1
GCAAAGAGGAAGAGGTCTTGGACGAAGGCGGCGTCCTCTTCGATGGCGGCGCGCAGGTTGTCGATTGTCATGTTCTCAAT
CATCTGCAGGCGTGTTTTGCAGAACTGAATGGTGAAGTTGTTGATTTTGAAAAAGTCGATGAACATTGCGCGGATGCCCT
CGTCTTCGTTGTCGAGGATGAAGGCGACGGCGTCTTTTGGTGTTTCGATGTGCAAAGAGTGTTTGAAAAAGAGGGAAAAG
AGA
>c100577_g1
TAGAGGGCGAGCGGCGGGTGCGGGACGGTGTCTTCGTCCCCGTCAACATCGCGACCCATCCTCTCCGCCTGGCCAAGTTC
CCCATCACCCAGATCGACTTCCCCGCCTTTGTCGTCCCAGCGACCGAATTGTACGACACTGTCTTCGAACAGGGAACATA
CAGCCGCGTGGAGTTCGTGCCCCTCAACCAACTCACAGACCCTCTTCCCATCCCCCCCTCCCTTTCCAG
>c100578_g1
TGCTCAAGTTACTTTCAAATCCAGGAAGCATGGGGGAGCTCTCCATGCTACATGTCGTGCTGAAAAAATTCTGGTGGCAA
ATAGAGGAGAAATTGCTGTTCGCATTATTCGAACTGCCCATGAAATGGGAATACCTTGTGTGGCTGTTTACTCAACAATA
GACAAGGACGCACTTCATGTGAAATTGGCTGATGAATCAGTTTGTATTGGTGAAGCAG
>c100579_g1
GAACAAGAAACACAAATGAAGGAGAAAACTCCGCAGAAGGCTCTGAAGATGATGATGAAGAAGACAAGAACAACCTTGTT
CTGTGGATGGATGCCTGCTCTGTGAAAATGTGCCAGGCAGGCACTGACAATGTCGCGGGGTGTGGCGGAGGCCTCTACAT
CGACTGTCTCGGTGGTGCCTCTGACCCCGCATGCCCATCCTCTCTCCCCCCAAGTTTAGAACTCCCCCTCCTCCCCTTCT
CTCTTTCGTTGATGC
>c100580_g1
TGCTTATAAAGTGTTCGTCGAGTATCCGGACATTACGGCGGAGGACTTCTTGCACGTACAAACCGACGTTGAGTATAGGA
AAAAGTGGGACAACACCGCCGTCAGCTTGGAGGTAGTCGACGAAGACACCACCAAAGGATCCAACAGCAGTATAATCTAC
TGGGAGATGCTGTGGCCGAAACTGTTTGCCAACCGCGACTACGTG
>c100581_g1
GGGCAAGCTGCGCACGGCAAAGGATGAGCATGCCTACATGGCAATGCGGGCCCTTGCCCACAGAACAATCAACGAGAACA
CCCACAGTCGGGTGCTGCAGTGGGCAGTGTTCCAGCTGGTGGTAGTGGTGGTGATGTCCTTGGGGCAGATCATCTACCTG
AAGCGGTTCTTTGAGCAGCGGCAGATGGTGTGAGCGGCGCTGACTGGGTACCATGCCTGAGGCTGCTGCTGCCGCCACTA
TTTCCATTTGTGAGGCCCTT
>c100582_g1
GGAGTTACCAACTATCAAAGTTTCTGTTGAGGTGCATTAGCAAGGAACATGTAATCAAGGGCGAACAGCTAGCAAATTTT
AACTGCCCACAATCACCACCTTTTCTGATTTTGGTCTAGCCAATAGGAAACCAACCTTAACTCTTGCCAAAACAGTTTTG
CAGTTCAAGCTGCTGAATGAGTTGAATATAAAGATTTGTTCGTTTATGCATAGCAGGAGCAATGATATGCAGGATGGGGT
ATGATCTTTTGAG
>c100583_g1
ATTTTTACATTACGTAGCACGAAATTTTATAAAATTTACATAGAAAACTTCAAGAACTAAAGATAGGACTGTAATCAAAG
ATCCAGTCTTCTTTAGAACGCCAGCATATATCCGCTACCAACAAAAAGATATCGGCCTTGGCCTCCTAAAAGTTTAAGAA
GGGCGCTAATTTCTTATCAACGCAACTGACCAAATACACTGACCGCCAAAAAAACCTGCCACCCTAAG
>c100584_g1
TGCTAAATGTGGTCCCAGTGCACAAGAATGACGAGATATTGAAGGCATGAACTGCTCCTGAATTCGTGCCGGTTCCTGTT
GTAGCGCAATCTTGAAATGTACAAGTGTCAAGTGCGAGAATTGCTGACGTTAGGTCCGAAATACGAATGGCCCCACCATC
AGTTAATCCGGGGCAACCAACGAATAAGCTTCCAGAAAATGTACGTCCGATGGATTCCGTGATTTCTAACTGTGTGCAGG
TCGGTGGTGTTTCCTCATTGGTGTACATTTATGGAG
>c100585_g1
GGGGATGAAGACGGCATGGCACTGCGTGGCCGAGGTGGGGAAGGAGAAGATCGGCTTGAAGGAGCACCCCAGAACGAAGA
ATAAAGAAGCAGAGAAAGCAACGGAGCAACCGAAGGCAGCGGAGACGACGAAAGAGCCTCAGCTAGAGTCGAAGCCGCCG
ACGCCAACCAACGCCACCCCAACTCCTCCACCAGGCGCCCTCTCTCCTTTCG
>c100586_g1
GTAAATATTATTTTGACAATACGCATAGATGATAAGATATACATTATTGTTAATTCGTTGATTAGATAATATAAAATTAT
ATCTTTAAATACATTTATATATAATATATTTGATACTAGAGTTATGTATGTAAATATCTTTCTTTCTTCATCATTATTGA
CCATTAAAATTTCAATCTAAGCACCTCTTTTCATAATCACAACCATACATTAAAAACAGATATACGCAAACTATGGGTGC
CTCTAAG
>c100587_g1
TAATGACAAAAAGTGCAGGCTGCCTTTTTCCAGCATAGGTTTCCCCCCATTCCTCCTTCCAATCCCCTTGACCTTTCCAG
TTACCGAAGTCCTTTTCTGTGGAGCTACCTTTCTTGTAGCCCTGGCCTGTAAATGTGGGCTTGGAGGGAGATGGTTCCTC
AGCAACATAAGCAATGAGAGTTTCATCAGAGTTCCAAGAAA
>c100588_g1
GGGCGGGCGAGGGCGGTGGGGGGTGCGGCGGCAGCGGCGGCGGGGGGGAGAGGCGGGGGAGAGAGGAAGAGCTCGGAGTT
GATGACGAAGCGCTGGAGGATGAGGAGGGCGGGGAGTTGCTCGGCGAAGTTAAGGCAGGGGACGGGTTCGTAGGCGCTGT
CGGGGGCGTCGGCGGTGCCGGTGGCGATGGCGAGGAGGGTCGTAGGGGAAGAGGAGGAATCGGTGGCAGCGGAGGAGGAG
GATGATGATGATGGGGA
>c100589_g1
GTACACTAGCACTATTATTAAATATATTGTTTGCAATATCACCATTTTACCGTAGTCTTTATGTGTGTAAAAGATATATC
AACAGCAATCAACACCGGTTAAATCTATGAATGTGTATATATATTTTTTATTATTAGTAGAATCGATGAAAGAAATAGAT
AAGAATAACTGTATTGGCAGAGAACATAACATAAGCATTGTTCCGAAATTTCTTAGAACAATGTTTTTAAATTCGTGCGA
AAATCATGTGAAC
>c100590_g1
CGGTCCCGCACTTTAAGGTGAAGTTACTGTTGAGTGCGTATGTCTGATTGTTGTATTCGCAGCACGTTACGTTGAAGTCC
ACGCTACCGTCATCATGACAGTAGCCCTTTCTACATTTACCGGCCTGGAACGTGGTGCCAGGGTCGTAAGCTGTACCGTT
GTAGATACATTGGTAGGTATAGTCTTGTGAGGAAACTATTATCGCGCCCAGAAGACAGGCACAGATGCGTAACAGAATAT
TCATTGCGATAGTAATCCTGTGTTAATCTCTGCAACAGGTTTCCTTCCTCAGCG
>c100591_g1
ATGCAGCGTCAATAAGTCTGTCTGGCAGTCTTTCGGTGTTGCAAAAAATTTCGTGGGATCTCGTGCTGTTGTTTGCACCA
CGGGCATGTGGGCCTGGCTAAAATGTATAATTTGCTCTATAGAAAATGGATCGTTCTCCTCCTCGTCTAATTCGCGCGGA
TTTTATTTTGGTTCATACTTCTATCAGAGGAGGGAGGACGGGTGTAAAAACTGCTGCTGCAGCAAATGTGGCGCACGCTT
TTAAAAT
>c100592_g1
AGAAAATGGTAAGGCTGCTTTTGAATTTACGTATTTAGAGTTTGTTCAGAATTTACCTTTGTTTTAAGAGAGTTACTCTA
AAAGGAAACAAAAATAAATATATTTCAGAGTGGTTGGCAGGTATGGATATAATTGATATACATATCTAGTTTAAAAGAAA
ATCTAGGTAAATAGGTGTAAATATAAATACTTGATTGATCATTAAACTTTGTTTTTGAGAAATGCATAAACTGTAACCAT
TTGTAATATTGTTGTACTACAAAACACATAGTTATATTGTTTCTCATTCCTTTTTTATTATTTTCAGACTGTTTTTTTAA
ACGGGATAATGCCTAAAGTGAAGCTTGTCAAACCCCGCAGAGCCGA
>c100593_g1
TGCTGATGTGTTGGTTGTTTACGCAAAGACTGAACCTGACGCCAAAGCTCACGGAATCACTACATTCATCGTCGAAAAGG
GAATGAAGGGATTCTCCACTTCTCAGAAACTCGACAAACTCGGTATGCGAGGATCCAACACCTGTGAATTGGTCTTTGAG
AACTGTGAAGTTCCAGCAGAAAACGTCATGGGAAAATTGAACCACGGAGTTTATGTTCTCATGAGCGGATTGGACTATGA
ACGATTGGTCCTCAGTGCTGG
>c100594_g1
TGTCTCTGCAACTGTAGAGCTTCAGATTTATATGCCTGAGTTGCATCCCGGATATCTTTGAGTCCCTCCTCGGCTGCGAA
AACTGCCTCCTGGTTATCTGGCCTGGAAGCAAAAGCTGAAATGCTATCATAAGCAAAGTCCAAATCTTCCCCCTCTAATA
GCTTCCCTTCCTGTAGAAACTGCTCGTACTGTGAGAGCTCGGGGAGAGAGAGAACGTTGGAGGGTCGAAGGCTGGAGCAG
ATCCAGTCGAGGATGGGTCGTGCGTCGTCGTATTGGAAAGGCCATTCGAAGCTGTCAG
>c100595_g1
GTGTCTTGAATATCACCTAACAGGGATTTAAGTAAATTACCTACATCAATGTTTGACATACGAGATCTTGCGATTAATTG
AATTAAAATATCTTTTGATTGTGACAAAAGTCTTGATGTGTCATCAATATCTGCTTCAATCTTTGCAATTTCAGCTCGCG
TTTCTTCTACTTGTGGTAGAGAGGTGGCGATTTCTTCAATTATTACTTGTTGTGATGAAACTAATTGAGCTAATTTTTCA
TTCTCT
>c100596_g1
TTGACTTTCCATGCGTTCTTGCCTTCACCAACGATGAAGTGAGCGCCGTCCTCGTCAATGGTCACAGTCTCCTTGAAGCG
GCCGTGGGCAGAGTCGTACTTGAGAAGGTGGACGTTAGTCTTAATGTCGCAGAGGTCGTGGATGGCGACAACCTCGCACT
CAGTTGGGTAGAGTTCGCGTACAGCGCGGAACACGAGGCGTCCAATCCTG
>c100597_g1
GGCATCTTGCTGACTGCATGCTGGACGATTCTGAGGAAATGGTGGCCAAGGCGGAAGAAGCATATGCCCAAGCCCAAATT
CGCCCGCCTGTCCTTGTGCGAGACACAAGCTCGACAGCGGCCATCGCCCCACCCACGATTCCTGCCAGACGACACACGTC
GACAGAAGCAGATGTTCTTGCTCGTCCGCGCGTGGAGCGCCGGCCGCGA
>c100598_g1
AGAGTTTCTCCTGGGTGCGTCTCTTGTGAATGCCCACCTAATTTACAATCAACCTTCTTACAAAAAAAATTAAAATTACG
GAATTTAGAGAACACGTAATTCGTTCACTTCTTGCTAACTATAGTGATGCAAATATAGGAAGTGACTGAAGAAAACCAAT
GCCACAACATCTTATGCTCAAAAAGAAAGGTCCTTTTGACAAAGTAAGGAAATATTGTAAAGAAAAAAATTCAAGGAACA
ATTTCCAAAAATAAAGTAAAGAAGGTTATCACATATTGTGAGACATCCAACCACACCTTTG
>c100599_g1
GGCCACTGCTATCGCCCCCATCTCCACCATCCGCCCCACTTCTTCCGCGAAGGGAGTGACGGGGGGGAGAGGGAATCAAA
AGCAGCAGCAACAGGAGCAGAAAGACAAGAACAGAGCAACTTCCTCCTCCTCCGCCACCGGGAGCATATTCCGGCAGGAA
AACGAGAAAATCTTTGTAAATTCGTTCGTCGCCCTCTTCCTCTGGCTCCTC
>c10059_g1
GGAAGAGGCACGAGAAGGAGGCGAAGAAGGAGAGGAGGGAGGAGGAGAAGAGGCGGGAGATTGAGGAGCTGAGGAGGGTG
GATGAGGAGAGGAGAGGAGAAGGACGGAGAAAATTAAGGAGAAGGGGGAGCAGTTGAAGCTCGCCCTCTCCGAACAAGAG
CGCCAACGTGCCGCCGCCCGCGAGGCCGCCCGGGCGGAGGCCGCCGCCGCCGCCGCCGCCGCCCCCTCGCCCCCGAAGGA
GGCGCGCCTGGTGGTGCCGCTAGAGGACTGCGACGAGAACGAGCAGCAGGCGATCGAGGCGCTCAAGGGGGAGTGCGGG
>c1005_g1
ATGTCCGTTCCGCTGCCGCTGAGCGTGTTCTTGAAGTCGTCGCAGAACTTGTTGATTGCCTTGTACACGACGGTGCTCTG
CCCCTCGAGGTCCTCCTTCAGCGGCATGTACTCCTTCTCCACGTCGTCGCGCATGCGGCGGATCTTCTCGCGCAGGTCCG
GCAGTGTCAGCTTGATGTGGTTCAGCAGCACCGAGTTCAGGTTCGTCACGAGCCGCTTTGTGCCCATCCTCTCCGCTATC
GACGAGTAGACGTGGTGGTTCTCGAAGAACTGCTTCTCCTTCTCCCAGCTCGTCTCGATCGGCACGTTGTTGTTGATGTC
CTGCTGCGACCGGTTCACGACGCCGATGTACCCGAGCTTCAGCGGATACGTGCGCCCGAGCAGCACGTCCATCGAGTTCG
TGCCCTCGTCCTCGAGGTCGAGCTTCGTGATCAGGCCGACAGTGCGGTCGCCGTTCGGG
>c1005_g2
AAAAGAAGTTCTGCTGGTTGCCGAGCCCGCTCAGGCTCATCGAGCTGTCGGTGGCCTTGTGCCTCGGCTGCTTTGCGGGC
TGCGCCTTCTTCGTCGGGATCTTCATTGCCTCCTCCACCTTGCGCAGGTGCCCCATCGAGTCGAAGTCGGGGTGGCTCGT
GTTGATGTACGACGTCTCGACGTTGATGATGTTCTTCACCAGCTCGTGCGTGGGCTTGCTGTTCTCGTTCAGGATGTGGA
TCGTCTCCTCGATGATCGCCGTCTTCAGTCGCTCGTACTTCACCACGTTCTTGTTGACCAGCTGCTGCACCATCTCGATC
AGCTCTGCCAGGCAGTCGTTCACGCACTTGTGGCAGACCGTCTCAAAGTTCTGGATCTGCATGCGCACGAGCATCTCGAA
CGCCTTCTGCGGCACGAACAGCGACGGCGAGATGCCGCTCGTGTTCTTGATGGCAGTCAGGATGTCGATCTCCTTGATCC
CCTCGAGAGAGTCCATCTTGTTGATCGTCGGCCGGAACGAGTTCTCGAACACGTAAAAGATGCGGGCACCACCGCGCGTC
TCGTGCGAGTGGATGTCCG
>c100600_g1
AGGGAAGAAAAGGTCCACCTCCACTGAGCCCCGCATGCAGAGGTAAATAAATAAACATAAGACTTGTATTATTTCTAATA
TGCACGCCGACAGGCAATAAAGTATCGCTCAACCTAAGAAAGTAAGCATGGCCACCTGTACAAAGAAGACTACTATATTG
CAATCTACATATTTATTTAATCAAAATATCATCGGGCGATAATATACAGTAAGGTCGTAAATGG
>c100601_g1
GCCAAGCCTCTCTGCACACGCGACGACTGCCCTTCCACCAACACAATCAAAACAACACAAACGGACAACGCATTCCCCCG
GCAGTTCCACGTCTTCTACTCCTGGTCACCTCCCGCGGGTTTCATGTGGAGGCGCACCTCAAGGTTGCTGGTGCCAATGA
TGAGTTGCTTGATGTCGATCACCAGTAGGCGGACTGCTCGGATCCACGCGTCCGTATCGTTGCA
>c100602_g1
GGCAAGGTCAAATTCACCGACGGGGGTGTTCTTCTGCGAGTAGTTGGCGGGGGCGGTAAAGTTCTCGGGCTGGTCGAAGA
GCGCAAAGACGTAGCGGTGGGGGCCCGATCCCTGGGGCGGGTTGGGGCCGGCGTACTCGGTGATGGTGGTGCCGTCAGAG
TAGTTGAGAATGTATGCGCCCATCGACTCGTTGAGGTGGATCGTGTTCATCAGCCAGTGGAGCGTCTGCGAGGTGCCGTT
CGCG
>c100603_g1
GGAGGCAGCGATGCAGGTGCAGTTCGTGAAGCTGATGTGGATGGGTGGTGGGGCTACTGGAGAGGAAGAAGACGAATGGA
GAAGAGGAGGGATGTGCGGCGGTGGTACTGATGGAGGGAAATGAAAGGAAGAATGGGGTGATGAAGACAAGGGGGATGAT
GTGGAGAGGAGCAGAGAGGGGCCATCGGAATGTGTGGTGATGTTGGTGAAAGTGCA
>c100604_g1
GCTTTGTCGCCTGAAATCGTCAACAATTGACGTCAACGGTACACCCATCACGTTTCGACCACTACCTCCGGCTTACTTGA
ACACGTGTTGAGCGTCCAAGCGTGCACATGAACATTCACGTGAAGGCATCAGAATAATCTCGTGAACGATAGAAAACATG
AAACCGCGAAATACTAATCGCTTGTATCAACAGTCATTTTT
>c100605_g1
AGAAACCAGTACGATACAGATGTGACGACATGGAGCCCAGCCGGGAGGCTTTTCCAGGTGGAGTACGCGATGGAGGCCGT
GAAGCAAGGCTCGGCGGCCATTGGGCTCCGATCCAAGACCCACGTGGTGCTTGCCTGCGTCAACAAGGCCAACTCCGAGC
TTTCTTCTCATCAGAAGAAGATTTTCAAGGTCGACGACCACATCGGCGTCGCCATTGCCGGCCTTACCGCCG
>c100606_g1
GGTTCACATTCGTCGCCCATTCTTAGTATTTCGAAGGGTCCAATAGGCATATAGAATCGTAGAAACAGCACTTGTAAATA
TGTTTCATTTTTAGACAGAGGTACCGTTGCATGTTTAACTAATAGAACTTTTCTTAATTATTTTTACTTAATTCATCTTG
ATCTACGGTTAATAATTTCGTGTAGCGCGGAGTGATCAGATATTC
>c100607_g1
TCCCTCTCCACCGGCACTTTCGCGTCGCGTAGTGGTGCAGGACAGGTTCCTTCCATCGGATCTCGCCCTGGCGTATTCGC
ACCCATCACACAGGGAAGATCTTCTTCGTCTCTTGGATCGAACTCTTCGCGGGGATCACAAAGGGATTCACCAAAATAAC
ATCGACTTGTCAAATATCAGAGTACGTTTTTTTTTCGAATTCATTTCGCACTTCACATTCATTTCAGCGACAACATTG
>c100608_g1
GCGCTGACGAACATCATCCAAAACCTAACTGCTCTGTCTTCTTCAAAATCCTCAACTTCATCATTTTTGCAGTTGGTGGA
GCAATTGCGATCGTTGGAATTGTCTTTGCGGTTAAAATGCCCACATTGCAATTTTTTGCTATTGCCATCATTCTCATCGG
AGTCGTCATGATCCTCGTAGCCTTCTTCGGACTTATCGGCTCAGGATATGGCGCGTATGATGAAGGACGGTATACATGCC
TTGCGATCTTCTTCACAGTTAGTCTCATCTGTGGAGTAGTCCTCGTCTGCTTCGGCGCCGTCTGCTTCGTTGC
>c100609_g1
GGAAAATCAGCTGGTGTGGTCTGGTGAGGGCAGTGGAGGTCACTGGTTGCGATCGATTGTGGATTGTTGATGTTTCCTGT
CGTTGCTGTGTGTTGTGCTGTGGTGAAAGCGTGCAGTGTAGATGTTTCACACACAATGCCCTCTGCCTCTTCCGACGAAT
CACCCGATATCCTCTTGTTCCTCTCCCCTCCAGCGACGAGTGGGGTGGTGCTGCCGGCTGAAGAGGACTTCTTCTCAGGC
CCCTTCATCTCCACTTCACTTTTCCTGCCCACTGCGGTCCTTTCTTCCTTTT
>c100610_g1
GGCGGCGGCGGCGGCTGCGGTGGCTACGGCAATGGTGGCTGCAGTGGGAGGTGCTGGTGGCAGCGATGAGAGTGTGAAGG
GAGGATCGGATGAGACGAAGGGGGCGAGTGGAGAGGAGAAGGGAGAGGATGGGAAGGAGGAGGAAGCGAGGGCCGAGGAC
GATGGGTCGCGCGAAGGCATCCCCGCGGAAATGCTGCTGAAGACGCGGCGCCAGTTGCGCAACAGCCGCAAGGTGATTTG
GATGTGTTGCCAGAAGGTGGTGAACGACTGCATCGACTGCAGCCGCCTCGACCACATGAACACCCGCATCAGCAAGGTTA
TTACGGT
>c100611_g1
TCGGTGGAGTGTCCCCTTACCTCCAAGGCATTCGCATGGCATCCTTTGCGATGGTCGCGACTGCCTTCATTGGTTCCCTC
TTCTCCTTCGCCGTTCCCTTCCTCCTCCGCCGCCTGCCCCTTAACATCATCTTCTCCGCCTCCCTCTTCCTCGCGTGTGC
CGCCTGCACCGTCCTGTTCGCGCTCCCCCCCCGCCTCCTCACCCCCGAGCGTGTGTGGGTGGTGTGGGTGTGCTACATAC
TCGGCTTCGCGTTCTCCTTCTCCTTCATCCACGCCGTCTGCCACATCGTCATCGGAG
>c100612_g1
CTGATGACAGAAACCAACGTAACGCCAATACACACCCGGAACAGGTTCTCCCCCGGTACCAGAAAATATACGAAGATAGG
AGAAACCACGATTCCAGATTTCTTTAGAGGGGTCTGCCGTTCATATCCTGACAACGATTTTCTCGGCATCCGAGAATACA
TCCCAGGTTCCAAGAAACGAGGCCAATACGTTTGGATGAAGTACAAAGAAGCAGACGAAGCTGTGACCAACTTTGGTTCA
GGGTTAATTGCACTGGGAATAAAACGAGAAGACAGAATTGGCATATTTTCAAAGAATTGCCCAGAGTGGACAATATCTGA
CTATGCTTGTGCTTGCCAAAATATCGTTTCAGTGCCGATCTATGATTCGTACTCAACTCAAG
>c100613_g1
AGCGTAACCGCGGCTACGATAACTATGGCGGCGATTCAGATCGTCCCATGGGTAACTGGCGTGACGGACCTCGTGCGAAT
GCTGATCGTGACCAAGGCCAGAGAAGACCCTACCAGAACAACTACAACCGCGATCGTGGAGATCGCGAAGATCGAGAACG
CTACCCTGCAGACAGTGGCGCCGGCGGAAACTGGCGCCTTGGAGATCGTCCACAGCCAACTCCACAGTCGCCACCTTCCA
GCCGAAGAGGCTACGATCGTGGAGATCGCGGTGATCGTGGCTTCCGGCGAGGTGGAGACCTTTCCGGAGATCGTGGCGGT
CGA
>c100614_g1
GAGTAATCCATTCTCATTGGTTGAACATCTTACATGTAATTTTACTTAGAAAATTAAGGAGGGTAATAATTTTCTATTCA
ATCGGATGCCAATGCTGCCTCTTTTCTAATAATGATTAATCCATGTACAAATACTGAGGCTTACTCACACACCCAGACTT
ATAGTTCGAGCCTTAACCACATTTCTCACCATAAAACCACACACAAAATACTTTGGGTACTGCTTCCCAAAATACCTTTC
TT
>c100615_g1
AGGGAACCTCTACTTCGGCGGGTGCCCCCTCGGAAAGCAAGTCATTTCACCCCCCGTGTGGGCCACCCCGAATCCCCAGT
TCAACTGCGGCCTGCCCCTCACCATCGAGATCTCCAAAATCCCCCTCGACACGCGCCTCTGCCTCACCCTCATCGCGCGC
CGAGCGTCGCGCCTCGACCCGAAGGCGCACGAGGAGCTCGCGACGCTGCGGAAGCCGG
>c100616_g1
GGTTAAAGGTTTTACTATGGAAACACCTATGGCCCGTTTATCCATTTTATTTACATTAAAACTACTTCATCGTATTTACT
TTTTTATCTCATACATATTTCTGATCTTACACATAGAACTTTTACAAATTCGAACATGCATCAAGTGTACGAGGTAAAGG
CAAAAATATATATAATTTGCTTCTTTCTTTATAGCGAACAGCTTGCATTTAATTTCCGTTATTCTGAATAATTTTAAACG
CTTTTCCTTTCGACCAGATTAATAAACGTTTGATTGGCAACAGAAAAAGAATCGTATATGTTTTTAAGAGCTTCTCCGTA
TATATGTATATCACTGTTACATATGTACTGGGTGAGTTTTTTATCTTG
>c100617_g1
GGGATTTTCTATACGGCATTCCCACGCTCAACCTCACGTCGATGCCGTTCGATCGGAGCTGGACTGACCCATACACCAGC
GGCAAGAAACAGTGGGGCTGCACCGAGTGCACCCCAGAAGCAGACCAGTCGTGGCTCCCGACCGCATCGCCGTACAGGCA
TGTTGCCTCTTCAGGCGCTGTTCTGCCAGAGGACTGTGGCGTGGGGGGGAATGGTG
>c100618_g1
ATTGTTTTGAATTGGAATCACATATAGCCCATAGCATGGCACCTTGGGCAGAAGATGCATTTACAACTATGTGTCAAGTT
GATGTTCATATATGAAGTGACTTTTCTCCCATAATAAATTCCTTTTTAAATAAAATCTAGCAGATGCTGAGACAGATTAT
TAAAGGTCTGTTAAGCTTATGTACTTAATTTTTGTGTTTACAGTCTTATTATATCCCCTTTCTGTCTGAGTAGATATATC
TGCCTCTAAGACAGATCCG
>c100619_g1
CGATGGCATCGACGCCTGTTTCGATGCTGAGATACATATCGAAGCCCTGCGTGAGCACAAGCCGCGGCGAGCGCGGGATG
ATCGTGAAGCAGATGGTGTGCTCGCCCGATGTCTGCGTGGCAAAGCCGTACATGCCGTCTGCGTCCATGACCATCTCCTT
GCGCTCGGCGGCCTCGGGGGCGATGATAACCATCTTGATTTGGTCCTTTGCTGTGTTTTGCGTGTGGTCGCGCAGCAAAT
AATGG
>c10061_g1
AAGCGATATTACGTTTCATATACATTTTATTTAATTGACCCATTTATCATTCATATACTCAGATATTAGTATAAACATAT
ATTAAATTTTTTTCTGTTTCAGATGACACTGTTTGCCAATCTAGTGAAGTTTGTGGCAGGATTTCTCACCTCTATTTCCG
CAAACTACAACGAAGCGATCATTCAAGAAGGGTTGCAGGAATGCGCAAAGGGGATTAAGAGGATACGAAATGCTATGAGG
CAGGCACATAGTATTGGAGAGAAGCAACACCTTGAAGCATGTTTGCGTAATATCATAAGTCTTCGAAACCAGTTAAAGGC
GGAGCAGAAGACGGGAGCTGGGAATAGGCCGGAAGGTGTCAGAGAGAGAGTGCGGTGGGATGACACTCTATCAGCGTTTA
GCTCGCGAATCACCACCGGACTAATCACCAACCTTCGCCACAAGGAGCCGAAGGAGTTTTTAGCTGATTGTAAAGCAATA
TTCAAGCGGCGAATCAAGGTCGCGCTAAGGAAAGATGCCGCAATTAAGGTCAATGCGGTTTTCTGCGGCGAATTTGTGAT
TACCAAGGGAGATATGAATATAGTAGAGTATAAATACTTTACTACATCCAACTCACCTATCTATCGGGGTGATGACATCA
ACATGTGGTTTGATGAGAAGATCACAACACCCATCACAACAGAGCTGGAGGAGTTTGCTGAGAGGGATAGCGGATGGGCT
CTCAAGAGGGTGATGAATTTGGGAATAAACATCAACCGCTTCAACCCACTCCTAGGATCCTCATACATCGATCTACCACA
GCAAATTAAAAGAAAAGAGGCATGCATCAACGTAAGGAACGACGACCAAGCCTGTTTTGCTTGGTCCATTGTAGCAGCTT
TGTTCCCCGTGAACAAGGACCCCCAACGTATGTCGAAATATCCTCACCCATCAGATGTGTTAAACCTGAAAAGCATCACC
ATGCCGATGACTATGAAACAGATACCTCGTTTCGAGAAGCAAAACGAGGTATCCACTAACGTGTATATCCTTGGTTACAG
AACATATACGGACGCGTTGTGCGTTTTGGCTACCAAAAGTAAGTACATCAGGTTTATTATATTAATATTCCACATATATC
ACTCTATTTTACTTATAGAAAATTATTATAGTGATGGGGGAGGAGGAACCTCCTCCCCCATCTGTGACAAAACTTTTTGA
GGGTACCATGCGGTATATGGGTGTCAGGCTGTGGTTCACAGCCTGGCGGGACCTCCACATCCACAATGTGTGGATTGAAT
GGGTGAGATTTGAATTTCTTTTATTTATATTTTCAATTAATAATTCTGATTGTTGCAGCGTTTTATATGTTGGTAAGCCT
CATGTTAAATAGCATATTTAATTATTATTAATTAATTTTATTTTTTTTTAGAATAAAATAGATAGATATAATTAATTTTT
CTTTCATTTACCTGTTTTCACCATATTTTTTAATAATGTTTTGGTAAGTGTGGATAACAG
>c100620_g1
ATTTGGTTTGATATGGAAGCTTTAACGGATGAATGAAGATGACTGAAAATGGAGTAGGAAAGGTGGAAAGTTAAAAATCA
TGAAAAGCCCAGGTTTACAACCCGATAATTGAAATGATAAAATCTTGTGAAGGTTCAAGATAAACCAAGAAAAGAATAAA
CGATTAAGATAAAAGTTCTTAGTGTTTGTAAGGTTACAACTGTCAGCGTGACCCTGGTAAAAAA
>c100621_g1
CGCGGTCTCGGTCGGTCACTGACTGTCACCTCCACTTCCTTCTCCACCGTTGTCGCAGAAGAGAGTGAAGGTGGTGGGGC
GATGAAAGTGGTGGTTGGGAGTGGAGGGTCATTGACAGTGAGTGGCATCACCGAGGTGAGTGGGTGCAAGGCGAAGACAA
CCTTGGGGGGAAAGGGTGGTTTCCTGTTTTTCGACATCACCCATTCAGTTCAAACTGTCTTCCTGTTCACAAACATTCCA
TTTGCGACCACCAACAATGCCAACCTGGG
>c100622_g1
AACAGAACCATCAATACTTCTACAAAACTCAAATTGCATTGTTGGCTAGATTGTTCTAGCAACCAGTGTTCTAATCTATG
GTAAATGGTAAATCTATGGTAACTACGTGTTGGCAAGTAAATGTGGTAAAGACTAAATATATTTCCGGTGATATTTGCAT
TGCATGGACGCATATGTAGTGGTGCCACTTCCAGCGATTATGCTTCTAAATTTAATCATTTCATATATTATTTTTTCGTA
GCTGCTTTATACTAAATACTCACCAATCTATG
>c100623_g1
GCTTGATCGGTTCTGCAACCACAAGAATCGGCAGAAGGTTCCTCTCATCAACCGGTACACATGTCGACGAGTAGTACACG
TCTCGGTAGTGGCCGTCGTTCTGGTTCATGCGTGCGCGCTTGTTGTTATTGTACCTGTTGAACTGGTTGTCGTGGTACTG
CCCGTTGTTCTGGTACTGGTGCGCCGGTGGGTGCTGTCGGTGGTTGTTGTAGTTACTGTACTGGTCGTATCCCCGACCAA
ACTGATCGAAT
>c100624_g1
GTCGTAGAGTTGGACAGATTGTGGAGGAGTGGCTAGGGAGTGAAGAGAATATTGTTGTTTCACTTTGTGCTTCCTGTCAC
ATTCACTCCTCCTTGAGTGTCCTCGTCCGTGAATCCCTCCTCTTCATCACTTTCTTCTTCTTCAGTGTCACCTGGCTCTT
CCACATTCGACTTCACATTTTGTGCTTTGGCTTGCCCCTTCTCTA
>c100625_g1
GGTGGAATCTCTGTGTCCTCACCACTCCCAACTTCCTCACCATGGACGACTTCAACACCATCGCCCACATCAACAAGTGG
TCCCACTGCAACCTCCCTGTGCGGCAGCAGCGCGCCCTCTTCACCATCTCCATCCGGAATCTCATGGTCACCGCGCTCTT
CAACAAGCACCCCACCCTCGTCACCTTCAACATCCACGAGGTCACCCAGCTCTCCGACTCCAACG
>c100626_g1
AGGGATTACCGAAGCCTTTCCTTATGCACTAAAACTAGCACTATATACTTACAAGTTTTTATTAAAGTTTTACGGTTTAT
AAAACAAAGTATTTCGAATTTAACAAAAACGAAATGTGTTTTCGGACAATAATTATGCAATAAACTGTAGTAGGTATAGT
CAAACAACCTAACCTAATTGCTAAATGATAGGTTAGGAATATTTACTATTTCAAATCTAAACTTCTTTTGATTACATTCT
TGAACAATTTATCAATATTTACCAATTATTTACCAATATTACACAGGAGAGCAAGTGAAACAAGTATCTAACCAACCTAC
AATCAGTGTTCGTATATACCTTGAT
>c100627_g1
GCTGGTGGATGCGGGGGGTGGGGCGACGCGGCGGAGGTCGAAGGGAGGCCAGGCTGGGGGGTGAAAGAGGGAGGGGCCAA
GGGGGAGGGCTGGTGGATGCGGGGGGAGGGGCGGTGCAGTGGGAAGAGGTTGGTGCTGCGGTGGGAGTGGGACACTGAGC
GGGAGTCATCCCCCGCCCCAGGTGTCATCGGTGGTGCCACCACGACTGCTGCTGTTGCTGTTGTTGATCCCATCGCCCCC
GCTGCACCAAACTTCGCCCCGCCCCCACCACTCCTCTTCATCAGCCCCTTCGGCGCAAACGTCGGAAACGACTCACCCGG
CCTCACCGCCCATTTCTTCCGCGCCACCCGCCCCGCCGCCACCGCGCCGCCCCG
>c100628_g1
GAGAAGGGTTGGCAGTGAGGTGCATGGCGACCTGAAAACGCAACGGAGAAGTGCCGATGTGGTGGTGGCAAGGGGAAGTA
AGGAGGGGATTGGAAATGCGGAGATGTGTAGGAGGGAGCGTGCGAAGAGCAGAAGCGGAAGGGAGGGTGAGTATTTACAG
GGAGAGGAGTGGCTGGGTGCAGGGGAATCGTGTGAGGGACGAATCACAATGGAATTCGGAGGAGA
>c100629_g1
GGCAGGACTGTTGGAGCGGATGTGGCGAAAGGAATGGAGGGAACGACCAACACTGAAGATAGTTGCTCAGGAGGTGAAGA
AACTGGAAGGGGAAGAAGATGGGGCGGCAGGTGAGGGGTTCGGTGGACTTTAGGATACGATCCACAATCAACACACTGGA
GCAGACGATTCAGACAATCTCTCCCCTACAGACTCAACTTTCCATATTCGTTCATCACATCGCCAAATCCCATCCCTCTC
TCCCTCCTCACCACGCACCTTCTTG
>c100630_g1
GAGGCGTGTTTGTTTGACGGAGCCCCGGTGACTCCCGACAGTCCTGTGATTGTTGGCGAGAGAGTGGGAGCTGACGCAAA
CGATGGGACAGAGGAGGAAGCTGCGATTTGTCAGTGGAGCGGCTCACTCATCCACATTGAGTCGTCACCAGCAAATGTGT
CACTCACAACCATCACAAACTCCCCCCGTGGTGGGCTGACAGTGGAGAGCGCATCAGTCGACATTGTGCAGTGCGAGTTC
AGTGGAAACACGCCAAGCGACGCTGATTCATTCACG
>c100631_g1
ACTTTGCCCGCTCAATGAAGAATCCGTCTCTTTTTAATTCCTTCTGATATTATTCTTCGGCTAAAAATTGTAGGTAAGCG
TCTGTCAAAGTATTCTCACCCCAATAAATATTTGACAAGTCGAATTCTAACCTAGAACTTTTTTCTGAACGCTTTACATA
TAAAATTTTGATTTTCTTGCAAAACCATTTGTGTATTATTTAAACTAATTAAATCACAAATTTGTATAAACAATTTGTTG
TAAGAAAAAAAA
>c100632_g1
GTAAATTTTCGAATCAAATACGGTACACGATTTGCCCCGCACTTTGATTTTTTTTTTTAAATATTTGAATAAAATTTATA
GCTTGGAATTTATTTTTCTAATAAAATTTAACCAATATTGGATATATATGGGAACCCAATAGGTACTTAATTTTAGCGAA
ACTTTTCTCCTCCGGCCTGTTAATTAAACCACCCCGTACTTCAAAAAATGAAAGGTGACATCATAAGTTTAACACCTA
>c100633_g1
GTGCTGAGTGGTACCTACCTGCGTTTGCGGCTTGATTTGCATAAATAGGTCTTTAATACGCAAATCTTGTTGTTTGTGAC
GATAATATAATGGTAGAGACTATGAGGGTACGCTTTGGTGAAGAAGTCAGTGAACTTCTTGCCAAGAAAGGAAAAATAAC
CAGTTATTTACAAGCACTATCAGCCATCAGTATCTAAGCCGATAACGAAAGTGGAAGAAGCTAAGAACAAGAGTACTCAG
>c100634_g1
GTATGGTAGACTAATACAGAAAAAATCAATCATATATTTAATGCAACATTTTTTTTCTTCATAATGCATGGCATAATTAG
TCAATAGTATAGCAGCCACGAAGATTACCATTAAAGTTTTTTTTCTTTGGTTGTGGAAGCCGTATAAGTTTCCAAAAGCC
TCTTGGTTTTCGTTTTTAGTGACCTATTTCTTTTAGCTATTGAAGTATTACTCCTTAGCCTTATGTCATTCGAATATTCT
ATTACCTTGTACTAGTGGTGGGCACTATCGATATTTTCAACTATCGATA
>c100635_g1
GCCGGAAATAATCCTTGTGACAGTATTCGGTATAGGAGGTGGATTCTACGCTTTTCAGCCGGCATTCAAGCAGTACCAGG
TTGACCACGAGAGGAAGTCATCGGGGAAGCTTGAGGAAGGTCAAACGGCACCAGTTGGGAAATAGAACCAGTGCAACCAG
AAGCAAAGAGTCAAGATGTCCACCCTGGTCAACATGTACCGCGCCCTGCGGGGATCTCCGGTAACGCTTCTGGGTGGCGC
CATTCTCATCACCGGATCCGTAATGTTTGTCGTAAAGAGAGTTTACGAACCGTACAAGGCGCGGAACCGTAGAGCCGAAG
CGG
>c100636_g1
TGCAGCCGCGCCATGCACACCTCCGCCCGGTTGAGGCCGACATCCCCCTCAGTCAGGAAGAACTGTGAGCTCAAGTCGGC
TATTGCGACTGGATTGGGGTCCCACAATGTGACCGACTTCACTCCACCAAGCACCAGGTTCTTGGCTATCTCCACGCCCA
GGCCCTTCAGGCCAACCACCAGAATGTTGGAGGCGCCCATCTGCTTCATGGCCTCTGCCCCAAGCACATAGAGCTGCCTG
GAGTACAGGCTCTCATCAATGGATGCATCCG
>c100637_g1
CAAAACTACGTCTAAATTTAGAAATTTCAGTGCACAGTCAGATGAGATACATACACATAACAAATTAAATTAAATTTAGA
CGTTAGTTTTATTTCATTAAAAAATTTTTAGCATTTGACTTATTTTACATTAATTTTCTTGCCGATGATTTTGGTACCTG
AAGATGGCGCAACGCCGAAACGCGTGCTAAATGTTTATCTAATGAAAGTGACTGGAAGTTGTTGAAGTTACTGAATATAA
TTG
>c100638_g1
GGCAGGAATGGTGGATGGGAAAAAATGTGAAAAAACATGGTCCTAATACATGTCATCATCATCTTCCCAATCATCATCAG
ATTTTTTCTTTTGTGCTGTTCTACTTCCATAGGCAGATGATGAAGATGATCCAGCCGTTTTTGCCTGGTGTTTTTCCAAC
ATTCGTTTTTCGAACAACTCAGGGAGATCCTTGTACCGCGGGTCAATGCCCA
>c100639_g1
CAAAATGTTTAGAAATCGATGAGGTAATAATATTGTCATATATTAATTATTTCATTGCACATATTGAAACGCCTACTGTT
GGTACAATCTACACCAAAGAAACTTCATTTTCGCTTTTTTTCCATATAAATCCGTCGCAATCAATCATTAGCAACGTCGA
AGTACATAGGTGCTGTGCTGGCAACTTTTCGTTTGATTGTCGAGGAAATTTAGCGCATTTCATGAAGTTGCTGCCGGCAA
GTATTGTACATGTAACGTCCAATCTACGCCGTTTTTGCCAGCACGGTATAATATAGTACATATTAACAGAATTGTGAAAT
CAAACAACACAAACAAACTTATGTAATGTAAAGTGTATCAATATCAGGCGAG
>c10063_g1
GTCCTCACAAAAATGAAACAAACTGCGGAAGCGTATTTGGAAACCAAGGTAGATAAAGCGGTTATTAGTGTTCCGGCTTA
TTTCACTAATTATCAACGAGAAGCAACTTTAGAGGCTGCGAAATTAGCTGGATTAGGAGTAATGCGTCTCGTTAATGAAC
CAACAGCCGCCGCCATAGCGTATGCCGTTACCAAGCAAGATATGAGCGGAACTGTTCTAGTTTTTGATTTAGGCGGTGGC
ACATTAGATGTTTCCATAATCACTATCATAGATCGGCATTTTACAGTTAAAACTACTTGCGGAGATACACATCTCGGCGG
CGAAGACTTCAGTAGTAGCCTACTGGATTACGTAATCAATTTATTCGAAAAGAAACACAACAAGCAGATACGAGACAACA
AACGTGCCATGTCCCGTCTGAAGCGAGAATGCGAAAGGGCAAAGAAGAAACTTTCCTTTACTGTGCGAGTTAAGGTATTC
GTTGATTGCTTGATCGATGGGATTGACTGCGATGAACAGATAACGAGACCTAAATTTGACGAACTGAACGCAG
>c100640_g1
GAAGCAATATTTGATTTGCGTGTAATTTACAGTGAGTTGATAATCAACGGAATTATCCACGGAAACAAGCAGGACTTTAC
GAAAAAGGTACATTTGCTTGTCGAGGTTGAGACAAGCGAGATAACATCGGTTGTGCGGGATGAGGGGACGGGCTTCGATT
ACCGAAGCTTCAACGCACATCGTAAGAGCACGAAAGAATTTTTCTCCGACCACGGAAGGGGCTTGCAGCTTGTACTATCC
TTGGCAGACCTTGTAAAATGGAATGAGAGCGGGA
>c100641_g1
TGTCCGTCAATGCATCGACAGGCGATTCCTCTGCCCTGGGAAGACAAATGACAGGGATGAATCGCGTCATCACCGCATGA
CTGAACGAGGTGAGGGGATTAGGGGGTTTTGGTGTAAACGGGTTTGAGTCGGGGTTGTCAGTGGCGAGACGGCTGCGGAT
GAGGGCACCTGTGGTCAGGAGGGTGTGTAGGGTGGGGGAGTCGAGGGGAAGGTGGG
>c100642_g1
GGGACGAGCACCACGCCGTGTCTGTCGCTGGTGTATGGGAAGGGGCACCTGAGTGGAGGATCGAAGACGATCATTATCAA
CTCGGCTACGTCGGTGACCACCACGACGAATGTTGAGAGCATCACGATCTCTGCACTTCACACGGCCACGGCCACCTATT
CAACGATCAACTTCAACTCCACACGGGGTGGGGAGAGCACCCTGCAGCCGTT
>c100643_g1
TGCTGTCTTGATGGGGAAACGGTGTGACATGCGGATCCCCGTCCCACTTCCTCCCTTCGATTCGATGGTCTCCATTCTCC
CTTTGTCCTCCTGGTCAGGGGCGACAGAAGTGAGGAGAGTGTTGTGAAAGGAAGGGAGAAGGCGGATGAGGGGATGTGTG
TGGCGAGAAAGTCGTGGGACATGAGGGGGTTGGTGAGTCGAATGAA
>c100644_g1
TATGAACGACTGCACATTTCGGGGCTGTACGTCACAGGAAATAGGTGGTTGCTGGTTATCTAATGCCGCAAACGCAAATG
ATGTGTGCCTCGCCATCCTCAACGACACTGGTGACACTTGTTCGCGCACACTGGGTGGAACAGTGTTTGGGTGTGAGTGG
GATGGCTGCGAAGCCAACACAACTCATGCTGGCGCACTCAATGTCAATAATCCAAGTACAACATTCACTATCAATGAATG
CGAATTTCTCAACAATCAGGCTGTCACACAGGCAGCAGGCATCCGACTCAATCTCG
>c100645_g1
GCAATGTTAACATTTAATAATAATGCGAAACCAGCTTTTAGATTTAATCCATCAGCTATTGAAATGATTAATAAAAGAAG
GTTTAAATCACTAAGTGTTAAGGCTACTTCAAAGAAAATTATTTTCACATTCAGCAAGAAGGAATTAAAAGAAGGACATG
ATGACCAATTGTCTGCTAACATAAAAAGTGCAGAACTAAAACATCCTGATAAAGCTCTCAGATTTTATGGCTATTTTATA
GCTCAGGCTATTATGGAAGCACTTGATGGACAAGATGCAGCAAGAATCTATCTTACTCAAGACCCAGAAAAATCAAATGT
ATTTTTCTGTAAAACGTCTGATATTGAAGAATATGTAAGTAGTAGAACATCATCAACTTCTGAAGACTCTACTAAATCAA
AGAAAAAATCTACATCAAAGAAAAAGAAAACAAAGAAATCCTCGAAAGATGAGGATGAATATGATGACTATGATGAAGAT
GAAGAAGACGAAGAAGAAGTCGATGAAGACGATGATGATGATGAAGAC
>c100646_g1
GCCTGTCGGAAGAGTGCACCACTTGCATTGTCCATGTTGTCCAGTCCCTCGCAGTCAATGATGAACACGTTCGCATGCAC
AGGAACGACATCAGCAATCCCGTGCGTGGTGAAGATGGTCTGCAGTGTCGTGGGAGACGCAGTCTGCATGCCAACTGTGA
TTCTTCCCCTTCCACCGTTGACTTGGAAGATAGAATACTCGGTGTCCGCACGAACCTCCTTCACGAGGATCATGTTGGCG
CGGGTTGATTTCCCATTTCGCG
>c100647_g1
GCCTCTTGTACATAATATTAGAGATACTTCGTCTATATCGGCGAGCAATTTCCTTGTAAAACAACCGACGTTATACGCAG
AACAAACGGCTTGATTTCACTTTCCCACCGCCTATTATATATTTGTATACTAACATTATAACTTACATGAAAATCGCTGA
TCGGATATGCTATTTTCTAGGCGAATTCAACCGCGTATGTCTATATACTAATTAAGAGATGATTACGGATATAAAAAGAG
GCGTTTCGAAAGAATTTGCA
>c100648_g1
CCGGTATAACAGTAAGCCGATGCATAGGCTATCACAACTAGATCTTTTCTCGGCGCTTCAATCCCCCATTCACGATACTT
TTGAATATACATTGGGATATTCTTGCGAAGAACAGGTCCGTGAGAGCAGATCACCGTCTGAATGTCAAGATCTTGGATCT
TGTCGAGTGCACGTATAGCGTAGCTCTTAAAGGGTGAGAAGATGGCATTAAAATAGGCTTCGTATGCTTCCCACATCCCT
GGCTCGTCTTTAGGATCCATTATATCATTGAATACTTCTTGGTGGCAATAATGAGCGCTCAAGAAGTCACAAGGAACCAA
TGCCTTCAATTCTGGGATGTATGTTATCATCGTGTCGGGCCAGTGAACAAACGGTGCGATATAGAATTTGAGCGTATAGT
TACCAACAGAGAGCACGGTACTATCAGTAGCAACAATCTTCTTCACCTTTTCTGCTCTCTCATGTGCGATATGCAGAATG
TTCCCCTGGCCGCATGCTGTTGTCACGAGAGTTGCATCAGGAAATTCGTTCAGGAGATTGATACAAGTCCCAGAATGGTC
GGG
>c100649_g1
GTTGGAGCGCGAGGCACTCAAGACCGCGATGCACTTCGCGCACATAAAATTTAAATACGGGACAATGCTCCCACAATCGC
GCAGGGCCACAAAACAGCGACTGCGCGCGTTGCAGGAAGCTGCGGAAGACCAGCTGGAAGCCGCTGGGATTGATGATTAC
TGGGTTGCGAAAAAAATGTTTCTTCCGGATTTTTCTGATGCAGATGAAGAATCAACGGGGACAGATGACGA
>c100650_g1
GTATTTTCCAGTGCATCTGATTGGAAAGCATTTTGGAGCGCTTCTACGGTAGCCATGTCTTGGATGCGCAGGTCCGGGTA
CGCCTTGTCCGCGGCTATGTATTGCATCAGGGTGGCGAATCCTTCGTTCAACCAGAGATAGCTCCACCATTTCGGGGAAA
CCAGATTTCCGAAAAACTGATGTCCGTATTCGTGGGCAATGATTGAAGCCGTGCGCTTCAGCTGGCCCATCGGAGACTTC
GTAGAGTTGTAGATGAGAAC
>c100651_g1
AACGCATTCAGCGTGATCACCGCTGACCCACTCGTCCCGTGAGGCAGGATTGTCCGCCCGCTGTAGCTCTGCGCTGTGAG
CAGCGTCGACGACCCCATCAGCCGCAGGAACCCCTCCTTGTTCAGCACAAACTCCGCCCCGAAGTCAACCGACGCACACG
GCGACAGCTCGCTCCCGCAGATCCCGACGTTGTTCCCGTCCTCCCGCGACACGAAGATCGTCTCTGCCACGTACTCCCAC
AGGTCCAGCAGGTTAGACGGGTCCTCCTCCCCGTCCTCCCACCCCATGATCGAGTTGTTCAG
>c100652_g1
ACGAGACGATTAATCGAACCATGCTGATACTGTCTCTCACTAAACTAAACTAACTAATGATATGAATGTCTACAATTTCC
ACATTACTGATGGGCACAATCGAATGATCGGGGCCATTTTTATATCCATAGCTGGATTATGTTTTACGAGATACAAGAGA
TGTATACAGTTGAGTAATAAATGACTAAATTCTTTTGTCAATTAATTCAGATATGAATGTCAGTGAAAATGAATAATTAT
GAAATGATTCGATGATTAGAATTACTAGATTACAGTGGCGGCTCGTGACAATA
>c100653_g1
GAACACGTCAATTGGGAATTGCTCAATATGATTGCCTTCGATAATTGCTTGAGCTGCGTCAGCAATCGCGTTGGCAATAT
CTCCTTCAAGCAGCCCTAGCTGTGCGTTGGTGAGTGCCGCAGTCTGCTTGATGTGTGCTAACGCTTTGATAAAACCAGAT
GGCATTTTATGTTGACTGAATGAGAAGTTATCGACGGCGCGTTG
>c100654_g1
AACCAAATACACGTGGTACAAAAAATTCTTCATAACTCCGAAGACAGCTTTTAAACTATTATTGCAAAAGTAGGGCGTTA
ATTTAAAAAAAAAAAACTCCGTATGGTCCTATGGTTGGGTTAACTGAACCACCACAATGGGGTTAACTAACCGTGTTAGA
TGTAGAGTAATTATAACAACTTAAAGACATTTATTTCTGAAAATGTTCAAAATAAAGAAATGTTTTATTGTAAACTATAA
ATTGGGAGTCCA
>c100655_g1
GACCACAGATGTCACCCCCCACATTGACCACCCACCTAACCGCCAGCACTGTCAAATCTGGGCCCATCATTTCTTCGCCT
GTTCTCCAGTCCCACCTGTCAGCAGAGCCGATTTCTGGGGCTGAAGGAGGCCCCAAGAAGACAGGCTCGGATGGCCTGAA
AGACGAAGGCGACAAACCCCGCTCGACCGAATCTCCACGGCCACCCTCGCGATTTGCACCGGCGCACCACCCGCCACAGG
GC
>c100656_g1
GAAAAATGCTTTTAAATGATTTTTAATTAATGTTCTATTAAATTGTGTGTATATTAGTCAATCTTTGTATCCTTTGTTGG
CGATGAACATTTGATAGTGCTACCAAGTGGAACTAATTAGTTGCATTTCATTAATTTATTGTATTTTGCTGGCTGCTAAT
AACTAGATATTGAAGAAGTATGGTATATAAATACCAGTATACGGTAAGACAAAAGTATAGAAACTCTTATAACTTGTGAG
CGAATCTATATAGATGTAAAAATGAAATTTTG
>c100657_g1
TTCTGCCCCTGTGTACCAGTTGAATGTGATCATCTCTGTGCTCACCACAACGGCATGGCTGTTGGGATGGGCTTGCAGCA
TATCTCGTGCCAGGTCCAGAGATATAATCCCTGCACTGCACCCCATGCCTCCCAGGTTGAAGCTCAGGATGTTGCCCCTC
ATCTTGTAGTGGTTTATGATCATTGCTGACAGAGAGGGCGTGGGGTTGAACAGGCTGCAATTCACGACCAGGATTCCAAT
GTCCTTGGGCCGAACTTTGCATTTCTCGAATAACTCGTCCAGGGCGCCAAACATCACCATTTCTGCTTCGGCTCTGCCCT
CCTTCATTGTGGAGCACAGTCCCGG
>c100658_g1
TTTATATATTTTACGTGGTAGTTACTAGTTAGTGTGTTTAAGTTGATAATTAGGCATTTGTGGTCCATTAATTTAGGGAT
TATTATAGGAGGTGGGTTACGGATGTTTGTTTGTGTGATTTCTGCCACGGACTTACCGTCGTTGGTGTCGTCTCCGTCTG
CCTCATTCTCCTCTTCCAGAAGTTGTAGCGGTGCGTAGCGGTTTGGTGTGAGTGTAGGCTGCTCCTCGGTGTCGCTAGGG
TCTGCCTCTCCACTGCGTCCGTACCTTCTGCGGTGCTTTTTCTTTTTTGGTTCGTCGGATGAGGACCCAGAGCCTGAGAA
AGCATCTGAAAGTCGGTCTGAGTTCGGGGTTGTGGGTCCAGAGCGAGGTTACTTGAGGGAAATTAATAAAACACAAGAAC
AAGAACTAAAGGGA
>c100659_g1
GGGCTGGGTTTGATTATTAGGCCCATCTCAAAATCTGCTCATGGCCCCAATAATCAAGGGGGCTAATGTTGAGGCCCAAA
AATCCAGAGGTTAGGCCCAAGCTTATTCTCGGCCCAGCACAAATAATTAATCACAAAAGAAACCCGCTAGGGGGCATGAT
GGGAAATTGTAGGGCCCGCCTACACAAGCCATGTGTTACGCATCACGCCAAGCAAGCATGCCAAAATGCAACGACTTCGT
AAGTTCGCACTCATAAACCCGTCCGGTG
>c100660_g1
GGGCTATCTCCTGACGGAATTATTTTAAATGGCGATGAATATGAGTTACTTGAAATTAAATGTCCGTTTATAGGTAAAGT
TATAGTAAACATAAAAAAATATGGTAATTTTTTTTTAGGAAAATCCGTAACTGCACACGAGCTAATCTCTGAATGTGCTT
TTATTAATATTGATGAAAATAGAATCTCTTTGAAGGAAACACATCAATATTATGCCCAAGTTCAATTTGGAATGGCTTTA
CTACATGTATATACCTGCCATTTCATTATTTATTCGTCTTTTGATAATTCATTAGTCGATATTATAGGTAAATACTGTTC
AACGTTTACTTTCAATATTTAAGAAATTAAAGCAT
>c100661_g1
GGTAAATTCAAATTTAAAAATGTATAACCTAACATACTTAATGTCCCAGCCGCATCTCTGCCGGTATTGATCAACGATAA
ATCAATCTGATTATTCTGAAAAAATTGTAACATTGCCAGTTTTGCATGAAATGTTTGGACAGTTCTTGTCCCACAAAAAA
AAACTAACAGAACACCCGTCCCGGCATCGAAAAAACTAAATTTATCAATTTCCTACCTCAAACAAGCGAACCTACTCCTA
AAAATTAAAATTTTGACATAATGTCCCACCTGTATCTTTCTTAGTCATAGATATAATCAAAATTTAATTATGCCAGACAA
ATTCTGCGGTCATCTATTTACAGAAAACGCCGGGACAATTTCTGACCCATCGCAAAAAATTGATGGGACACCTGTCCGAT
GGGAC
>c100662_g1
TGCTGAGAAAGATCTAGTTGCGATTCATTGGCCTCATCGGTAGCACCAGAGTTGTCTGATTGAAGCTCGTCAACTCCTGT
GATGGATACGCTGCGAAGATCGAGGAGTGGAACCAACTGAGAATGGATAAAATCAACGATTTTGTCCAGTGGATGTGCAA
TGTGGCGCATGCTTCCAGTGAAGCGTATAGGGGGATGTTGTGACTGTGTGGCGACCAGTCCTTGGTCTGCCATG
>c100663_g1
TGGTATTCTCCGAACGATAGCCAGTGCATTGTGCGACTATGTATCAAGCCATCAAGACGAAATGAAAACAGCAACGATCG
ACTCGTTCTTTGGAGATATGAAAATATTTTTTTCCAATTGCCCGAATGCACTCACGGAATCCCGGTATTTCCAAATGATG
AATACTGTCCTCGAAAAAGGCACCGCTGTTGTTCAAGCAATTCTTG
>c100664_g1
ATCGAAACTGTTGGTGGAGTAATGACCAAACTAATTCCAAGGAACACTGTCATACCAACAAAGAAGTCACAAGTGTTCAC
AACTTATCAAGATCAACAAACCACTGTTTCAATCAAGGTTTATGAAGGGGAGCGGAGTCTAACAAAGGACTGCCGAGAAT
TAGGCAAATTTGATCTGTCTGGAATCCCTCCAGCTCCTCGTGGTGTGCCACAGATTGAGGTTACCTTTGAGGTTGATGCC
AACGGTATCCTTAATGTAAGAGCAGAGGACAAGG
>c100665_g1
CGGACACGTACGCTGAGCACCCGCACTTCACGGTGTTCGAAGAGGCGGGGGCGAGCCGGGCGCTGGTGGCGCTGCTGCGG
CGCGAGGGGACGAGCATGGACTGCCGCCAGCGCATCGCGCACACCTTCTGCAAATTGTGGAAGGAGAAGACGATCCCGAG
CCAATTCGAGGTCGCGATAGAAGCGATGAAGGCGGCGATCTG
>c100666_g1
TCCATACAACAGAAATACCAACAGAGAGGACCCAGATGGCTGATAGAAGAAGAGGATTGTTGGCCACACGAAGATACTGG
TGAAACACTTCAACAAACTGATCGTGATCTTGAAATGAAACCAATTAAACCCTTTTGTTTGATGACAATACAAGCATTTC
CACTATTCAATCGTTATTCACAATTATCAAAATTGCAAAGAGTTTATGCATATTGTCTACGTTTTATTACCAACAGCAAG
TTACCCAAG
>c100667_g1
GTCTGAATGAATCTGAAAGGCGACGTGTTCGCACATTTATGTGAAGAGTTGATGTCAGGAGATCCAGGAAGACGGTTCGA
TAGCTAGTGAAAGGGTGGCATATAATATTTTTAATTTGCAGCGGGTCGAGCGAGTTTGTAGAGACGGTTGGAGAAAAGCG
TAGTAATCAACAAGAACTCACTGCGAACTGCGAGCGTATACGAGATGCGGGAATGGTGAAACGATGTGAGTACGGC
>c100668_g1
ATTAAATTGCACAGCATTTTTAGTTGTGGTTGAAATTTCTTATACATAGGTAGAAGTTAAAATATCTGCAACATGATGCT
AAAGATTCTTTTAAGTCTCTTCATTGTTTTCGGTATAAGTCAGGTGAGTCCGATATTATATAGATGACAAAAAAAGCATT
AAACAATTACATTGAAATGCCCGGTAATTATTTTTTAGTAATTTCAAACATTATTTAAAAACATTATCTATCTTTTTTGT
TCATTACTAGAGTGGTCAACTTTCGT
>c100669_g1
GGCGACACGAAGGAGAACACCGACGCCATCCCCGTCGCGAGGGACGACGACACCGACGAGGTCACCGTGGACGCGACAGT
CGACGCGAGCGAGGTGATGGCTGCCGTCGCCCCCCGGGCCCCGCGCGCCCGGCGCTGGCGGGGGTCGATGCGGATCATCC
CGAGGGCGAGGGGCACCCCGGTGAACTGTGTGGCGACGTCCGTGTCCTCCTCTTCCTCCTCCCGCTCCTC
>c100670_g1
GATAGCCTTTAAAAGGAACCCCCCCCTGCAGCTCTGTGCTCTTCCCGACTGTAGCGTTGCTGCCACTCAAATACATTGCT
CCTCCATTAGAGAGCTCCGATGTGCAGTCGATGAACTCACACAGAGTGAACGAGTGACATAAATTCACTGGGGCCCACTC
ACGGATGGACTCGCTGAAAAATGTGCCATCTTCATGGTATGCCGTCG
>c100671_g1
AGTTGAGATGGGTTCTACGGTATGTTATTATCTTCCTAACGTATATGTGTTTGTTTGTAATACTAATTTTAGGTTTAGGG
CAAAATTAAGTGAGAAATGAATTACGAATGTTTGCTCCGAACCAATATGCGTATAATAATATGTAAACACGATTTCCAAC
ATCAGCATCCAGATTGATTTAAATTGAATTGGTATCATAGTTACCTCTTTTATTA
>c100672_g1
TTTCCATGCGCAGCGGTAAACGAAAGAGCGTCAAACCGGTCATGAAGCGATTCAAGCGGCTCGACTGGGGAGGATGGATC
CGGACCAAAGCCGGTCGCCACAAGCACATGTGGAAGAAATCGGCTGGCCGAAAGCGCCGTCTGAGGCAACACGTGCTGGT
CAATTCGCAGCAGGCAACGCTGCTGGATAAGATGGTGACGAAGTACTGGAAGAGACCGCGGCACTACATCAACGATCCGT
ACACGCCGTACCACACGAGGGAGGAATTCCGCGAAACCAGACGCAAACCGGTGAAATATTGAAGCTCAGGGCCTTGGTAT
TGTTAGTGGGCG
>c100673_g1
TTCGCATTATCATACTTGTATATTTCCGTTTCGTACATTTTTTAAATTTGAAAAAAAATCGAATATTTTTTGCAATACTC
TTCTATGGTTAATAATAAAAACTGCTTTTGTTCCTCGTCATTGGTTATTAGAGTATTAAATTTTTCTATAAACTTGATTT
TTGGTTCTAAAACGTCATTCAAAACAAGAATTTTGTTAATAATTG
>c100674_g1
CGGGGGGTGCTCCAGGAGGCAGCAGCGGATGCGCGTCAAACAGGCCGTCTTGATGGCCACGCCGTTGTGCTCGCAGAAGT
CGGCCAGAACCTGGCGCTGCATGCGGTGCTCGGGGCTGTCGAGGCTGAGGAGGCTGATGATAACCTTCACCACCTCGGGG
TTGGTCTTGTTGGTAAGCGGCTGCGACGCCAGCTTCGCCAGCTGCTGCACGTCGTTGCGGTCGTAGCAAATGTCGTGCTG
CCGGATCGACCACATGAGTCGCGCAGCCACTTGCAG
>c100675_g1
CGGTGCTATGTTCTCCCCTCAACATTCACGAGCGCATTCATCATTGACTGTTTCTTTCGAAACAACACCCTCATCTCGAC
ATCAGAAAATGATGGGTGGGATGTCTACTTCGAAGACGCAGTCCCCCCGACACATTTCTCTCCCTTTGCCACGAGCTACA
CGACTCACCCACGAGGTCGTCAATGGTATTGCACAGCCTGTGGCGCAGCCACAGGTTTCATTTCTCTCCCTTTTATCTTC
CCCACTCGCACTGTGGCGGCAGTTGGTGGGAGCTCCAACGAAAATTGTTCCAGCACACTCCCAGGAACGACATCGTGTGC
CACCATCGCGGGAGCTGTTTGGAATGTGGATTGGGG
>c100676_g1
GGGGGGGGGGGGGGGGGAGGAGGGCAGCGAGGATGGCGCTGAAGGATGAGGAGGCACCGGCGCCGGCGTTCTTGTTGTCG
GCGTGGTGGAGGGCGGCGAGGCGCTGGTTGGTCTCCATGCTGTTGTGGATGGCGAGGAGCTGGGTGAAGGAGTAGCTGGT
GATGCGGGGGGGCGCAGTGGAGGAGGAGGTGGTGGTGGGGAGGGGCTTGTCGCGGTCCTGCATGAGACTTGTGAAGCGCG
CGTGGATCTTGTCGAAGGTGTCGAGGCTTCGCTCATACTCCCTCTGCTTGTCTGCATCTTCCTCTTCCTGCTCTTCTTTC
TCATCTCCTCCGGAGTCTCTTTCGTCCTCTTCGTGGTCCTCCTCTTCCTCCTCCTCCTC
>c100677_g1
TTGCCCAACAGAAAACACCCCCAGTACTGAAGTTGGTGGTGATAACTTTGAATAAATTGTTTTTTGTTGTGACATGTTTA
ATGTTGTTGCCTATTAAAGATTTTTTTCTAAATGTGTTCTATTAATTATTGCTGTTAATTATTCGTTCTTCTTCCTTTCT
AGACTTACTCTTGCATATTAAATGACCCCGCTGAGGATTATTTTTAAGGATACAAAAAAAAAAATGCTGAATGGAAACGG
G
>c100678_g1
GTTTCACGATCGCGCCTAACTTCCTGCGTCATTACATCTTTGAAATCTACGCCTCAATATACTAACCTCTTTTCTTAACC
TAGTTAGTTCAGAGGTCCACCACGGGACCGATTTCCTAAAACTCTAACACCCCTATCATTAGATTTACTCCTTATATTTT
CAATTTCTCTATATGACCTTACTATCATCTAATTGCCTATCTA
>c100679_g1
AAAGAGAGTGGAGTTGTCATGTCGGGGCAGCTGAACTGACAGTTCTCGATGTTCAACAGTCCAGTTACTTTGTTGGTGGG
ATCTGTCAGAATCAGTGTTGTGAAAAAAATCGTCGGAGCTCCAGTAGTAGTGATAGATGGCGGGAACGAGAGGTGGAGGG
CGACGAAGTCCAACTGTTGTTTGTTGACAAACACTCCATCAGGTGAAACAGCCGTCACTTCCGAGTCCACAGCAACCATT
GCTCGAGCGGTTGTGGACACTGA
>c10067_g1
GTGGGTGTGTCAGGGGGTGGGGCAGCGGGTGAGGATACGGGTGAGGAAATTGTAGGCGCTGTGGGTGATGAAGTGGTTGG
TGCAGCGGGTGAGGAGGTGAGTGATGTTGTGGGTGGGTCAGTGTTGAGATCAGTTGGTGGAGGAGGCGAGTAGGATGAAA
AGTAGTTTGGAAACGGGTGGCCAGACAAATATTGTGGTGGTGATAACGGTTGGAACGCCTGGACTGGATCTGTCGAATCT
CCGTAGGGGGGGAACAAGTTGGTGGAGGGGGGCCCTGGGGAAGAGAGGGTGTGGGTGTGGGGAGAGTTGATGACCGGAGA
GGCGGAGCCTGGGGAGGGAGCGAGGGTGTGCCATGTAGTGGAAGACAAGCCATCTGATTGTGATGTTGTGGTGAGAGGAA
AATCAATCGGCGGGGATCGCGATGCTGGTGGTAGTTGAGGAGGAGGCGGCG
>c100680_g1
GAGGCGGGCCGAGGGCTGCCGCTTCCGCTCACGCGGCACGACATCCACCAGGCGCTCAACATGCTCAAGGCCGCCAATCT
CGCGAGCGTGACGCCGTTCCCACTGCGTCCTGCCCTCCTCGAGACGCTGCGCCAGCACATCGCGGCGCAGCAGGCGCAGG
GCACTGATGCGGCGAGGCTGCTGGGCTTGGGCTTTGGTGAGCACAGAGAC
>c100681_g1
ATAACAATTGATATAAATGTGGTACGATTAATTTTGAATACTGAAGCTATTGATATATCCGCAGACAAAATAACATGTTA
CCTTGTCTGTGATCACAAATCATGACTTCGAGTTGTATAACTGCTGCGATATATCTCTGGTGAATTCATTTTTTATTGCT
TTTATCCTAGTTACAAACTATTACTGTAACGAAAAGAAAAGATAGAGCACTTAGATAACAATACTAGGACTAGATGGCGC
ACAAATAG
>c100682_g1
GAGGGCGAAACAGAGAGCGACGATGGCGAGAGCGCCGGAAACCCCGCGACAACCGCCGAAGCAACCGTCTGCCGCTGAAC
TGCATCGCTGCCTTCTATGAAAGAGGGACGAGCGATCAGCGACGAACCTCCAAGGGGCCTGCGGATGCACCAACCCCACA
TTCTATTTTTTGTTATTACATAGGGCAATTTTCGTGGAGGTCTTCGACCCCATTATTCCGGAG
>c100685_g1
GAAGTACGAGAACGTACCTGAGGTGCAAAGACAACAGAAGGCAGTATGAAACCGATTCACCAACACGGCTTACCATCATA
TGAGTCACAGGTAAATTTGAAGCCGATGAAACTGTTCAAGATGTACACAAACAACGTTCGGTGGTAGAAAACACTAAGTT
CAATCAACCAACATTATCAGTTCAGCAAGCAACACGTGAAACAGGAATTTCAAAATCGTATGTTCATCGGAAGTGAGCCC
GCTTTAAAAAAAAAAAACATTCCAACTAAAA
>c100686_g1
CGGGTCGAGGAAGTTCGAAATCTGCTTGTTTCGTTCTTTCATTCGCCTTCGAAGCAAATTCTCAAGTCGTTCCGAGATTG
TTGATGCGCTCTGGTCAGTTTGGGTGTTGGCCATCTTTTCCTTCTTCTCGATCGGTTTCAGCACTTTGTTGAGGTACTGC
AAAAAGTACTCGATCACGACCTTGTCACAGTCCTGGAATGCGTCATCAAAG
>c100687_g1
GCGGAATCGTACATACAGACATGGTTTCCTTTTCAGAGGAAGCAGAAATATGCTAGAGAAATTACTATATAAGTACTAAC
TGTTGTTTATTTTTGAATAGCGCTTTCTACAGCGATCATTATGAAAATTATCGAGTTAAATGCAAACGGAAAATGCCCAC
AGTACAATAATCATTATTATTATTGTTAACTGCACTAGAAGTTTG
>c100688_g1
ATTTTCTTTGATTGGTGGTGAACCTGTGAGAAAGACCGTGACATGGGAACATGATGAAATGTCGTCGATGGGCACAATGT
ATTTGTCTGGAGCAAGTGATTTAAATGTGGTAATAACCGGTCTTTTCGGAAGAACAACACCGAAGAAAGCAGGAGGTGCT
ACGGGCGGCATTTCCACAGGAGGTGGTGGGAATGTGGGAAGCTGTGTGGCTTGATTCGGGAAAAACGATGGTGCACCAAA
AAATGACATTGTATGGAGAGTGACGAAAGTCCG
>c100689_g1
CATTTATCATGATATATTATTAGGTAGTTGTCTAGAAATTTAATTTATTATTTAAACAGCATTGATGTTAGACTTAATCT
GAAATCTACTTCGATTTAATTGTCTTAAGAATTTGTGTTAGTTATAAATAAATCTAATTGTTCCATTATAATACCTTTGC
ACAAATTTTCTAAACTATATAAATATTTTTCAGAAATAAATCTATTATTTATTTACCGACAAACATGAAAG
>c10068_g1
AAGTGAACGAAGAACAACAAGTACAGTTATGTTGTTTGCTAATAAAAATTTGATTGTTTTTTGATGTGTACTAAATGCAC
CTAGAATATTTGACCTTTTCCGAGCGATTTGTATGTTTTTTTGTAGTATAAAAGTAATTTTAGTTATTTTTTACTGCTCA
TCGTTCCGGCGGCAATAGTACGACTACCGTAGGCTAGTGATTAATTATTAATTAGACACCATAAAATTATTGGTAAATGA
TGTAAACCATATGCATTTTATATAGTATAATATTTACTTAAGACTTAAATACCG
>c100690_g1
GGAGGCTTTGTTGTCCAGATCACAGAAGGAATGTACGAACACAATGGAGACATCGGTTTGTGCGTGGATGATTTTCATCG
AATTCAGGGAGAGATATCCTGTGTCTACGACGAAGACGGAAGGGACTTGTGAAGACTGTGTCTCCACACCTGCGACAAGA
AGTATGGATTGTTTCTGTTCCAGACCTTCAATATTCACTCCCAACATCCCCCAAATATCCATCGC
>c100691_g1
AGTTAACATAACCTTTAATGCTCTTAGCATAAGTGTTAAACTGTTGTGTTCCAAACCCATATTGAGGTTTCCCGCAATAT
GGGTTTGGAGGATAATAATTAATTCGATAGATTCAAGCCAGCGGTGAGTAAGTGTTATTCAAATAAATAATGTTTAAAGA
AGTTATTGTCATTGTAGTATATTGCTGGAGCATTGTAAAATCGTGTAGAACATTAAGTGCCG
>c100692_g1
GGAAAACTCTGCAAATCCTTTCGAGGTGTTGGTTTAACTCCCAGAAGGTGCATAAACTGGCTAACAGTGTAATTGGAGAA
TCGGGGATTCATGGCAGCTTCCCATCCAGCCATGGGGTTTTCATTTATCTGCTTAATGATTGAGTCCTGAAGAATACGAG
AATTAAGCTTACTCTTGGTAACTGGTTTGGCTGCAATAAACTGTGGGTGAAAGCTGGAAATGGCCCCTAAAAGCAACAGC
AAAGTCGCAAAATATAGCTGCTGAATTGTTG
>c100693_g1
AGCCACGTAAGCTCAACAATACAAAGAAAATGTGACGTGAAAATGTGACCTTCAACAAATAGCTGCGCTCAGGTTGATGT
CAGACACCCAGTACGAGGAGGTGAAAGGTGTCAGCAACCCCCCCGGTCCTCACATCGGCTGCATGCATTCTGGACACGTG
GGGAAGTGCTCCCGCCACCTCCGCAGGCACAGCACGTGGAAGCAGTGGGAGCACCCGGTCACCGCCGGCTCTTCCCCGCC
GCAGAACTCGTTGTGGCAGATGAAGCAGTGGCTCGGCCGCGCCACCAGCGTCCCGTGCAGCGGGTGTGTCAGCGCCCTGT
CGAGGGGAAACGCCTCGAGCAGCAGCATCCGCTTCTCCCCCTCCCCCGACCTCGCCAGGTCCCAGTTCCGGTAGCCG
>c100694_g1
TCCTCATACGGTGTCTGACTTCGCATTCCTAGTGTTCGACGAGTGTACCAAAACACGAATTTGTGCTTGAGGGGATGGAG
GCCAGCTTTGACGTCGCGAGCTTGACGTTCACGAAATTCATCGGATTCCTTGTTATTGTAATCATGAGAATCTACAAGTG
CTTGTGCATAACTAGTATTGTTGTTCTTCTCACTGTTGTTGTTGTTGTTGTTCTGCTGGTCAGACTCCTTTTCTG
>c100695_g1
GTTAAATTATAGATAATACCTACGGATTGTGTTTATAATAATTTATCTGGCTATATTGATTTCAGTGGCCAAGCGATAGG
GATACAGAAACAGAATTAAAAGTTACAATCACATATAAAATCATGTCATTGGAAATTCACTGGGGTAAGCAACTCTTTAA
AGGCTCACTTTGTATTCATATCAACGATAGCTTAATGTTTTTTTAGTAGATAGGCAAACGTAAGATTAACTATAAACTAA
ATTCATTAATTTGTTATATATATAATATAGAGGTTCCATAAGTTCTTAGCAAATGAATAGAGAATATTGTATAATACGGG
GTAGTAGAATATAACGCGAGGTACTATACTGTTTATCACCTATAGTGATAACAAATAAGATAAAGTACTATCGTGTCATA
TTACTCCGTATAACACAATTTATTTACAATTAATAAAATAAAGCGGAAAAAACATTCACATTCACCACTCATTCTTCTTC
TAAGGTTTGTAATTAGAGCACTTTTCT
>c100696_g1
TTTAGGCGATGGTGCGGAGGAACGTCTCGAATGCAGTGAGGGAGGCGTGGGTGAGCTTGTCCTCGTTGACAGCGCGGGTG
AGGAGGGTTGTGATGGTCCAGAAGTTGAACTCATTGAGACGGCCCTTCATGGTTTCGAAGGTCTCGACCGCAGCGCGGAA
GAGAGGCATGTCCTTGGCGATCTCAGACTCGAAGTCCTCATCGACAAGGCCGAAGTAGGAGTTGAGGCGGTCGAAGCGTT
GGTCCTCGAGGCGCTTCTGGACG
>c100697_g1
GACCAAGCAAGGCGGTGTTTTGGGTGAATGTCACAGAAGAGAGGACGAAGGGAAAATCATCCATTGTGTTGACCGATCGC
ACAGTTGCAGTGTCATCCCCCATGGTCAACAAGATCCCTCCACCGTATCCTTTCGTCATGGACGCAGTGCATTTTTCAAT
CGTTGACGATTCATTCAGCACAAAACGCTGCTCCCTTGACACCCG
>c100698_g1
TAATTCTCTACTACCATAGGACATGTCACTTGGTAGGCAATAGAATGCGATACAGCGGTAGTTCATCGAAAAAAGAGATA
ATTTTACGCTATCCACTAGGTTTGAATGTGATGATTTGGTCAGTTTGTGTAATAAATTCCAAAAAATCGGTACGATGTTT
TGGTCACATTCATTGAATTTCGCTAGTCTAAAGTATTCTGGCTTCATATCAACTTGCAACAGGCAATTCAGATGCTGACA
TAGTAATGCGATTGTATTTCGCACTTCGTTCATAGTTTATTGGGAAACAGAAAAACGCAGTTGAACGAATAGTTGATG
>c100699_g1
TGGCCGTATAAACGCTATTTTTGTGGTTATTTTAGAATGATTAACTCGTTCAGTCGCTGTTTACGGTTAAATCGAATATC
TGTCGCGGTGGGATGTGTTGTTTTGTTTCGCAGATTGGATTTTTTTTTTCAGAAAACAATAGTAATTACCACATCGTCTA
GATAATCTAACAGGAACAAAAAATTATGAAACTTTAGGCACATATCGACCAAATATACCG
>c10069_g1
CGCAAATCGGACGTAGCAAAGCTTTGTTTGATGCTCATAAAGACAGTGATGTAGAATTAGAAATCGTTAATGTAAAAGAT
GCAAGCAAAAACGAATCAACAATAACCGGTGGCGATGATTGGGATCCTGCCATTGTACAACCTGCAGTTGCAACATTTTT
AGGTGATGCTGCACCTACCTTTAATGTAGTTTATGCAGAAAACACCGGTATGGCAGAAGCTGCGATGAAAGCTATTAAAG
CTAAAGGCTTTAAAACTGGAACTGCTGAAG
>c100700_g1
CAAGGACGAATAATACAGCCAGTGTGCTTAAAAGGAGAAGTTGCCACACAAGAGGACAATCATGAACATACCGAACCAAT
ATCTGGAGAAGACTGAAGACGTTGCGGACCAGGTGATCCGCAAGGGTAAGCACGTCCTGCCACATGTGGCCCGGCTCTGT
CTGATTGCGACCTTCCTCGAGGATGGCATCCGGATGTGGGTCCAGTGGAACGAACAGCGCGAATACATGGACATGAGCTG
GG
>c100701_g1
GGAAGCGAAATGAGCGATTCGATAGGGCCTTTGTTGGCGTCGAAACGACCGCGATTCGTGCTGGAAGGGTACGAAACGCG
CGAAATCGAGGTGGAGAAGGTCAACGGGCTGATGGAAGGGCCCGTGAGGGAGATATTTGGGGGAATCCACGAAGACGAAG
AGCTGCTCGCGACTTGGCGAGGTGGGAAGAGCATCGCAAGGAAGCCGTGATGAGCGAGAATCGGTCG
>c100702_g1
GGAGGAACGAGGGGGTCCGCGCGTGGCGGAGGAGGGCGGCGATCAGCTGGGCCTTGTGGGTGGCACGGAGGGAGACATCG
GCGTCGAAGGCGGCAGAGAAGGAGGAGAGGGAGGAGGATGGGGAGGATGTGGATGATACTATATCTGGGTCGAAGAAGGT
CGTGAAGGGGGAAGTGGAGGTGATTTCATCCGGAGAGTCATCCCAGTCATCGACAATTGCGACCGTTTCTGCCAAGAATG
GGTCGAATGAAGGCGCG
>c100703_g1
GCCTCGTCCCAATCAGTGAGTTTGGTTGCGTTTGGATCTTCAATCCACAATGGTTGGTCCCAGTCATCTGGCTTCTTATC
CTTTGGATCCGGGATGGTTTCGTTGTCATCCCAATCTTCAGGCTTTGTCACATTTTCATCATAGATGTATGGCTGCACAT
AAAAGCTCCATTGGTTTTTCATCCAGCCACGTGATTCTACTT
>c100704_g1
ATAATTTCCCATTTGGTTTCCATTGATAGCGCTCCGAAAAATCTAATGGGCACTGGGCGATGTTAATCTGAAACGCCAGT
GAAGCGCAAGATTCTGAGCCACGAGGGAAAGTTGAAAATGGTCATGCCGTTATGTGTGGAATTTACCGAGAAACAACGAG
TGCAAGGGTGGAATCTGATGCTGTTCGATAAACATCGCGAGATCTGATATTTCATCGATAAAACGAGTTGAGATTTTCG
>c100705_g1
GGCATGCATTCTCTGCTTGCACAGATAATGGAGAGGTCCAATGTCAGTGTCCTCCTGGGCTTAAAGGTGATGGTGTCAAA
AGTTGTGAAGATGTTGATGAATGCAAAGAGAAGAAAGCTTGCCAGTGCCCTGAATGTAGCTGTAAAAATACCTGGGGGAG
CTATGACTGCTCGTGTAGTGGGAATCTTCTGTATATCAAGGACCATGATACCTGCATAAGTAAGGCTGCTAGTGGGGGAA
AGTCTGCATGGGCTGCTGTGTGGGTTATTTTGATAGGCTTGGCTATGGCTGGTGGTGGGGCATATCTTGTGTACAAATAT
AGATTGCGGTCATATATGGATTCAGAAATAAGAGCTATAATGGCACAGTATATGCCTCTGGACAGTCAAGCTGAAGTTCC
AAATCATGTGA
>c100706_g1
ATCGCTGGTCTTCAAACCGACTGCTCTCCCGAAGCTGAAAATTCTGAAGTACAACAAGCTCCCAGATACTATTGTGAAAC
AGATTTGCCCCGAAGACGCGACTAAGGCGAGGTATGAGTGCCAGCAGATATCTTAAGGCCAGCGTTCCAACAAGCAAGCA
CTCGTTATTCCGTGTCGTTGTCGATGTTGTGCTTGTCCGATACAAGCAGAAGCAGCGCCCTTACGTCTCAGGGATGTTTG
TACTCGGGTTTCAGTGTTGCATGTGCAGTGTCCATTCTGATTCTCA
>c100707_g1
GGGCGAGAGGTCGAGGCCGTAGTGCAGCAGCTGGAGGTTGGAGGTGTACACCATGAAGAGCGTCACCCCCATCAGCACGC
ACATCCCCAGCGACATCTGTATGTAGCGCGCGCCGGAGGCCACCACCATGCTGAACGTCTGGATTCGAGCCTCCATCACG
TACAAACCGTACGTCAGGAACAACCAAAACAACACCGGCACAATGATGTCGTAGGACAGCGTGTCGTTCACGTAG
>c100708_g1
AAAAAAAATTATGCATATTAAAAATTATATAGTCCATAATTAAATGAAACGCCAGCCCCTCTAGACAATGATACTGACAA
TGCTGATAACGAAACAAAAAATAATGTATGTTTCATTATTTATTTTATTTAACATATTATGTGAATGCCTAAGTGCCTAG
TTTGTTTGCATTTAAATAACATAATATTTTGAACCACGTAAATTTATAAAGTTCGAATTCTGACCTCAAAAACGTTTGAC
GCGTAAAAAAT
>c100709_g1
CGCACGGAATTGTCCGAGCCTCCGGAGAGGATAAACTTCGGGTTCGACCAATCGCAGGCCAGTACCTTGTCCTCGTGGCC
GATCAGCTCGAAGATGGGCGCCTTCGGGCTACGGTAGTCCCACAGCTTAACGTGGTTGTCGTAAGCGCCGGACACAAACA
GGTACTCATTGGTGGTGCTCCAGCGCACCGATTGAACCCACTGTGTATGG
>c100710_g1
CTTCATGATGGTGATGATGATGATCGGTTGATTGAAGGCTTATGTGAAGCCCACATATCCCAGTAACCAACAAGGCCACC
ATTGTCTTGGAGATGTGCAGGTTGTGTGAAACGAATTGGGGCGTCACCAATGCAACTCTGTAGTTGTATAGAAGAGTACT
TAGACCCATGGTAACATACGAAGCGATGATATGGTGGCCAAAGGGGCAGCAGGCAGAAATGACTAATATGCTAAGTGGCA
TGCACATACTACTACAGGCGCGATGACATAGACTCCTACCACCAATCCTCCACAATGGAAG
>c100711_g1
CAATGATCCGGCAGCACAGAAAACATCCAACTGGATGTCGATCAAGAATCGTACAATCGTTGAGATTGTTACTGAGACAG
TGATTGAAACAGTGGTTGAGACTGTTGTTGAGACTGTGGTGGAGACAGTGGTGGAGACCGTGGTTGAAACGGTGACCGAG
ACCGTGTATGTTCCAGCCGAACCCGAAGGTCCCATTTCCGAGAGCGCGGGCAACGACTCAGAGGCAGGGACAGG
>c100712_g1
TGACAATGCAATCAAGTGTCACATGAAACGATGGCTTTTACCTTCTCGGTTCTTCCTGTACGCAGTGTCCAATTGCCAAT
TGTACTCAATGCATTGACAACGGCACTCAATGCTTCTGGTGCGATCCTGGCTTCTTTGTCAATGCTTGGCAGTGCCTTCC
ATGCGATGTGACGTGCAAAACATGTGACGAAGAAGCAGCTCTGAACACTGGTTGCAGTGATGAGAAGTTTATCAACAGTC
ACAGCGAATGCCAGTCGTGTGATCATTGGTGCAA
>c100713_g1
TAGAAAAGCAGGAGATAGCATAAAAATAGAAACAGTCAGAACAGTAACGGAAAAAAAAATGCTTGATTAAATCAACAAAT
AAGGGAATGGCAATTACGAACAGCAAGAGTAAATTGAGAATGAGCAATAATAAGGAAAATCGCCAAGGAAGACCAAGCTA
AAGGAAGAAAAATTAAAATAGGCTTCCAAATAACAGCACACGAGGAAACATAACAGCGAAAACGAAAAGTTAGAAATCGT
CCAGAGGAAAATGGGGGAGACAAACTAATAGCAAAGGGAGG
>c100714_g1
CGGTGCACCATTTTTAAGATTTCATACGGGACGCCGTCTGGCCCCGGTGCCTTCCTGTTTGGGAGAGATTCCATCACCGC
TTTAAGCTCCTCCTCCTCAAATGGAGGGAAATCGTTCGCTTCCCCAAAATTCCCTTCTCCTCTCACAGAGTGAGTGGGAA
AGAGTGCCTGGACGATGCGCTTCATCCTAGCGGGCTCCAGGGCGGCCGGGGACTTCATAGCTCCAAG
>c100715_g1
TTTTGCGATTGTCTTTCTTCATCTCGCCGGCGGAGGAGGTGAGCGGGCCAAGTAATATGGATTTCGTCATCCTCAGTGGG
CGAGAGTACGTGTGAGATGGCGGGGGAGATGAGTGGCGAGATTGCGGGTGAAATTGCAGGGGAGATTGCGGGCGATATGG
CGAGAGGAGGAGGCAGAGCTGAGTGTGATGCTTGGGTGGCGGAGGATGTCGTCGAAGAAGTCGTCGAATGCGAG
>c100716_g1
GAAGAGGGAGGAGGTGGAGACAAACGTGCGACGAGAGGCGTTGGTTGCGCTGATGGGGGTGTGGACTGGGAAGAGTGTGG
AGAAGTGGGAGGGGAGGGTGCTGGCAGAGATGAAACTTATCCTTGGCGATCATTCCGATGAGCATTACGAAACAGCGGCG
CTCAACCTCAAGGCAATTTTATTGACCAACAGTAACCACAAGTTCTTCTCAGAGCCCCCCTTTCTCCAGCAGAT
>c100717_g1
GGGGCAGTGTTGGCTTTGGTGATGGAGAAGTCCAACTGAGTGAGGATGATGAAGGTATCCAATGGTGTTTCCTCCAGCAG
TGAGAGATAGACGCCGCCACCAGATCCCTTGGCATGGCAGTCATCGAAGGAGCAGTCGTGCAACTTCAGTGTGTGGTGCT
CATCCACACACACTCGCAGCGCCCCTCCGCTCGTTCCGCCAGTCCCTGTGTTCGCCCCAACCACCGAGGAATTCGTCATC
TCAAAG
>c100718_g1
TGTAGCTGCATTTTGGCTCAGTGTGGCACTCATGTCACGGCGACTGATCGAGATGAGATGGCGCTCAATAACTTGCGGCT
GATCGCGGAGACCAACCAGCTCTGCGACCGCATGTCGGTGGCTGCGTTCGACTGGAGCGACCCGTCCTCCTTCGCTCGTT
TCTCTGGCAACAAGTTCAACGTCGATATTTATGCCTTGCATATGCATGCTTTGGCTGGTGGTGGGCTCTGATATCATCTA
CATCGGTCAGCCAA
>c100719_g1
TGGGGACAGTGGGAGAGGGGGCAAGCAAGAAGGACAAATACACTCCGCCACCATACCCGCTCTCGGGGTGGACAGAGCAG
TCAGTGAAGGAAGAGTTGGTGAGGGAGAGTGTGCGAGGTACTGCTTCGCTCGAAGCGAAACAAATTCCACCACCACGCAA
CCCCGCGGAGGAGGCATCGGCTGTGGCGATCGAGGTGTTGTGAACCTCCAACGAACAGATGGGCTGTGGGACACCGGAGG
AGAGGGGTGCAGCGAACACACACG
>c100720_g1
GTGACCGTGTCCATTATTGTTTTCACAATCGCCGCTGTGAGGGGATCACTCGTTCTTGGCACTCTCCTCGATCGGGGGTG
TTGGAGTGTCTTTTTCCGCTTCGTTGATGCACCAAAGCAGTGTCGAGTAAATCATTGCAGTGAACAAGAAGAACACGATG
AAATGAATCCTCATGTTCGCAGACACGGTGATCACGCAGCCTTCAAC
>c100721_g1
GGAAAGCTTAATTTACGATAATAGACGAGTTACTAACCTGAGTCAGTTTGCTGTGACGCCACGACCGAGTTGCAAATTTT
CTCTTTATCGTTGTACCTAATCTTACCATGAAAATAGTATATTTACCATCTCTAAATAGAACAGCTTCAAAGATATGGAA
TAAAACTAAGAGCTATCTGACCAACAGACAAGAAAAAGTAAGAATATAAGAAC
>c100722_g1
CGGATATAGAAAAAGTAGAAAAAAAATTAGGTTATGTATTTAATAATAAAAAGTTAATAGAAACAGCAATAACTCATAAA
TCATATGCCTATGAATTAAATAGAAAAGATATGGATGAATATAACGAGAGAATAGAGTTTTTAGGAGATGCGGTACTGGA
GCATGTCATATCTGATAGAATATATTTGTATGTTCCAGCTCTTTCAGAGGGGGACATGACCAAAAAAAGAGCTCG
>c100723_g1
GGGAAATATTATAACCACCGTGGATACCGAAGAACCGCACAGGACATGCCTTGATGACATGCCCATCATCAACTATCACC
AACGGTGTGATTCATGCCACCGCTTCAGCCGAATATTTCCCGTCGCCACATCCCCCTCCCCATGCATCATTCAGTAACAG
AAATCACAGGGAAAATTCAACATCATTCGCATTTCACCAACTCCATTTCACTCCACAACATTCTTTTCTGTTGCTTCTGC
CACCA
>c100724_g1
GAGGCACATAGCACTAATCACTAGGTTGCCAGGGTAATTAGCGACCCAATTAACCACCTCAATCATCGCAGTCACACCGC
GTTGATGGTGATGGATATGGAGAAGGCGTTTGACCGCGTCTGGACGGATGGCCTCCTCGACAAACTAGTCCGACTGCACT
TTCCAACTCAAATCATCCGAATACTACAGTCCTACCTGAAGAACA
>c100725_g1
GTTTTATACTTTGTGTAGTTAATAATTTGTTGTAATCATTATTTCGTAGTTAATATTACGAGTTGTTAAATTTTTTGTAG
CTCGAGCTGCGCGATAAGAATTTATGGTGGTTGTATTTTCACCTTAGGAGGATATTTTTAATAGTGACCGATAGTGTATC
CGTCGGTTGCCTATTTTTTGCAAATTCAATTTTCGAAATTACG
>c100726_g1
CGCGTATTTTTTGGACTAAGCTGCTAACGTTTTTGAGGGAAGCATTTTCCAAAACAATCCCGATTCATTCGCATTATAAG
TTTGATCGGGAGTTATATCAATTTTTTTGACCAAACAGTTGAAGTTTTCAATAAACAACGTGACTGCAATATTATCACCG
CTAAGGCTCTCACCTTGAATGGCCAACTCCCTGATGCCGTGCCTTTTTTTGAATTTGTGAAGCCATCCATGCGAAGCGG
>c100727_g1
GTGTTCATTGTAGAGGCCAAACCATGTAATCAAAATATAACCACTTCAAAGAGCATTGTAGCTATGGTACAAACTCTTCA
TAAAGAGCTCCAAGAACTGAACATCACCGATAATCGTTACTCGGTAGTAGCATTCGGAGGAATGTCGCCATTCGACAAGG
CTAGAAGCGTTGTTGTAAACGACAATGTTTTCGTATCGCATGAGTACATTGAACCATT
>c100728_g1
AAAATTTCAGCAGCAGAAGTTTGTATTATATTAAACGATTTCATACTGCAATGTAAATCAAGATTTAATGATGGATTTTT
ACCATTAATTCTAAAGAATAAACTGACCGTTTTCGAAGATTCCAATCCCGAAATAAAAAATGAATGTTTAAAAGAAGTTA
AAATTTTTTATAAAATTTGCTATGAATATATCGAAGAATGGATAGTGAACTTTAGAGCATTAAATTGTTTCAAATGGACC
CTTCTAAATAGTAAAATTGAAT
>c100729_g1
GTTTGTAAATTTAACCGACGGCGCTATCTACTGATTCATGCCTTTTTAAATGCCTCTCTTAATAAATTGAACTGTATTCA
ATACATTGTACTGGGATTTTAATAAAAAATATCACAATTATGTTTATTATTACCATAAATCAGACACTGTACATTGATGT
ATCGTGAATTTATAAATTCGGGACAACTTTTTTCTGTTTAACCCACGTTCCAGGTGTAAACATTCAATATAATCGAAAAA
ATCAGATGCCAACTGGTCAGTGGCGCCAACTGAAATTTTGTATTGCCAACCTCAGTCACTTTGAATTGATCGCTCTGTAT
ATTGTTCTAATGTAAACAGTGCTCAATGGCCAATAAACG
>c100730_g1
TGTGTCCTGCGCAAACCACGAGTTGATGATGGCCTGGTACTTCTCCTCGAACATGATCACTGCGTCTTGCGCAATGCCAA
TTTCAAACAGGGCACGCAGGGCAATGTAGTTGCGGGCAGTGAGGCGGTACTGGAAGCATTCACGCGGTGCGGGGTGGTGA
ACTGTGATGATCTCGGACTTGGTTTTGATTTCAATGCGAAACAGCACGCAGCCG
>c100731_g1
GGCAAATTAATGCAATTCGTTCCTGTTTTGCTTTACAGAAGGAAAAAGATATAGACACACCGAAAAGTCAACGTACAATT
GTCGATGCATGGAAAATCCTTCTTTTAGACCAACGTAGTATGGATATAATATCACCACTATTTACACAAAAGCAACTGAA
GCAACACGGAATCTTACGCCTTTTTTTACTCGATAAACAAGTTCCATCATATCCCGAAATACCAGTAATTTTTC
>c100732_g1
GACCAATCTGAATTCAATTGTTTCAATGTTGAAGGAGGTGATTCCACAATTGTCTTGCCCAATTGCTCTCTTTACATACT
ATAACCCAATATTGAAGCGTGGAATTGGAGAATTCATGTCCACCATTAGAGACGTTGGTGTACATGGGCTTGTGGTTCCA
GATGTTCCATTGGAAGAGACGGAAATTTTGAGAAAGGAAGCTGTGAAACATAATATTGAATTGGTATTACTAACTACACC
CACTAC
>c100733_g1
GGAATATTCGCCTCGTTCAAAGGTGCCGATGAGTCTGTTCTTGGCAGTGTCGTTGGCTGTTGCAGGGGTGATGAACGCTT
CGATCTCAGAGTCTGGCGAAATATTCTGTCCTCTGTTGATGAACAGGTAGGTACCCCTGGCAGCTGTGCAGCTCCAGTAG
GGCCCCGCGGGGTTGAGGTTGAGAGTGGACATCTCCGAGAGGTCGATGTACATGGCCCCTCCACGGCCA
>c100734_g1
GTGAATTGTGAATATCGTCTGGGACTTCAGTTGCATATGTTGTTTGTTACAGTCAGAATAACCCAGTCATTCCGTACATA
TTGGGTGGCACAAGAAAACTTCTGCTTTGGTTGGAGTCTGCAGAACAATGTCATGTTCAGTGGTTTATTGAATTATGGGC
TGTTTAGTCGTTCTCATCACTGTGAATACCATCAGTGCTCTGCCCCTCCCTCTGATCACTCTCCT
>c100736_g1
GGAAGAAACGTTGGAAGACGCTGAAAGTGAAACAGAAGAGGCGGAGAGTGAAGGGGACGATGAGAAGGCATCCGCAAGCA
ATATCCAATAAGAATAAGAGTACCCAGTCCAAAAGACGAAGCCCCACACTTGCAAACGAAAGGGAGAAATTTTTCATTCC
TTTTCTCACTGGGATACTGATGTGAGGTGGAGGAAGACGAATGCGGGAGAGAGC
>c100737_g1
ACTGAGAGAAAACTTATATCACTAATTACATAAGATACACAAAAAAAAAATGCACTGCATTAACGACTGAAATTAAAAAT
GTACTTGAACGAATTTACTACTGAAATATGATCGGACAAATGTTGATATTCGATATCGTGGAATGAATGGAATAAACGAC
GAAGAACCAGGCAGATGGAATAAGGTTTTAGAGCGATATTCCTCGACGCAAGGGTCTACAAAGCAGAGTCCCACAGTTCC
AG
>c100738_g1
GGGTGGTCGTGTCATTCCCCATCATTATCCCTTTATCGCGACTAATTTTGCATTTCTCATCAGCATCAAATGAACCAAGC
AATGTGACGAGGGAATCGCTGCTGATGAAGAGGTCCTTTCCGAACTTCGCGTCATTTGTTGTGAAGGTGAGTGTCGTGAG
GAAAGGTTGCGGAATATCAGTTGATGAATCAAGTGTGAGGAATCC
>c100739_g1
ACAGCGTGTCGCGTAGAGAGAGGCAAGTGCTGATATCGTCTACATATAACGCGCCTCCACCCCATGCACCAGTCCAGCAA
TTGGAAAAGGAGCTGTTGCGGACGGTGAAGGAAATGATGCTGTCAGCACAGATGGCCCCTCCTTGTCCGAGGCTGCTAGT
TGTCGAACAGTTGACGAAGGAACAACCGAGAATCGTTGCACTTGCGTCGAAAACAAAG
>c10073_g1
TGACAAGATACCTAACACGCATTTGCGAGAAAACAATACGATATCATGAAGTTGTTCATCGTTCTCACTTTTCTTAGTTT
GTGTTCTATCGCTATTGGTGAAACACTGGAAGAGCATGCTAAGAAGGTGCTGGATGAAATAATGGAATATGTGCCAGATT
GCGCGGAAAAACATCAAGCAACTCCAGAAGATATAGATAAATTAATGAAGAAAGAAATGCCAGGAAGCAAAGGTGGGCAA
TGCATCATACAATGCGTCAACAAACGTTTTGGACTTCAACTCGCAGACGGCAAGATTAACAAAGGGGGCCAGTTTGAAAA
TCTGGAAAGAGTTAAAGATATTGACGAAGGAATGTATAATAAAATGAGCTCCGTTTGGAAGAAATGCAGTGAGAGTGTAC
CAAATGCTGATGATGAATGCGATACGGGAATAGCATTGTTTAAGTGCTTAAATGAAGAAGGTAATAAAGCAGGTGTTGGA
AAGGAAGCTTTAGGATTCTAATTTAAATTTGTTCCTGTTTGTTTTTGTTAAATTCTATTGAAAACCCTGTTAAAATATTG
TTCATGATATGTCAAATTAAATATATAACTG
>c100740_g1
GTGGAGTGTGAGTCGGCGGCGAACACAACAGCGACGGTGGAAATTGCCGCGAATATCGGGGCAGGGCAAGTGCTGTCGAC
CACAAGTGCAGCGCTTGTGTTGTCTCTGCTGCAGTTGTCCGTGGCTGTCGGGGCCACGAATAACCCGTCTGCTGTGGTCG
GGTCGTCTGGCGCATCGCCCTCCCTCACTCTGACGAAATGCCATTTTTACCTCCG
>c100741_g1
CTTCCATAACTACCACTATATTCAATGTCAGATCTAGTACAAATCTTTTTTTATGTTCCGGTAGCTGATGCAGATAAAGT
GAAATTAGCTATGTTTGAAGCAGGGGGCGGCCAAATCGGAACATATTCTCATTGTTGCTGGCAAACAAACGGTCAAGGAC
AGTTTAAACCCAACGATGGTAGCCACCCAGCAATCGGAGCCATCGGCACTCTCGAGAAAGTTGATGAGTTGAAAGTAGAA
ATGGTTTGTCAGAAGGATAGAG
>c100742_g1
TATTTTAAAACTCTAAAAAATTCTCTTTGCAAAGATATATCATATGTCATAGTTATCCAATCATTCAAAAACACAAACTG
AAAAGTTTGTTACAAATGCACGTATTATCATACGTATTATTATTTTCGTAAAAAGTTTAAAAAGATACAATACATGCTGC
AAAAAGCCATAAGACACTTAATATGTAGATCTCGAGAATGTATTGCAAACAACG
>c100743_g1
ATTACGGAACTTACCCTCAAACTGGGCTATTATTTAATAAAAGTGTAGGATACGCGGAAATAATTGAAACAGATTAAACA
TTAATACTGATCAATATTAAATATTATGGATTAGAATGTGATTAAAATGCATATGCGTATTTCGTATTTTACAATTGGGC
AAAATTAACTCAATTTTAGCGAATGACCGAATTTTTGGCTTTTAATTAAGGCTGG
>c100744_g1
ATTTTTCACAAGTCAAATTTTGAAACTTGAATTTGTAATACTTGTTTATAACAAATTTGACTTGCTTGAAGAATTTTATT
TGATGTCGGGAGCATAAAAACTTTCCCTTACATTAAAAAATATGTAAAATAAAATTGAAAACAACAAATAAAGAGTCCAT
AACTCAGTGGCGTCCTTTGCTTTGGTTTTACAAAGGCCATTACAATG
>c100745_g1
GAACAAATGATAAAGATTTTGCTTTATGTTTACAGAAAGCCAGGGTTTCCAAATGGATTATTCTGATGAGAGCTTTGTGG
AAAGGCCCCAACACCATGAGTATAATTTGTTTCAAATGGATCACCAAAAGGGTTTGCAGATTGGGGCATCGTCGTCATTG
TTGGTGACACTGGCATCATCTGCTGCGGCTGTTGATGAAGCACCATTGCA
>c100746_g1
GAAGAATGTTCGCAAATCCTCCGTCTCCTTGGGCCACCCCATCACGGAGAACGGGAAGAGTCCTGAGGAGAACCACGTGT
CCAGAACGTCCTCATCCTGCTCCATGCGAAGCATCGAGGCATCCACGGCAGGGAGCGGGTCCTGTCCCGACCTGCGCTCG
TTGATTCGCTTCAGCACCGCGGGGTCGCTGTTGATGCGTTCTGCCGCCTTCCTCCGCGCTTCTTCGGCGTCGCGGGCTGC
TACCCA
>c100747_g1
ATTTCTACGCCTAAATAAAGTAGTTAATATAAACAAAGATTAAATTTAAATGTATTACAGGTTGCAAAAACTAAATATTC
GTAAGTTATTTATATATTATGGGCACGAAGATACTGTTTTAATTTGGATTAGAATTAGGTAGCACTTTTAATATTTACTG
ACAATTTATTAAAGTATTATACTCTTTATTCAAGAATTACTTGAAAGTGTGGCTTAAATGTACCTAATAAATTATGCTGC
AAATCCCCAATATTGCTTTGCCACGCACTCTTAATGTTTCG
>c100748_g1
AGAAGAAGAAGATGATGATGAAGTCGAAGAAGAAGATGATGGATCGACCAAATTCCCCGATTCTTTCGTTCCTTCATTGG
TTCCCTCTTTTCCCTCTCCCGCCCCCTCTGCCTTCTCACCACTCTCCCCCTCCTTCTTCTCCTCCTCCACCACCAGCATC
TCCGGCGGCTCCCCCCACCGGAAGCTCAGTCCCTCCACCGCCACGGCGACGCCCTCTTCCTCTGG
>c100749_g1
GAGGAGACTACACTGCACGACATTAACATTGAGGAGGAGATGCGTCGGAAGCAACAAGCTGCCCAAGAGGCATACGAGGA
AGATGATGATATGCACGGTGGTGGTGCCCAGAGAGTCCAGTGTGCTCAGCAATGAGTGTTTGTTTGAGGATGCGGTTGGA
GGTCAGAGTTGTGTTTGTTTTATAGATTTAGCAAGACAATAACATTCTTAGGAATGTTTTTCTGTTATATGCTTATTTCT
GGTTTTGGAATTTTCTTATTGGACACACAAACTGATAATCAATGTAAGGTTTAATCTTG
>c100750_g1
GAAGGTATCCTAACGTCAAGTAGTTACCTGATACCTGATTTGATCTTATTTCTCAGCTCCTGCGTGTTGTGCTGCCCTTT
GTATAATTCTTGACGCGGAAATATTTCTAGTACAAATATTTTATCAATATACGCCATTATAATTGCTTGGAGAGGCACCT
CTGCGATTCTACATCGTTGCGTTAACTTTACCTAAGAAAGTCGAAAGATACCGACACTTTTCCA
>c100751_g1
GAAAGATTTCTGCCTGAACCGTCGAAGAGAGAAGGATTGGTGGGATGGCTGGGAGAGTCGCTGGTGTGATCGGGGAAAAC
AAATCGATGGAAGGGAAGAAGGCTGGCGGGCTATCATCATTTGGAGGTGTGTCGTGTATGGTTGAGGTGATTGCGGAATC
GGAAATGGGTGGTGGAGCCGGAGTGGAAATGGTCAAGGACGGGTCCATTGATGGATGCGCGAGGGTAGACGCAATCATCG
GCCGAATTTTGCCGGGGTCTTCCCCGATCAACATCGGTGGTTCGCAGGAGACGCCAAAGTGGTAGCAAAGCTCTGCGAAC
ATTGTGCGTTGAATATGTG
>c100752_g1
GTTTTACTCGAGAAACTTTTCAGGACTGCAATTCTTCCACATCTGGTGGCGCAATCTCTGTGGACGGGAAACCAACCAAT
GATCTCTCAATCAAAGGATGCCTTTTTTTCAATTGTTGTGTGACAGGCTCAACTGCCGAAACGGGTTTTGCAGGCGCCCT
CCTCTGCAAAGGTATGCGCTCTCTCTTTTGCTGGAGCAATCGCTTCGACCAATGCCAG
>c100753_g1
AAACAGTCGAAAATCCTTCACCACACCTAGCTGTGAACCCTCCAAACCAGGACGTCTATCGCGTGACCAACCAACGTCAA
AGTATACAGGCGCAAAATCCACCTAGACAAGAAGATTTCCTGCGACCCATTCCAGATTCTCGAAATCTAATCTCCTCTAG
TCAGTACGACCCTCAGCAAGGCCCTATAAACCCATACGGACCGTATCAACAGCAGCAACAGCAAAACTGGATATCAAGGC
AATCGAACCAATTACTTTCACAACTACCGCAATATACAGAGAATAAGAACAGTCATATCTTCAACCACAAAGAGGTCGGC
CTCCAAGTTCCTGAAGGATCGGAA
>c100754_g1
AAATAAAGCATAGAAACAGGAAAAAAAAACAAATATACCCATATCCACCTATCGTTAAACGTATATTCTGAAGTATTTGT
TTGTTTGTAGTTCATGTTAACACGCTGTATACAATTGTTTGTTTTAAATTTGTTTGAAATTGTTAGTTTGCTTTATTTTT
AATTAAGTTAATTTCTGAAAATTTAGAAAGCTTTATTTTGACATTCTTCCAAATGCAATGTAAAAGAAATG
>c100755_g1
AGTTTTCATTATGTTATACTTAATCGTCATTTTAATTTTGAAGAAGGTAGAATTCTTGCACCAGAACCCATTCTCTTGGA
ACGTTTTTAGAAATGTAATGCATAAACAGCCATTTGAATTCCACTAGCTCTAAAAGAGATTCTGAAGGACTTACTAAGGC
ATTTATACTGATTTACTTAATCGCTAATGACTTTCTTTTTTAAGTTTAAATTTTATTAAATATTGTTTTATAACAATACT
AATTCCGG
>c100756_g1
CGGTCTAACAAGGGCCCGGAAACCCTGCTTAAATATTTACTTATCTCGTTCTGCGTACATGTGCATTTATCTGAGTTTCC
ATAATTGCCACAAGGGCATCCGTGCATGGAAAAACTTATATAATTAAAAAAGTGCCTAAATAGGCGCTTTTTTAAGTTTT
TATAATAACTGTACATTACCGTCCTTTATGTACGCAACCCCAACACCTTGCAAAGTAGGACGCGTAGCCACAGAAAATGA
ATCCGG
>c100757_g1
GAGACAGAAACCTCCTGCACATGGACCATCCCTGAAGTCCCCCCCAACCTCCACCACGTCATCAGCGTCCAGGTCGACTG
GAAGATGATGACTGGCATCACGGAGCAATTCACCATCGTCAAGCCAGGGGCCCTCCCTGTCAAATCCATCCCATCCACGA
TTGTACTTGTGGGCGCTGCAGTTTTCATCGGGGTAATACTCTCACTCTCGTACGTCTTCATTATCCGTGAAAAATTCAAG
GGCTTCGCATCTGTTCATTGATTCTATGCAGCAAC
>c100758_g1
GGATGAGGTGTCTCTGGGAGATGTGAAAGTATCTGGACAAGTCTCCTCCACACCACAGCTCCTTGTTACTCAGCAAACAC
AGCCAGGAGGGACTCCCACCAGTCCTCCTCCAACATCGGCACTGGCAATCATCACCTGCACCTCGAATGCCATTTTTGAC
GCCCTCCCCTTCACTTTCAGCGAAGCCCCTGCTGCGAAGTATTCAACGGTCATTGCTTCATGTGGCACCTTACTTGCTGT
TTATGATT
>c100759_g1
AGGCCCTTCAAGGCGAAATCGGCGTCCACGTCCTACCCCGCCTGTCCAGATCGACGTTCCATTTACCCTCGAGCAATTGT
ATACAGGTGTAGTGAAGAAAATGCGCGTTCGGCGCCTGAAGTATGGTGTCGAAGAATCAAACATTCTAACACTCGAGATC
AAACCTGGATGGAAGGAAGGTACAAAGCTCACATTCGAAGGAGAGGGTGACCTTATCGAGGGACAGCCACCTCAGG
>c10075_g1
AAACTTTGAACATTTTAAATATAGGGGAAGGTGGCCCAAAATGATCCCCCTAAGCTAAAAATGACTATAAAAAGTAAAGT
ATACAAGAAAAGAAGTTCAAATATATTTTTTTGGAATATCGGTAGAGACTGTTCTTAAATATTGCCTTACCAATTTCTTG
ATATTACAGGTAAGCAATTTTGAGGGCAGTAATTTAGATGCTTGCAAAAGGATCGTTTTACCCTGATAGGTTGGGCAAAA
TGATCCCCTAAAGTAAGGCAAAATGATCCCCTAAAGTAAAGGAAAATGATCTCCTAAAGTAAGGCAAATGATTTTCAGAG
TTTTTTTGTAACAACA
>c100760_g1
GCTAAGTACCCCCAAATTACTGCAGATGGCAAACCACAATCCGCAGGTGGCCGAAGTTGTTCTCGAATATGTTGCCACTG
ACCATAAATTGCAAGATTCATTAGTGAAAATGGAACTAACACCTGAAATAGCTAAGATATTTGCTTCGTTAATAGAAAAA
GAAAAGACGCGACCAGACTTTTTACCTACTTTTATCAAAACGTTCATAGAGAATATATCGACTGTCAAAGACCAAAATGC
CCAAAATAGGCAAATTACCGCGTTCAGTAAG
>c100761_g1
TTGATGAACTTCACCTTGACAGTTTCCATGGGAGTGACGGCTAGGATTGCTTCCGCCACACCTGCTCCAAGACCGGCCAA
CAGCTTACCGGAGGTGCTTAGCTGACCGTTCGGTTCCATCAGGTACCCTTTGAACGTTTCGAAGGCGCCGAACCTCACTG
CCGACTTCGGTATCGATCCGTAGAGTAGCACGCTGAGACCTCGATAAAGACCGAAGAAGCCATTGGTTTTGACAGTCTTT
TTCACGCAGTCCATAATTCCGTTATACTGTTTGGTGGCACCTTTCTCGTCAAGCTGAAGCTGCGTTTTGACGTACTCGGT
GGGGAATGTGATGCAGATTTCGATACCACCGGTGATTCCACCGGCAACGATTCCCTTGAGTCCGGTGCCTCCGCCAGCG
>c100762_g1
TGTTTTTGTCCCATTCGTACACAAACAACGCAGCACCGGCAGCGGTGACACTCACAGATTTGTCATTCACCAGAAATACA
GCGAAAACAGGAACAGGATTGTTCATCACATGTCCATCTCTACCTTCAATCGTCGATTCAACCAGGTTCAACTGGGCCAA
GTCGAAGGATTTCAGTGCGAATCAGCTAATGGGAAACGACACTTCGTACTTCACCACCACAGATAGTTTCGATTTGTTCA
TCTTCTACAATGGATACACGGCATCCACAATCCATGTCTCCACAG
>c100763_g1
AAAGTAATCAGTGTTCAGTGGGAACATGAAATGAGTTATTTCAGAAGACGCAGCAGTCCTACAACGTAGATATTAATATC
AAAAACTAAACACATTTCTTTCAGCATCAATTTGATTTGCATTTTTTTTGTACTGGTAGTGTAAAATATGTCCTTTAATT
TAAGATATAAATACTACAGTTATACATATATCTAGCTAGAACAACTAGAAACGTAGGTACACGAAATCTAGATTTTAAAT
AGAATATTTTAAGTAACAAATTACAATCTCCAGATTACTAGGCTAGTTTTTA
>c100764_g1
GGTAACTCTTTTTTGAAGACATGGAAACGAGTCTGTCCTTCTGTTCCTGTAGAATGGGCAACTGATTCAGGTTATCAATT
CGGAAAGTGTATTCATCAACATTCCACAGTTCAAGATATGTCACAGATGTTGGCAAAGACACTGGTTGATTGCATTCCAT
CAAAACAATTGAATCCAATACAGGTAGATCACTCTGCATAATCTTGTCAACAAAGTCACACAACACAGTCAAGAACCGAA
TTGAATTTGGAAGGCGCAA
>c100766_g1
GGGGAGTCGATGTCTGCGCGCCTCAACCGGGTGCTCGAGGACGACAACGTGGACCCGTGGGAGCTGCAGGATGTGGAGAC
GGTGTCTGTGTCCTACATGAACGCAGTCCTCAACAACGAGTGGCCCATGCGGCGCTCTCTCTTCGAAATCTTCAAGGTCA
TCTCGTACTCCGCCAACGACGTCGCCAACTCCACCCTCACCCCCTCTGCCACCTACGACAAGGAGAACGACCCCGTGTTC
GCCCGCCTCGCCCAGATCGTCATCAACTACCCCGTGGCGGTGC
>c100767_g1
CGACGAGATCTACTCCAAATACGACCAATACACCAGCACAATTCGAAAGCAATTGCAGGAACTGTTCGAGGAGTATCAGC
GCGTGCGGGACCAGAAAGAGGAACTGGCAAATAAACTCAAAAACCAAGTCACGGAGGTGAATCAGCTGCAGGAGCATGTG
AACGAGCTCATCAAGCAGCAGCTCATTCAGCAAAGGAAACTGGAAAAGATTGAGACCGAGTTGTACATTCGGTCGTCGTC
ACACCATCCGTGCTAGATTGATGTTGAAG
>c100768_g1
GAAGGGGAAGGGGAGCAGGCGGGAGCTGAGAAGGGGAAGTTTGTGGAGGACGACATCAGTTCATCGGAGCGATCGTCGTC
ACGGAGAAGTTCAAGCCGCCTTTCGTCTCTGGTGTCGTCGACCTCCTCATCATCAACCACAACAAGAACACCATCATCGT
CATCCACGCCTCACACACACTCATCCTCACCCCCTCATTCTGATTCATCACCAACTTCCTCACACACTTCCAGCCCCAGA
>c100769_g1
AGAAGAGGAAGAACGGAAAGCAAGAGAGGAAGAGGAACGGAAGGCAAGAGAAGAGGAAGAACAGAAGGTCAGAGAAGAAG
AAGAACGGAAAGCAAGAGAAGAGGAAGAAAGGAACGCACACACTGAAACGAGTCCCGAAACACCCACAGATTCAACCGAT
TAAATTAAACATCAACTCGCTGATCTCCGACCGACCACCCTTTTCGTTTTTTTTCGCCAACCTAGCTTGCACACCATTTC
TGGTTCATTTCACATCACGCCG
>c10076_g1
GCTTTAAATAAAAGTGGCTGAATAGATGTGTCGTCAGACGCATTTCGAAAAATACTGCAACGAAATTGATGAGAAACAAA
GACTTTAAGAAGCAAAAGACGAACGAAAAGAGGATATATTTAAATTTCCTACAGAGAAATAAAAGCTGCTAAATTGAAAA
AGCTATCAGAACGGATGCACTAATAAGAACACTTTAATAACTAGCCTACGAATAGATATGAACAAAGCAAAATGTGGGAA
TTTTGATGAATTTGTGGACAGTGGCAACCCAAAAGATAAAAACATTGAGTGTGACAGATATTCAAAGTGGTTTCGCTTAA
AGTGTTTTCCCTTTCAAGAGTGCAATTATTTTGAGGAACAGACGACTGATTTTTTTTCTGGGAATTT
>c100770_g1
TTGTGGTTTGCTGTTGTGACGTCATAAACATAAAGCCGCGATTTGATTGTTTTCGTTTCTACATCAACTTGATTTGTGTG
ATATGCAATTTTCGTGCCTGATGGACTGGCAGTAAGGGAGCCAGGATATTCGATTTTTATTTGGTCCAACGCAGTAAATG
CATGTTTGTCTTGTGCTTGAACGGAAATTAAGAAGAAAAGTAGGATCATTG
>c100771_g1
ATGTAGTTTCTCAACTCTGTAGGTTGAGAGAATAAACAATTGTATTATGTCTGTATATTAATGATAAATACAAATATAAT
TTTCATTTATAGATGAATCTATTAACAGTATTGTACGTTGAAGAGGTGAATCTGACTACATCATCTTGCGTTGTATTTTT
GATCATGCTGATAAAATACTACTACCTCTAATCCTGTTTAAGTTTCAAAAATGTCTATCAGCTCTAAATACATTGAAAGA
AGAATCAAATAATTCAG
>c100772_g1
TACATTCTGAAAGATGACGAACATAAAAGTTGTTATGGTGGTATTGGTCGCCATCTTTGTTTCCTATGCCATGACATGCC
GTCGAGAATACGAAGAACATTATCGCAACAAATGTTACTGTCCATGTGACGATACCTATAACGCATGCCAAACAAATTGT
TCCACTAATTTTAAGGATGGTGATTTCCGCAAAGGACACTGTGAAATAAGATGTACTGATAAATTAGGTGCATGTATCAA
AAACTGCAATGATGG
>c100773_g1
AAAAATATCCCATATGATGCACACTTTCTGCTGGTCACTGTATATATGGCATACCTTGTATGAAAAACAAAAAATATGTA
ATATTTCCATTCTATTTTCAGAAGGGTACCTATTTAAAAATGTTTGTGAAATTAAATCATCCAATATTTTGTTTTTTACA
ATACTGAAACGAGAAAGCAGTAGAGAGTGCCTTTAAGTAATGAAACTCTTTTAAGGAGCATATTCACGGTATCCGGTTTT
G
>c100774_g1
GTGGGATTGTCAGGGACATTCTGAGTCACACCAAGACAGAATTGCAGCAGTAGAGGCTGCGCTTTTGGGCACGTGTCCTT
TCCGGGAGAGAGAGATTGTGGGATTCAACCACAGCATGTGAAAACAGCACTCGTACATCCGCGAATAATGACCGGCGTCT
CAGTAATTCCGCAAAGAGATCCGGGCTAAGCGACTATCAAGAAGGTTGCCGCGGACATTGCCTGTCACGTTAGAGGACAG
TGA
>c100775_g1
GGATTGTCCCCGGCCAATGCTGATGCAAGCATTTTCAAAAATACTTGGAAAGATTTTGCGCTTCCAGCATTCTGTGTAAT
CTCTTCGATTTGTTTTGGTGTAAATGCAGCTTTCCAGGCATCGCCAGTTTCATCAACAAAAACATCAAGAAGAAGAGAGT
CTGTGGTGTTGTTTAAGTGTAGAATATATTGCGATGTGTCGCTAGTGATTTCAAATACTTGGACGTTGTCGTCCATCCGC
TCTGGACCGAGAAAAAC
>c100776_g1
GGGAAAATCACAATAATACATATTTCATAGTTGTTTTTTGAGTGAATCGTCCTTAAGTTGAAAATAAAGTTTTGACAAAC
GTCACGAGTGCTCCGAAAAGTTAGATTTCTTTCTATATACTAATCAGCTAACAAACACTTTTTTAATTTACTAAATTCGA
GTGAAATCAACAACTTCTAACAATTTTAATACCCTAAAAGCTACATATTTCGG
>c100777_g1
AAGAAAGCTTGAGACTTTGGGAGCTGTGGCTGGCTGGGTTTTCCTGTTTTTACATTTCCGAGAATGCCCTTGTGGAACAG
AGGTTGATGGGGAGCAAAGGCAACAGAGGTTTCTGTGGCGCACTGGCCCCGGAAATTAAAGCTTGGAAGAATACAGATGG
GAAGTAATTCTCTCCCACTCTTTCTCTCTCTGTGTCTGTAATTTTTCTCTTTGCATTTAGTTGCCTTGGTAGGTTGATCT
ATTGTAATTTTGAT
>c100778_g1
GCAAAAAATCGAATCTCATCGAACGACGAATCTGTCAGAGTGATGGGTGCTGCGTGTGCATCAGTGGGGAACAACAGGAG
TGGCTGGTTGCAGAGCATCACATCGTCAATCTCCACTTTGATTGCGATTCCGCCACCAGCGACTGCTGGAGTGAACAAGA
GCGGAGGCGTCTGAGACGGGGCGAGAGAGAAATCACATCCACTCATTTCCACTTCGCCTTTG
>c100779_g1
GGCTCCACCGTTCGCCTCGGATCGAATATTCAGAAAGGCATCAAGAGCATATTCCCACTTGCTGGGATTTGTTGCCTTCT
TGATTTCAACCCTGGCGTTAATCGTTTGCGATCCATCGCCTGGATTATCCGTCCTCCAATCGACAAGGAAATTCATTGAT
GTGAGAATCGGAATTGGATTCAACAACAAGATGGAATGCACAAATCCACTGAGTAAAAATAGTCGTAACATGACGTAGCG
GCTTACGTGAATGTGATTCCGCG
>c10077_g1
GGGTTTGGGAAAGGGAGGTGCGAAGAGGCACAGGAAGGTTCTGCGTGATAACATTCAGGGCATCACGAAGCCGGCTATCA
GGCGTCTTGCCAGAAGAGGAGGCGTCAAGCGTATCAGCGGTCTCATCTACGAAGAAACGAGAGGTGTCTTGAAGATATTT
CTTGAGAATGTCATCAGGGATGCTGTTACATACACAGAGCACGCCAGGAGAAAGACTGTCACAGCCATGGATGTCGTTTA
TGCTCTGAAGAGGCAGGGCCGAACCCTCTATGGGTTTGGAGGTTAAGGAGGCGGGG
>c100780_g1
GCCTTGCTGTGTTCTTCACCATAATCAACTTGCCCGCCTTTCAAATAGTAGAACAATTCGCGAGCCCTGTCATATATGCT
AGTTAATGAACCTAAATCCGGCACAAAAACCCTTCCGTCTTTCTTCTCTGCCCCTGCGAAATACGATAATCCCCCCAATC
TCCCTTTGCCGAATCCAAAGATACCATGGACCAACACAATGGGAGGCAAATCAGCAGCACTGGTTGACCCTTTGGGCTCT
TCCTCTTTG
>c100781_g1
GCACCTTTGTTGGTTTTCATCTTAGGCATGATGAATAACTCCGCATTGAGTAGGTTTAATAAACAACGTAATTAGGGCGA
ACAAAACCCAGCCGTTATGCCTTTATCGAAAGGAAAGCGGCTAGGTTTTAATTACTTGATGAGCCGTTAATTACTTCTTT
TTAGGGGCTAGCACCATGATCATCTGGCGACCTTCAATCTTCTTAGGGAAAGATTCAACTACAGCAATTTCTGCAGTATC
TTCCTTAAGACGATTTAGAACGTCAACACCGATGTCTTGGTGTGCCATCTCTCGGCCACGGAAGCGAATTGTTACTTTCA
CTTTGTTGCCTTCTTCAAGGAAACGCGTCAGGTTGCGTAGTTTTACCTGATAGTCTCCAATATCAGTTCCAGGACGGAAT
TTTACTTCCTT
>c100782_g1
AATTACCCAGAGAATTCACACAAAAAACTCGATATTCCTGGCGATATACTTATTTCTAAGTAAAGATTTTAATACATGTC
ATTACAGATGAGTGTGTGGTGAACAAATATCTAATAAAAACCAAGAAACAGTCAAGATCAATTCTTCGAGTACCTAAAAG
CAAGGTATATCAAGATGGAGTTGCAAGACAAGATCAGAATGTGATTAAGGGAAAAGATTGTGCACAACAGCAAACTATAT
GTTTTAAGACAAAAGTATGTAAACAAAATAA
>c100783_g1
TTTGACATCACCAGTGGCACCACGCTCACAGGGAACAAGGCGACATTCGGGAAGAATGTCTTCATCAAAGGACGCTCGCT
GAAGAGTGTGACTGAAGATGAAGTGATGAGGCCAATCATCGAGAGAGAAGTGGGTGAGGAGGAGAATTCGTTCTGTGGAG
TCGATGATGAAATGGAGAGTGAAGACGAAGAATCAATCGACCTCGGAGAATTCTTCAAGGCTAGAA
>c100784_g1
GGGGAATTCAGACGCATCGCTCAGGTCGAATTTGAAATGCTCATCGTTCAGCTGTGTGGAAAGCAGCACACACCGCACAA
ACACATCCTGGCCATACGTGGCAGTGTTTGATTTGAAGGTTAACCCCGACATGAGAAATGAAAGCGGGGACAGGGGAAGG
GGAGTGACGTCACTGGGGCAAACATAGTCGTTGGGGAAGGAGTCGATGAA
>c100785_g1
GGGCTGTCTAAACCCGTCTTTTTCAGAAGCCAGATATCCGTTTAGTACACTACCCGGTTCCGGTCTACCCGAGTATCGAG
TTTTACCCGAAATCGAGCTTTCCCCGATATCAAGCTTTGTCTGAAACCGGGTATTACTCGACATCGTGCTTGACCCGAAG
TAGGATATTACCCGATATCGAGCTTTACCCGAAACCGACCATTACCCTAAATCGAGCTTTACCTAGGTACCCGG
>c100786_g1
GGGAGAGGAGGCTGCCAGTGGAGGGGAAGAGGAAGACGCCGAAGAGGAGGCGAACAGGGCAGCGAAATGGGAAGGGGACA
ACAGGAATGCAGAAGGAGATGGGCCGAGCGAGGGGGAAAGAGGAGAGAGGAATCGAGGAAGGTGGGGAGTGAAGAAAAAG
AAGAGAAAAAAAGAAGAGGATTGGGTGAGTGGGAATAACGAGCACATCATCGCAGTTTCAAACAACCCATCGTCACTTCA
CATTTCACCATTCACTTCACCGCAATCATCATCGCAACCACCCTATTCATCTCCACCATTCCTCACCCCACC
>c100787_g1
GTCAATGTTGATTGCTGGGCAGTGATCTGCATTTACGTGTGCGACGTATTTTCGGATTCCTTGCTTTCCAAAGTAATCTG
GGTGGTATGTGGTAAACCATGTTTTGCGATGATGAAGGCCACCTGCATTTCCACGTCCTCCTCGTTGCTTTCTGTGTTTT
CCAATTCGTCCGTAACCCATCGAAACATGTCCTCTTCTCTTTCGTGTTTGC
>c100788_g1
GAGGAAGAGGAGGAAGGGGAGGATAATGATGACGTGTGTGAAATGGGCAGATTTTGTGGTGTGGAGTGGTGTGTTGAAGT
GGTGGATGGATCGTGAGTGGAGTGTGTGGATGGTGTTTGGTGTTGCGAATGCGAAGAACCGACAGAATTTGCGCAGTCTG
AGGACGAATGGGATGCGATGTGTGGAAGGATATCATGAGTTTGGACGGGTGCTGTTGCTGCTTTGTGGAGGGATGCTTGA
GATTGTTGAGTGTTGTTGGCAGGAAGCGTACGGGATGGAGGAGAGAGATGAGATGAACGAGGCGGGTGAACATCACAGCT
TGAGTAATTCCCAGTGGAAGACTGATGCTCGGGCGCTTGACGACCGCCAACAACGACCGAG
>c100789_g1
ATATAACAAAAATATGTTGCTATTCGAAATTTAAATTACCCTTTATAGCACATAAATGCGGGTAAGATATCTCTATCGGT
TCCAGAAGTATCAAACATTTGGAGAAAAGAAAGTGGATTTTTAAAAATTTTCTGTATTAGAAAATTCTAGACTGTCACAG
CATTATCTCCCACTTTCTGAATTATCGTGTGGTTGTGGATAAAATTACATGATTAATTTTGGTGTATTTTTCCTAAACTA
TTAGCCTAATGAAACTAAGCCGGCAGTACGGCTGAGACGGGAG
>c10078_g1
GAAATAAGAATAAAAAGAAAAGAAGGTTCGAGACGTAGAAAAATTTCTATATCGATGATCGAGATGAAGCTGGTTTAAAT
AATTTAAAACAAAATGCATTTGAAACGATCAGAGACGTTTTAATTAAACGCTTATTTAAAAAAAAAACTGCTGTTAGAAA
AATAAATTTTGGAACAATGTCATATTTTCTGTCATTCTAATTGACAGTTTTTGTAACCTAATTACTAACGTAATGTCAAA
TTACACATTTACTGAGCACAAAATACACGAAAACTTGGGCTGCGTTCCGAGTCGCGC
>c100790_g1
GGAAATCGTTACCCCAGTGGTAGAGGAAAAGACCGCCGCCGCCCCGAACGACAAAGTCCGACCTGCAGAAACGGCATTCA
TGATCTTCTGTGGCGAGAAGCGTGAAGAAGTGCAAAAATCGATCGAGGGAATAAGCGATGAGGATCTCGGCAAGAAGCTT
TTCGAAGCCTGGGAGGCGCTGTCGCCAGAGGATCGCAAGAAGTACGAGGAACTGGAAAAGGACGAACAGGGGAAGCGGGA
GAAGGCTGTGAAGAGAACGCATGATGAGATTGCCGCGGAAAACCCAGCGCCGGAGGAGGAGAAGC
>c100791_g1
AGTGGAGCAGGAGGGGACGGGAGTGGGGATGAGGCGGAGGGTGGAGGGGATGGCACCGGCGGGGATGGAGGAGAGGGGAA
GCAACTGAAGGCAGAGGCGGAGGATGAGAAGCGGCCATCCTCGAAGCCCATCACGGAGACAGCGCCCCTCATCCACCAAG
TCATGAACCCTGAAGCTCTCCAGAAGACCTTTGCAGCCATCGACCTCACCACAATCACTTCACACCAGCACACTTCATCA
TCATCATCCTCCTCATCTTCTGCTGCCCCCTCTCCTCCTCGCTCATCCTCTTCTTCTCCCCCG
>c100792_g1
AAGTAATACGCTTGCGCGCATAACTTAACCGAAAACTATAAAGGGAAATAATATGTATAATTTGAACGAGTTCGTAATTG
TTATTGTGAATATTGGCAGTTTGATTCATAGATACGATTCTCGGAATTCAATCTTGTGTTCTACGTAAAGTGATTGGTTT
TGTAAATAATAGCAAATTACAAGAATTTTATTATGAATAATAACTACATCTTGAAGTATTCGTTATAGATTCTGATATTC
CATTCTATAAG
>c100793_g1
CGAGGAACAAGAGCAAGGCAATGTTTTGCTATGTCATCTGGCAGTCCCGGTAGAATGGGGCTGTCAAAATCATCTACGAC
TAGAGAAGTCAAACTACGATAGCTTTTTGAACGAATTGGTGCATCTTGCATGACCAAATTGGATAAACACATGTTTGGTT
CTCTGAATCTCTTATTTTCACTCACAAAACCCGGCATTCTTTAGATTGAGAAACTATGCACGTCAAAAGAGATGCAGGTT
ATCTTGGTATGACCAGTTAGG
>c100794_g1
GTCCGATATCACAACCCTCACCAATAAGAAACTGCTCTTGTTGGTGGGATTCAATGCCCTCGATCACTACTTGGAGTTCC
AGTTTTTTTGCAATGTGTATGATTGAACAAATGATCTCGCGATCATCATCTGACTTTTCCATTTGCTGGACGAAGCTTTT
ATCAATTTTGATGGCATCAAACGGATATTTCTTTAAATAGCTGAACGAAGC
>c100795_g1
GGGGAAAGGCAGAGGACCAAAGCACTCAGAGCGGGGGAAGCTCATCGTCGCACATGTGGACACTGGATTCCGGCCGGACC
AACACCTTTGGATCGTCATCCATCGGCGGCGGCGCCGGGACGACGACGGTCGCGCGCAATTCGTCGGCGTTTCCGCTTGT
GACCGTCAACTCTGCTGGCGAGACAGGTCACTCTTGGGACATGGACGAAACGCAGGACGTGGCGGCACTGCCGCCGACGA
CCACCGTCCCCGGATACTGCGAGGACGTCCACTCCGAGCGAGCGGTCCAGGGGCTAAGCACCGTTAGCGCAACTGGG
>c100796_g1
GGCGTACTGTGGTTGAGACTGGACTGATGGTGCCGGTGTGACGATCGGCACAGCAGGAAGGAGCGGTGCCGGCGTGACGA
CTGGCACAGCAGAAGGCAGCGGTGCCTGCACAGGTGCGGGCGTTGGCAGCGTCACAAACGGCGCGCGCGCCGGCGTTGGG
GCGGGCGAGAGGCCGAGCATGGGCGTCTCGGGCAGCGGGATACGACGCGGCGACGGTGCCTCATTGGGGAGAGGCGGGAG
AGAGCGGTGTGACATCTTGGACTCGTTGTCG
>c100797_g1
AAGACCAGCGCAGTTCACGGTGTTCGCGATGGTCTCGAAGCGGCAAGACTTCAGGGTGAGGCTCCCAGGGGAAGAAGTGG
TCTCTGTGAACCCGATCAGCGATGGCCCCTTCGTCTTCACCGACGACATCGTCACATTCTCCAGTTTGGAGATGAGTAAA
GGGGAGAGGGTCAGTGCGGACATCCCGCTCCCGAAGCACAATTCCG
>c100798_g1
AACCATTGCTCCTTCTCGCTGCGTTTCAGAATCTCTTGATCTGTCTTGAGGAAGGAGTTGTGCAAAGCTCGCTCGTAATT
TCCAACCTTGAATTCGTTTTCTTTCACCAGAATGTCGGCGAAAATCTCCTTTGCGCACTTAGCTGCATCGTCACCCCCGT
GGCCGTCGAAAACTCCGAATAGTGCCATCTTTTCTCCCTTGATGTTGTACTCTTTGTTCAGATCTGGGATGAT
>c100799_g1
GTTCAACACATCGGCTTCGTCGACTGCAAATCTGACTGTGGTTGAATGCAGCATTTCTTCAATTACTAACCTCGCGGGCA
CTGCCCGTGCGTTGTCTTCCCCATCAGATGCAAATGGCAATCTCTTGTCAACATCCAAACTGATAGTTAACTCCACAGCG
TTTGAAAACATTGTGTCAGCGGATAGTGTGAAAGGAGGATGTTGTTGCATCCACTGCGCA
>c10079_g1
GCGGCATTGTATTTCATGCAGTGTCAGATCAAAACAGCTCTGTCGTTGTCAGCAAGCACGTTCTTACATTCGATGATGTT
GGCAGCGACAGCACGCTGATTCCCGTATTCCAGTTCACAACAGACAAGATCTGTGTCGGGAACAAGTCCAGAAGGTCGCT
CAAGTTCCAATTCTCCTGCAAAGATGACAGTTACAAGTACGAGCTCGGCATCACCCCGGCGAT
>c1007_g1
CGAGCTTTTATATGGATCTATTTGCAATTTAAAATTTTAAAAATAGCAAAAATGACTTTAGAAAACAAGAATAGCTTAGT
TAAAGTAAATGGCAAATATTCGAATACCTTCAGTGTAAAATCGGGCCTCAGACAAGAAAACTTACTGCCTGCTTGCTTAT
TTATCTTGGTTTTGAGAGGATTTGGTCAGACTAAAGGTGATGGAGTGGAGAGAAAAGGCGAGAAATAGAATTTTTTAGAA
GCAAATTGTGAATAAAGCTGAG
>c100800_g1
GGATGTGTGAGTGGATGGAGTGATGGAGATGAGGGGTGATTCAGTGAGTGTGATGAATTCGAATATTGTTGCGGAGACGA
AACAAGAGGATGTTGACTCCCTCACACAAACAACACAGCCTGAAGAAAGAAATGAGAGTGAGGTAAACGAGCAAAGAAAT
AATTTCAAGACACCACCATCACATTCGATGAAAGGACATGACAATAT
>c100801_g1
AGGTGCGGGCGATGGAGTGGGGTCAGGAGTAGTATAAGCCACACAAGTCGTACCACTGCAAACGCCTTGCATGCCATTTT
CAAGGCAAGTGCGATAAGAAGTAGAAACTTGTGTTGGGCACAAAGCGCTAGCCCCAGTGCAATAAATCGCAGAACAGACG
TTGTTCCCTTCAATGTGGCAAAGAGTGCCAGCAGGCTTGAATTTTTGCGTGAGGTCACTGCAACACGGGCCAGAGCCAAA
ACTGCATTGAGAAGCAGATCCAATCGCTAAGAACACGAAAAGCAAGCCAAAAA
>c100802_g1
CCTATTGCTACTTTGTTTGAATAGATACAATACCACACAATGCTTGGGTGGTGGCCGTTTCCGGTTTCCATTGCGGCGCC
TGTCGCTTGTGAAATTTAACCTGTAGCATCGCTAGTTTGTGTTTGGTTTTGGTTATTTTTCGGTCGTTTTTCACTTTCTT
TTTGTGTTTTGCAAAGGTTTTTTTTTTGTAATACAGAACCTTTTGTGAGAGCTTTTAGAGTGGG
>c100803_g1
ATTGCGTTATTGTGTCGCAAGAGGTAATATTTTGTTTTTTGAAATATAGAACCACGCTGAAAATTATTGATTCAGTACAC
GGATGTAAGAGGTTTTGGGATATTGGAAATGCGGGGAAGATCAAATGTAAATCGGAATTTTTATCGTTTGGCATTCCTAG
AGACGGGTTAAGTTTTCTCAAAGTGTTAGCAAGGTTCGTTTCTGACATGCGAGAGTGGAT
>c100804_g1
GTACAGAATTTGGAAAGAGTATTAAAAAAAGTGGAAAAACTGTAAATAAGAAATAAAATATTAAAAAAAAAATATAAAAA
GGGGCACAAAAATAAAAAATTCGAAAAAATGTTAAATAAAATTTAAAAAATTAATGCAAGAACACTGAAAAAGGAAAATG
CTAAACACGAAAAAATATATAAATGTTTAAAAAAAAAGGTATTTCAATTGATAATAATAATTGTTAGAAAGGTGTATGCG
GTTTGAAGGAACAAAATAAATGCTAGAAAAGGTAACTAATTGAAGG
>c100805_g1
ACCTAACAAGGGGGAGAGGGAAGAGAAAGCGGAAGTGGAGAAGAAAGTAGGTTTGCTGGATAAAATTAAAGAGAAGCTAC
CCGGACACTCTAACAAGAAGGAAGGGGAAGGGAAAGAGGAAGAAGAAGCAGAAGTGGCGAAGAAGGCGAGTCTAATCGAT
AAAATCAAAGAGAAACTCCCCGGACATCATAACAAGAAGGAAGGAGAAGAGGAAGAAAAGAAGCAAAACTA
>c100806_g1
GGACGCGATTGTCACGAGTCATTTCAACCGAATTGCTGACATTCTTCTTGATGTCGGATTCTATCGAGACCTCATCCTTT
TCTGCCAGTGGGATATCCTCACCCACATCCTCCCCTGCGACATCCGCCCCCTCCACCTCCACCACCGCTGGGAGCCGCTC
CTCATCGCCCTCCTCTCAATGGGCGCCGTCCCCTCTGTCGCCTCCACCGTGGGTCCCCACGATCCCGACCCCCACAGCCA
GTTGCTCTTC
>c100807_g1
CGCATCAAGCAGCACGCACTGCGCTGGCTGCGGCCGCACATCACCGCCAAGCTGGGTGAGGTCTGCGAGGCCGATCTGCG
CGCGTATCTGCGCCACCACCCGGACGACACGCCGCTCGCCGAGCTGTGCGCCAGCACGCAGCAGTGCATCGAGCCCATGA
CGCCCGGGCCCTGCGTCTTTGCGCTGCGCGAGACGGGCGAGCTGCGCGGGCTCGACGGCGTTTACTTCAGCGGCTGGATT
GGCAACAAGGCCAGTCGGTTGCTGATTCCAAAG
>c100808_g1
GGAGGTGAAGGAGAGGGAGAAGGAGATGAAGGAAAAAGAGACATTGGAGGAAGTGACGGAGAAGAAGGAGGAGGAAAAGA
AAGAAGAGACAACAGAGAAAGAGGGGAAGGACACTTCTTCAGAGGAGAAGAAAGAAGAAATCCAAAAAGGAGAAGGAAAG
GAAAAAGAAAAAAAATTAGCGGCCAAAAAGATCTTTGAATGTGAGGCTCTTTTTGTCTTGTTTGGTTCCCCCCGTCTTCG
TCTTTGCAGCCTCAGCGCCCGTCTTCGCCGCAGAGATAGCGCCAGCCTGCACCGTGGGATTCTGTGCAGCGGTGTACGCT
GACTTCCCTGCTGAGAGTGCAGCGGCCTGGACAGCTGGGTTTTGGGCGGCCTGGTAAGCGAGGGGCGCAGCGGCTGCGGG
GATGGTGGAGGTCGCGGTCGCCGGGGGTGGGAAGGAATACTGGGGTGATGTGGAGGGTTACAGCAGGC
>c100809_g1
TGCACATCATATCCACAGTTCGGATCGGTCGGGTTTGTCACTTTGTTGTCGTGGAAGAAAGAGTTCCGAATGAATTGTTT
GTCCGGCAGTGATGACTCATTGATGGCGGAGAGATGAAGGGCACCTGCATAAAAGATGGAAGCACAGTGCTGGAAGGAAC
ACTTGAGAATGGCAAAATCTGGTGATTGTGGATGAAGGACATACAGTGCACCCGTATGAG
>c10080_g1
GAGCAATTTGATTGACCAGTTCAAGGGCAAGGACATCAACCAAATCATCGAAGAGGGAAAGTCCAAACTTGGATCAATTG
GCGCTGCTGTCCCAGCCACAGGCGTTGCTCCCGCTGCAGCTGCTGCCACTGGTGCTGCTGAAGAGAAGAAGGAAGATAAA
AAGGAGGCCAAGAAAGAGGAGTCCGAAGAAGAAGAAGACGATGATTTCATGGGTGGTTTGTTCGATTGAGCGACCGTTGG
TTTCATATAATAATAAAAAAAGGACGCTGGTTATTAATTT
>c100810_g1
GGCAAATCGTTGTGGACAACAATGCAATTGGATTGCTGTACGCGAGGTACATTGTCGTTAGCCACTTTTCACATGCAAAC
AATCATGCGGAAACAATAACGAAGAACTACGGCCAGTCAACCGTGGTTGGCCATCGTGGATTTGGCGAAAGCGTCAAGGA
CAAGCGCAAGAATGCGTCGATCATTGAAAACACAATGTCCTCCTTCTTCTCTGCAAACAGACATGGCGCGGACTACATTG
AATTCGATGTCCAGCTCAC
>c100811_g1
TCAGCCTGCACCTCATCTGCGACACACACTTTTTCGTGCAAGTCCTCTCCTTCCTCGCCCTCGCCACGCTCATCCCGCGC
CTCGACAAACCCAAAGACAACGAAACCACCAAGCTCCGGCCGCAGCGCACTGCGCAGCAGGTCCTGTCCTGCAGCTACCT
CCCCGGCATTGTCTCGGCGTACTTCATTGCCCGGCACGGCTTGCGGCCCCTCACCGACACTGTCG
>c100812_g1
TCCTCGGGCGCCTTCGCCTCAGAGAAGGAAACATCAACGAAGGTTCGTATCGTGTCTGGGTCGCTGAGATCTTGTCGGTC
TGTGATGATTTCCCTGATTTGATTCCATCTCTCATAATGACCACGTCTGTGACTGTGTTGCGACGCTGGTGCACGGAGAG
CGCCAGTGCGGATTGTGGAGAAAAAGAAAAGTAAGAAGAGAATATGGAATGTGCTGCACATTTG
>c100813_g1
GGAAAGAAAAAGGTAATCATACATCAATTGTTTAAGCGGCAAAACAAATTAATTTGTTTTATTTTACTTCAGAATTTTCC
AAAGTTGGTTCGACCGGTTGGCTTTGCAGCGGGGACGACACCTGCCTAAATGATGGATGTTTAAATTTGAAAAACTACTT
CAGTAATCAAGACAGTATTGTGTACTATATTTATAGAATTTTTTTTTGTTT
>c100814_g1
GTATTCGAGAATAGCAGCTGAGTAGACAGCAGCGGTCGCACCAACACGACCACGGTGGGACAAGCTGTCCTTTAAGAAAC
GGTGGATACGACCGACTGGGAATTGGAGGCCAGCACGAAGGGAACGGGACTTGATGGCCTTCTTTGGCTTATCGGTAGCG
ACGGTTTTGGTTGCGGGTTGTGCTGCAGGAGCGGGTGCCATGGTT
>c100815_g1
GGGGGCGGAGTTATGAAAGGTCGACGAAAGAAAAATGATGTGAGGGTCATGGCGTGGAATATGAGCTAATGAGCAGTATG
AGCGTTGGGGAGGGTGGCAAAGACGATGTGGAGAAAGGAAAGGAAAAGGAAAAAAACTCCGCTAATGTGGAAAGTGGCAG
TGATGAGGAGATACATATTGAAGGGCATCCAAGAGGTGATCACTCGTGGATCGTTCTCTG
>c100816_g1
GCAGTGCTCAAGGAACGGCAGTGGTAAACCGGTTTCGGGGTAGTTGTCGTCAAGGTAATACTGCAGTGAACCGCCGTCGC
ATAACTCCTGCACAATGTACTTTGCCGCTGTGTTGTCTGGATGGAACAGCCGTCGTCTCAGCACAAAGTAGTCGTAGACC
TCGACAATGTTCGGGTGTTGGCACACACGCATCGCATCCACTTCGATGGGATTTTTCTTGATGGCCATATAAAGGTCTTC
TTTTTCCAGTTTAATCTCCTTCACTGCCA
>c100817_g1
ACGAACCCATCTTCTGGTGGATTGCACGTGAGACAGTCAGTGCCTGTCAGGGAAAAAGTGTGACAGTATGTTGCACCAGT
GCTGCCTGTTGAGGTGCAGTTGGTGAAGGGACTGTCACGGATGGATAGACAATTTGAAACACAAGATAAGTAAAACGCAC
CGGCACTATAGCCAGAACATGAACAATTCTCACATGGGCAATTCCAAATCATCATTGTACCAATATAGTTCACGTATATT
GTTCCTCCATAATTG
>c100818_g1
GGTCGAGAAGGAGGGATCCAGAACTCGGAGGGACTCGACGTGACAGTGCTCTTCTCGCTGACGCCGTTTGCAGCAGTCGA
CATCGTGTCGATTGACGTGATTTACAAGGCCAAGACACTGTGCGACAAGAAGACAGAGGCAGGCACGCAGGAGGAGGCAC
CGGCAGCAGACGAGAAGGGCGCTGAGCAGGAGGTCGAGAAGGAGG
>c100819_g1
TGGGACTGTTGCGGGAAAGGCGGTGTGTTTGGTGAAGGCCGAGGGAGAGGTGACATTTTACGTCAAGTTCCATTTCAACG
TAAACAAAGAAAAGATCCTCAGTGTCTCGCGGCTGAAACAAAACTTGGAATCGCGAGTTCAGTTTGGATTGACGCTGAAA
AACAAAAGCGTCCAAGTGACGGAATTCGTCGAAGTCGGAGGACACTTTGTTGTTGTGATGGGAGTGACTGTTGACGGGAA
GGAACTGAACAGCA
>c10081_g1
GGACGAGATCAGGTAGTTGCCCTTGCTGTCCTTCTCGATTGAGTTGATATGGAAGTAGTCCCACGGGTTGTCCGAGCTGC
CGCCGGTGTCTGCGGGCGTAGTGAAACAAGTATGCGGATCAACGTGATCCAAGGAATGCCAAGTGAAGATGACGTCTCCA
CTCTCAACGTCGATCTCTTGCGCCACGCCCTGCATGATGAAGCCTTCTGTCGGGTCCTGCAGCCCAGTCTCGTAGGAGGA
GAGGTCATAGGACTGTACGGGGTACACGGTGAAGAGCGCGGTGCCGTTCTCCGTCAACGTGAATTCGTGGAAGTCCATCT
GGGCATTCTCGACTTGAGCGGAGATGTTGGCGACAACCTGGTAGGACTGGTTGATGAGGAGGCCGTGCCCCATGCCGTAG
CCGTTGCTGTTGAACTCGCCCTGCCACATAGCGATGACAGGCTGGCCCTTGTACATCCTTGGGGTGAAGGACATGGCTTG
TCCGAAGTCGCTGCCGTCCCAGATGAGCTCCCCATTCCTGTCGAAGATGTATGCTCCAGGAGCCTCAACGGAGGTTCCAC
GGGGGGCGATGAAGAGATATCCATCATCTGACTTAGTATCCGGGAACTTCTGGAAGTTGAACTGCACCGGTTTGGAAGGG
GACGAAAGGAATGTCTGATACGGAGATCCTCCGAGGCTGCCATTCTGGTAGCCCACCGAGGAGTTGAGATAACTCTCTCC
GTGAGCGGCGTACGCGGTTCCTGCCAGAGCACTTGCGAGTGCCCAGCCG
>c100820_g1
GTCCAATGTAACCAATGTCAGGATCGTAGTCGACGTGTGTGATGTGTGTCACGTTAGTTGGGCGGGGGATTTTGGCATCA
ACCATTTTGTTGATGCAACTAACCCAATCTTCTCTATCCTTCTTGGTTGGTGCTTTGAAGAGATGGATTTTGTTGGTTTG
TTTTGATTCTACACGGAAGTGCATGTCGGATAAGGAGGTTAAGGCTTTGGCTGTGCAACGCTCGAGGTTGATTGATTCAT
TGGCTATGGG
>c100821_g1
AGATCATGTATACTCGCAGACATGTGCGGAACATGAGGGCGATATTTGTAAAGAACGGATAACGATATTATGACAACTAC
ACGAAACGAAACTTCTTGGGCAGTGTTGAATGAATAAAGTGTGATTTTATCAAGAATTTAACCATGCTTTGGTCGATTGA
GAAAGTGAAAATGTTCATTTTCTTGGGATTTGTGAAATCTTGCGATTCGAAAGCTTGTTTCTGAGTGATGTGTAGAGTTG
ATTGTGTGGATTGTTG
>c100822_g1
GCCATAGCAAAACTTGCATCCATACAAAGGATTGCAAATATGGCAATCATGAGAGCAATTTCTTCTTGCCGGTTATTGGC
ACTAGAAGCTCTTATGAACCCCCCCACCCTTGCACGTTGTTGTTAATATTCTTACATATAGATACATACGATAAGTGAAT
GGAAAATATTTTAAGCAATTATTGTAATCTTCTTCAACTGATGAGTTCGATTTGCATTTATTCATTACATTACACTAGAG
>c100823_g1
ATTTTTTATGCCCATGGCAGTTATCAGAAATGCGTGGGGCAAAACTTTTATTTAGCCATGGAGCAGTCGTCTGTCAGCCG
AGTAATTGCGGAAGTTAGCAATGCATTAGTGAACGTAATGCATTTGTGGGTAATATTTCCATCAAATGAACAAAAGAGTG
ACATTGTTCAATAAAGGTATGAAATTTCATGTAGCTAAATCTGTTGGAATCATCTGTCATATACTTACAACTCACATATA
CACCGTGTTTGTGGCTGAA
>c100824_g1
TCTCGAAATATAAATAATTTTTTAAGGATTCTTTTAAAATCAAAAACCCTTAGAATACATACACTGTATATCTGAAAGGC
TCAGAAAAAAATGTTTGCAAACTTTTTTGCAGTAGTTGTATCGAAAAAAACTTCAAATCTTGCAAAAGTAGACTTATCTA
ATCACTGACATGTCTGCAGCCTTAATAGAAAGTTTCTACGTTGCATAACCCATTAGAGCCTTTTTATCTTCCTTAACTGT
TG
>c100825_g1
GCGGCGCGTCGTGCACGTTGTGGCTGCTTGACTCAGATCGTCCCTTCCAGAAAAACGGCACAGCGAGGGGCCGAGCGACC
CGGCTTGCATGCCAACGCACGCTAATGCGCTTGTCCAGAAAATCGACCAAAACGGTGGGCGACGCGCGTGCTTGCTACGT
GTGCTCTACTTGCTGCACTGTGGTTTCGCAATGTCCACATAATGAGAAAAACCCAGTGATCCAGGTCGCGCTGAACGAGG
GGCGCTACGTTCACGTGATACAACAGGG
>c100826_g1
GGTGGGGGCGTGGCAGGCGGTGAAGCCGGAGGAGGCGATGGTGAGGAGGAGAGGGTGGGGGAAGGGGGCGGGGAGATCGA
GGGTGGAGGAGCCGCGGGAGGAGCGGTGGATTGAGATGAAGTCGGTGGTGGTGATGGTGAGGGTGAAAGTGGGGTTTGTG
AGGGGGTGCGAGGGACGGAGGAGGGTGGTTGTTGAAATCCTTGATACGG
>c100828_g1
AGACCTTCAGGTATTTTTTGGCCTACAATATTGGGAATATTACTTCTTAGAGCTTATAATGTCCTATAAACTAAGTAATA
TATGTATGAATAACCAGTAATTACCACTATTGTTATTGTTATAATGATCCAATAAACATTCATTTTGATGAAGTATATTT
ATATGATCATTTGGTTTAATTTGGTTATTCAAGCCTTTGCCTGCCTTTGCTAA
>c100829_g1
CTCGACGCCCCACGCGGGCATCACAGACAGCGGTGCGACCACCAAGTGGGGACCTTTCTCTCCTCGCTCTATTTTGAGCG
CGGCGAGGAAGGCACAGACTTGGAGGGTCTTTCCGAGACCCATTTCGTCGCCGAGGATGCCGCCTGCACCGGAGTCGTGC
TGGGAGAGTAGCCAGCGGACGCCGTCGACCTGGTAGGGACGGAGCTGGCCGTGGACGTAGGGGGGATTTGATGTGGAGAG
GATGCTGTCTGGGTTAGG
>c10082_g1
GGATGAGGGCGAGGGATATTGGTAGGAAAATGTTGCCCATTCGAGTGATAAACATTAACAATTATCCAGTGAAGCTGAAA
AAAGGTACGTCTTTCGGAATACCGTAACTTCGTTGATATGTCATGTAAGGATTTTACAACTCAGTAACTGATCGTATGCT
AAAAAGAACACTTCCAAAAAGAAGGGTAGAGGACGAAGTGCAGAACCAATGTGGTGCGACACCGGATAAATACTGGAGAT
GCTAAACCCATTTGTCAAACTCCTAGAAGACTACCATTGGTGAAGCGAGCTGAAGCGGCGCACATCATTCAAGATATAGC
GAAAGATAGCGTGATTGAACCATCGAATAGTACATGGACCTCTTCGGGGTTGCTCGTGAAGGAAAAGGATGGTTCAATCA
GGTTCTGCGTAGATTATCGTTAGCTAAATAACATAACCAACAATTACGTTTTGCCTCGAATTGAT
>c100830_g1
AAACATGATGTCTCTCTTAATATGTATATAAATCCACAAATTAGTGGTTCTCATCAGAAAATATTGTAAAAATAAGAAAT
CGTATTGCCTATTATTATTTTCTACATCCGTCTTTTTTTTTATAAAATATTCATGGCATATATAAATGATGAGTTGATTT
ATAAAAGTGAATGTGGACATATTAAGAAATATTTTTCTTTAACCGTGTAATATTACCTATAAACATCCAAAATATATAGT
ATATAAG
>c100831_g1
ATTTTCTGATGCGAAAACTGCGCTATCATGAACAAAAACTCCTCAAGAAAGTGAAGTTTGCCCCAGAATGGGATAAAGGC
AAGAATCTCCGGGAAATTAAGATTTTACGCAAATATCACATTCAAAAACGAGAGGACTACACCAAATACAATCGTATCTG
TGGTATGATTTCCAGTTTTGTCGTTCGTCTCAAGAAACTCACGGAAGATGACCCCGTCCGCATTGACTTAACG
>c100832_g1
GGGACCGGACGATGATGTTGTTGAGAGAGTGAAAGTGGAGAGGATGCAAGTGAATGATGAAGAAGGCTGTGGTGAAGAGG
AGGTGAGGACGAAGAAGGATGATTCATCGAGTGTCGTATCTGTCGCTGTGAGCTTCTCTGCAGTGAATTGTGAAGTGAGA
GTTAGCTGAATAACGGGAGATGACGCAGTGATTGTGGCAAATGTGACAGTAGAGAGGGAGGAGAAGCTGAG
>c100833_g1
GAAGGAATGGGAGAAGGACCCAAGGGATGGGCACTGGTGGCACTGTTGAGGATATCAAAAGGAAAGAGCATTCAACGATG
GGAAGGAAGAATCATCGAGGAAATCGATCGAATCATGAAGAACTCCGCGCATGGACAATATTTCAATGTTGTCCAATCCC
TTGGCACCCTTCTCCTGAACTCCGACAATCACAAATACTTCTCGTCCGCTGACTTCCTCCGCATGCTCCATCAACACACA
CGAACCA
>c100834_g1
GGGGGACTGAGATGATCCTGTCGGGAGGTGACTGGGTCCAATGTCTGGTTGTTCATTCGTGTCGAGTGACGATGATTGCA
GATGAGAGAGGGATGATGTGGCCCATTGTTTGAGCCCGTCCCATCGTTGTCGCAGCCGAGTGACTGATGGCCGGAGTGGT
TCCCATTCCACAATTGTCCATGGGGCAGATCTAAAATTTAGGAAGTTGCAGGGGG
>c100835_g1
ATTAGCAACAATTCGACAATGAGGCATTCACAAACAAATTGTGAAGACGAATCCAACATATTGTTAGCGACTATAGAAAA
TTTTGTCTTTTAACGGCAATTATTTCAGCAAACATTAACGTGTGAAATAAAAAAACGATGGCTTCAATAACAAATTTGTT
TGTATTCTCTTGTATTTTTTTTGTTTGTTTTAAGGTCGTGTAAATTCAGAAAACGATTAAATCTCCATTTGGG
>c100836_g1
GCATTTGGTGAAGTTGGTCTGGGTGAACAAAACGTGACCAGTGGTGAGTGAGGATGTGAGTGCAGGACAATTGGTGTCCT
CCGCGGTGATGTTTGTGAACACAGACTGCAGGCACTGGAAGTGTGACACGCCGGAAGTGTCGGCAGTAAGTGTGAAAAGA
GAACCATGAGGAAGAACAACATTCGTCACTGCCATCTTCTCACATGAGAATGAATGTGTGGGTCTGAGGGAGAACAAACT
GGAGGATGCA
>c100837_g1
TGGTAGCGAGGTTGTCTTTGCCGAGGGTGAGGCTCAGAGCGGCACCAGTCACCGTCGCTGACTTGATGGAGGTGAACTCA
GAACTGCTGGTGAGGGTGAATGTTTTCGGGTGATCGACGAGGACCAGCGGCGCTGCCTCGGATGTGCAGAGGGTGAAGGA
GCTCGACTTGACGGTGAAGGTTTCACGGGAGGCAAAGAGGATGAAGGACGTTGCTTCCTTGACGGTACAGTCATTCGCGA
CGAATGTGGTGAGG
>c100838_g1
GGAGGCTCGCCAACGCACTGTACGGGGGGCGCTGCGATGAGGCGACGCAGACATTCAACCAGGAAGAGTGCGTCTTTGCG
CGCTGTGAGGACGGGTACTACTTGACGGACGACGATCAGTGTGCGAAAAACCCGATGTGGAGAAGCACAGGGGTCAATGT
AGAAATAATCGTTATTGTGGTAGTCCTCTCTGTTGCTGTACTCGTTGGAGTCGGC
>c100839_g1
GTCTTTTTAGACGTTTATTTCTCTCAATAAACAGGACATATATGCTCATATAATATACAGATATATACAAATATTTACAC
ATACAATTCTCGCAACTAAATGTCTTTCTGGTCTCAGTAAGGTTCATTACTTCTGTACATTTAGATGAACTACTTTCACC
ATACACGCCGCTATGATGTGTTGGACCTCGTGTATCCGTGTATAAAAAAATGTTGTTATAGCATTAA
>c10083_g1
AGCAAATAGATGACAAGGTCAACTTTATTCACATTAGAACAATTGAAGAGAATGAAAATCTTCTCTCAACTCTATTTAAA
AGTCATTCGTGAGGAAAAGAAAATTTATGATTTGTTAGAAATTATGCTTTATTAGAAACTTTAGTCTAAATCTCCTAATT
TAAAGCAAGGAATAATAACTCACCTCTAGAGCGGTGGCACGTGG
>c100840_g1
TCGAGAGAGGAGGGGCGATGCTCCTGTGCCTCACACCAGGGGTGGGGAAGGTCCAAGTGAAGGACTCAGTGGTGACTGGG
TGTAAATCAACGGAGACACTCCCACCAGACACCGCCACAGGGTTTGGCCATGGTGGGGGCATCTACTTCCTCTTCCCCCC
CACCCCCACCACCACCTATGAGCTCAACAACATCGCCTTCACCTCCAACACCGCCTTGGTTGGCAGAGACGCCTTCATCG
CAGCACCCTCCCTCGATTCCTTCGCCAAGTCCG
>c100841_g1
GGGACAGAATGTGGGAGGGATCAATTTTCTCAAAGTTTTCTCCCTTGCTTCGATGTCAAAATCGGTACGCCTCTCGTCCA
AACTAGTTTCCGTTACTTCGGGGTATTGTGAAGAAATATTCAAAACTTTCATGTCTAATCCATCTGTCGCATCAGTGCAG
CCAATACATACGATGATTGCAGATCATGGAATAGAATCAATTTCTTCATCTTCGCTGATTGCTATTATACTGTCAGCTGT
GATGTGACCTTCCCCAATGTGCCTATTTGGTGTGGGGATGGGACAGAATGTGG
>c100842_g1
GGGGAGGAAGTCTGTCCCTTCCTCGGCTGTCGCATCGGTGTCTTCAATCGACGGTGTTTGCTCAGGGATTCCAAAACTCG
CTTCGGTGTTCGCTATCGTTCTTGACCCTCTTGCGAAAACTGAATTCATCAGCAGGTTGAATGTGAAATCGCTCTTGTCA
TCGACATTGAGACACAATTCAATGAAAACTCTTGGAATCTCTTCCGATCGTTTGGTCAATTTGGTGGATTTCTCCCAGAG
GAGTCTCGAGAGGATGCGAT
>c100843_g1
GACATGTTTAGGCGACTTTGTTAGATTAATATATATAAAAAAAATGTATGTCATCTTATGTATAATAAGTAATTACAGTA
ATATTATACTGTTTGTTATCTTATTGGTTATTATTGCATTAATGTTTAAAGCCAAGTTGTTAGTATTTACTACACTACTG
TTTAAAGCATGCAATCAGTTATATAACATGCAAAATAAGCATACATACCCAATGGACTAAATACAT
>c100844_g1
GGGGGACATGCTGAAATCGTTGGGGAGAAAGTTGTAAAATGGTTCCCATTGATTCGATTTGAGATTGTGCAGGGCTACAT
CGACATTAAACGCAACATCTAGCATGGATTTAATTTGCTTATTCTTTGGGAAGAGGTTTCTCAGGTGATGCAAAGAATCT
CCACCAATGATTTTTGGGAGCATCGTTGACAATTTGGTAAAATTGGGCGATCGGGGATTGCCACGGGAGAGGAT
>c100845_g1
AAATCGCCAGATACCGGAGCATCGTTGACTGGCAATACATCAATGTTCGCGTTGGTTGTCGCAGTTGCACCGTCTTCATC
AGCGACGACTACGTCTAGGCTTACGCCACCGTTGAAGTTTTCATTTGGTGCGAAGCTGTAAGTGCCATCGTCATTCGCCG
TTAGAATGCCGTCGTTACCACTGTAAGAGACGCTTTCTAGGCTCACGTCGCCTTCCACATCGCTTGATTGCGCTAGCAGT
TGCTCTTCCGTGAAGATAATGACTTCGTCTTCATTGACAGAGTAACTTGTCGCACCTGCGATTGGTGGATCGTTCACCTC
AAGAACG
>c100846_g1
TTGGGGGCGATGAAGTTGCAAGCATCTATGGTGAGTGAAGAAGAACGACTGATCGTGACGAGTTCACCCCGGGGTGAGAG
GGATTTGCACTTGGTGGTGGTTGTGTTGGTGAGATTCACAGGGATGGGCGCCTCTGAGAGGAGAACTGCGGGGGCTGTGG
TTGAAGAACAGACGACCGAGGTGACTGCAACTTCTTTCGATGTGAAAGAGCCGG
>c100847_g1
GGGGGAACAAGTGAGATTTGATCCGGGTGTTGTCCAATTGGGATTCAGAGTTATGTTGTTCTTTTCGAGTGATTTTAGTA
TATTCTTCTGCGGCCTATTATTATGTTGCATTTCTTTGTGATAATTGCATTGCATGAGTATGTAGAAGAATGATTTGTAA
GATAAATATATATGACAGGATGTATTGTTCTACCCTAAACTCTAAGTCTGTCTATTGCCC
>c100848_g1
GGGGGCGTGGTGGGGTATGGTGGAGGGATCTACCTTGACTGTATTCCATCGGTCGCTGACTGTACCACCACCCCCATCGC
CCTCTTGTCCCTCCGCCTCTCCGCCATCGACTTCAAAGACAACAGCGCGACAATCGGAAAGGACCTCTTCGTGAAGTGCC
AGTCACTCGCCGCCCAGATCACCCTCGACCGCTTCTCCCTCGACCTCACCGCTGCCATCGCCGCCCCCTCCAACCCCCTC
CTCCACGGCACCGACTGTCTCTCCACTCC
>c100849_g1
GGGCGATTGTTTTCGCGAACGAAAGGCGGAAATAAGAAGAGACGAAAAGCACCGTGGGGAAAATGGCGATGCTGTGCACA
GCGGACGAAGTGCGAGGAGGGTAATAAAAACACTGTGGAAATAAAATTTCTGAGAAATAGCCACGAATTCACGAAAGAGC
GAGAGAGTGGGGGGGGACGTTGGAGTTATGGTGAAGGACGAATTGGAG
>c10084_g1
GGCACAGACCGCACAAAACAAACTTCCGTTCAAACAAAGAATTGCATTTGGTTTGTCTCGCCGCCCCCGCAATTCTCGTC
GCATGCCACTAACCGCCAGACGACAGACGGGCATTTGCCACGCAGCTGCGGCAGAAGAAGCCGCACTACGTGCCTCTTGT
TGTTGAAAACGACGGGACGAAGAACGCCATCAATCTGAAGAAGGACCGGTTCTTTATTCCGGAGGAGTCGAAGGTCAGCG
ACTTTATGAAAGTTCTTGTTGACAAGTACATCGAGAGCGACACGGACACTCCGATCAGCACGGTCAGCGTGAAGATTGAG
GCAGCAGATAAATTTGTGCAGCCGTCAAACGAAGACACGATTGGGTATCTCTACTCGCAGTACCAGTGCGAGGACGGATA
TTTGTACCTGGTGGTTTATAGGGAGGCGACGTTTGGGAAGTGAAACGCTGGTAACTGAAATGTGTTCTTGTTG
>c100850_g1
GGGACGGAGGGGGTATACGATTTGTTCACCGATCCCTGGCGGGTATGAGGTGTAGAGGAGGAGGGTGATGATGATGAAGA
AGATGAGGAAGATGAAGATGATGACGGAGGGGGTGAGGAGGAAGACCGAATTGCTGGTGTAGAAGAAGATCGAGGCGCCG
GGGAAGGGGACGACCGCAGTGCTGGAACAGAGGGAGATCGGGGTGCTGGTGAAGAGGCCGAGGAAGTGGAAGCGGAAGAG
GAGGACGAAGATGTAGACGAGGAGGAATAGGGTGCTGGAGAAATT
>c100851_g1
GGGGGTGGATGTGCTCGCGGCTATGAGGCGCGGAAATGTGAGTGAAAGTCTGTTGAGGGTGATTTGGTTCCGGTTGACGA
TGCAAGTGGGATCGGGGGTCGCCAGCGATGACTGGAATTCGATCGTTGATGTTTGCGTTGTGTCCGTTGGTTCAATCAAG
AGGGTGTTGTCCACGATTTCAAACCCTGTTGAACACGTAACCTTGCCCGTGGGCTCAAGAAGCATCGCCAACTCTTCCTC
GCCCCACTCCAACTGAGTGAGGGCGTAGTCCACCG
>c100852_g1
GGGGAGCGGAGCCTCCGTCACGACACGGAGTTCAGCGGTGCCGAGGGATTCCTCGTCGGACGCTTGGAGGTGCGTCAGGG
CGAGGTCGATGGAGAGGCAGGGGAGGGATTCCATCCCGCAGTAGAGGGCGTCTGCACCGCCCAACTGAGAGGCGTAGATG
GTGGGGGCATAGTACCCATCGATGAAGATGAAGAGGTCCACC
>c100853_g1
CGAGGGGTTTGATCTCTGTGAGGTGTTGGAGGCAGTCGTCGACGAAAAATGCGGTGTTTCCTCCCTGCAGCGAGGGATCC
TGAATCCGGCATTTGTGTATCACCTGTCGGAATCGACTCACAAGGACATTTGGATCAACGGAGATTTCCGTTGGCGCAAT
GAATGAAATGGGTGCGTTCAAGGCATCCCTCGTGATTTTCCCACGGAAGGTGAACTCAAGAATCGGAACTGGAGGGGGAC
TCGGATAGATGAGGAGGGAAGACGTGCG
>c100854_g1
ATAAATAATGAGAGAACCACTACCAGTGGGAGAATCATAAAAACACCAAAGCGATTTAATGATTATGGAATATAATTAAG
TTTAACTTAGTTTTGTCTTTCTTCTAAATAAAGGAGAGAAGTTGGTACAATTGACAAATAAAGTTAGTTATATTTGTGTC
ATCACGAGAAAGTATCATTTGTAACCTCGATCCCTTAACAAAGTTTACTATAAAAAAATTTAAATCTCGTAT
>c100855_g1
ACCCACTTCGTGACAGTATAATGAACCTTCTCGCGCGAGATGGCATCAGATTTGTAGGGCTCCTTCAGGCAACCTCTGAG
CATGGAAGCGCATAAGTTGGCATAGGCAACGTAGGTCAGTCCCGCTGTCCTCCAGAAGGGGGCTGCTGCCGTCGCCGCCG
TAGATCCCACTGCTATCCTAGGCTAATGACAACAACCGAAACCCAAA
>c100856_g1
TGGGGAGCGACTTTGAGATCTTGTCATTGGAAGTGAATCTGGACCTACCATCTTGTTAATTTCGCGATTGGCAAGCGGTT
TGTTGCATGTCTTTCCACATGAATGGGGAACAAGTGCATCGTCAACAGGTGGGTTTTTCGTTTGACCACAAAAGCAATAA
TACTCAAGTTCGTCATCATCTTCCGAGGAATGCTTGAGCTTGCAATGTGGGCAACGAAGAAAA
>c100857_g1
AGTGAGAGTGACAACAGATTTGAGGGAGAGTATCGGTGCTGTGATGTCACCACCTGCTGAGGTGTCGAGGCGAATGGTGG
ACAGCAACTGATTGATGGCCGCGGCCTCCGCACCAACGACATTGATTGAAGAGAGAACGCTTCGCTTCCCCACAGACACG
ACCCCCAACACATGCAGATTCCGGTACTTGCTCTCAATCAGATGCTCCAGCCCCTCCCACAGCGTCACACA
>c100858_g1
GTATAAGGAACGAAGAATGTGTTTAAAATAATTCTAATTCCCTTTATTTCGATTCATTCGTATACAACAATCTGAAGGGA
TATACTTAGTGGCATATAGAAAAAATTTGGGCCCCCTTGCGAAATTTTTTGGAGGCTCGTCTAGGCTACGTAATACCTAT
ATTTAAAAATGGCTTGGAAATGTCAGATTATTTATAAGCGAGACTTCAGATTTTAGAACATATTTGCT
>c100859_g1
CTAGATTTAAAAATGAATTGATTTAGAATCGACTGAACTAACGAACCATGGCGATATGCAGGCGTATTGAAGTGTTCGTT
TTTACTTCGTACACTGTTTACGTGCGTTTTACAGCCCAAGACTGGGAATAACCAGTGCGATTGTGCCTAGGTGTTTTGAC
ACTTGTTACTTCGCGCACGCCATGTTCCTTTAAGTCCGATGACGTCACGAGGATTACCTCTTCTACCTGGGCCCTGGGTC
TATGCGGTTTAAAATAAATAGGCGTTCAATATAGG
>c100860_g1
TGGAGCTGAACAAGAACTGCCCGTCGTTCCCACTGGAGACACTTGTGGAGCTGGTGTACACGCCGCAACTTCCGAAGGAG
CAACGGGCATGGTTCATCAATCTCCTCCACATCAACTCGATCGTCGGTAGCGCGCAGCCGAGGATTAATGCAGACTTCAT
CACCCTGAATGAGAAGGTTCGCCTTCCCATCAACCGCCCAAAACAGGGCACATCAGCACCGGCAATTCGACGCCTGGCCA
ATGCCGCACGAGCAACCCCACCCACGGACCGCGCTCTGCAGCTGCACCTAACGGAGGA
>c100861_g1
CGAATCGCCACGAGCCTCGCATGTGGATTGCCCAGCTTCTTCAGCCCTGCGGAGAGGAGGGCAGAGATGATGGGGGAGTC
GTAGTCGTCGCTCTCGTAGCCGTACTCCCGGTTCACGATGAGGATGTTCTTCAGCTTGTTTTTCATGTCGACCAGGCGGA
TGCGGGTGTTCGGGCTGCGCCCCTCGCGGAGGAGCGCGCTGTCGACGAGGAGGGGGG
>c100862_g1
CGATATCGAAGCACGAATCCAGCGGTGGTGAATGCGATAGCGACGAAAAGAATCCGGATATAATACCTCAACCAACCGAT
TCCGAGGACGTGACGGAATTCGGTCGGAAAAGGCAGCACATCTCCACGATAGAGACGTCGCCTAGCCGAAGTCTATTGCA
CCAGGCAGGCAACTCTGGTTATATCGGTTACTGCACTCTGAGGAATGGAATTCCCTTGCACGAAATGA
>c100863_g1
GAACTTTAACACATTGCTCCCGTTAATGCGTTCCACGCTAAAAAGCCTCCTGAATCTCCATTCACAAAACGTGGCGCATC
AAGCACTCCATCCAAAAAACATATTTTTGACACAGGATGGAAACTCTCACCTTGTGCATACGGACTGTACACGTTCTCCC
TATTTTGCCCCCGAAATTCTTTTTCAACTCGAGGCAGGGCAAAAAGCAGAAAACCTTTCGAAAGAAA
>c100864_g1
GCTGCCTCTGCTGCCCTGACCGGGAATGACTCTGCTGCCGCTGCCTGGATGGTGAGGGGGGCAGGCTGACCAGGGGCCTG
GGGGACGGCGCGGTTGTGTTCGTCGAAGAGGAGAGATTCGACACCAGGCTCAGCAGTGAGTGTGTGGATGAGGGAGTGGA
TGTAGTGCTGTTGTTCTTCGTCGGCGAGGAGAGGGAAGAGGCCGGGGAGGACGGAGAGGGAGAGAGAGCGGGAGAGAGAG
GAGGAAGCGAAGGAGAGGCCCTG
>c100865_g1
AGGAGATTAGTGTGGAAACATGAAAGGAAGAGGGAAGCTGTTCATGGTTCTGGTGGTTGTATTGTTAGTTGCCATTGGAG
GAGGCCAATGGGTTGGTGCCCAACTCCACCATGTCGTCGGCGGTGATCGTGGCTGGGATCCTTCTTCCGACGTCCTTTCT
TGGTCCTCCGGCCGCATCTTCAGCGTCGGCGACAAAATCTGGTTCGCCTACTCAGCAGCACAGGAGAACATCGTGGAGCT
CAAAAGCAAGGAGGAGTACGAGGCGTGCGATGTCAGCA
>c100866_g1
ATCAATTTGACCATATATATTATAATATTTTACATAATATCTAACGACTTTACCTTATCGACAATTTTTTTTACCTTTTA
GCAAAACTAAGTTAAAATTATTTAATTTTTTATTACATTCAAATTCTAATTTATTGTACACATTTTGTTAATGTTATATT
GTATTCTGTTATAATATCGCAGCTTGCTGCCTGAAGAAGTCATAAAATATTAAATGACGAAATATTGAGGTCCTAAAAA
>c100867_g1
AAAAATAATCTGCCCTATTTTTCAAATATAAATCTTAGATAAAATCCAGATACCATATTGCAATTATATGTTGACGTAAT
CCAGACAATACACTTCAGAATCTGGATCAGCTGAAGATATAAATTAAATATACAGTTTTTTTTTTGGAAAATAGGTCTCC
ATATGCAGATACTAGCAATAAAATTTCATTGATAAAACGGCTAAATTATGGGGTACGCCTAGACTGAAT
>c100868_g1
CTCTGGAGTGTCGCTGAGGAATCGGATGATGTGGTGTTGGAAGATTTGGGGGATAGTGGGGGTGATGACGGTGGGGAGGG
TGGAGGAGACGGAGGTGGGGAGAAAGAAGAGTGAAGTGAAGGAGAAAGTGGTGGGGACAGTGGCGGTGGGGAAGTGTGGA
TGAGGTGCGGTGGGAGATCCGTGGATGGAACAAGAAACGGTGGATGTGGGATGTACTCGTTGAAAAATAGTGGTTTATCG
ACCAAGGATGGTGGAGAGTCTGGTGGGGTTTCCGAATCTGATGGTTTTGAACGTGAGGGAACGCGGGGAGGAGTCGGTGG
AGGTAGTGTGAGTGGGGG
>c100869_g1
AAAGAGAAGGGAATATTCGCCTTCATAACTTTGTAATTTGTGTTGCTTACGTATTAGAGAAAAGATATGCAACCACCATG
ACACACATGCAAGTAATGGAACTATAGCCGCGTACAAAAAAAATCACATTGTTTTAGGAGGTAAATGTCGGATTGAAAAG
TGTGTAGATATCTATGTTAAAGAAAAGACAATTTAAATATTTGTATAAACGCAGCATGTAGTCCGTGATTTTT
>c10086_g1
GATAAAAAACTCACCCAGTATAATGACAATAAATTGTTTACAAATTAGTAAAAACGACACAGCGATATTGTCGAGATGGT
ATGATATTGTAGTCTCTTGAAAGAAAAAACTTATTTCTTTCCAGATATTAGAAATTTCACGTAATAAAAGAAATTTAATT
GCTTCTGAACTTTTACCTAAAAATGTAGGTATTGAAGAGGTATACCAGGTGTTTCTCGAAAGCG
>c100870_g1
GTGGTGGCGGAGGATGAGGGAGATGAAGAGGAGGGAGAGTTGATGAAAGAGGTGAAGAAGAAGGAGGAGATGAAGAAGAA
GAATAAGGAGGAGGAGGAGAAGAAGAAACAGGAGGACGAACGGAAGCGAAAGGAGGAGCTCGAGCGGCGGCGGCAGCGCC
GGGCGACGGAGCGGGCGGCGCTGAAGGAGCGAATTGAGTAGGGG
>c100871_g1
GGTTTTATAAGCAAATGTCTTCTAGCTAATGCTGATACACTGTGTGCCGCTGTGAGTCCCTTAATAGATCCGGACGAGAC
GCTCATGGAAGGTTTCTTTGAACGTTGCGTCATGAACAATTATTTCGGTATAGGGATAGACGCCAAGATCTCGCTAGATT
TCCACCACAAGCGCGAAGAGCACCCGGAGAAGTGCAGATCGCGCGCGAAAAATTACATGTGGTACGGCGTGCTGGGTAGT
AAACAGTGGCTGCAAAAGACGTACAAGAATCTAGAACAGAGGGTTCAATTAGAATGCGAC
>c100872_g1
GTTTTGCAGTGGTGGGAACAAGATCAAGCAGAGCATGAACAAAGGCGCCAGAGGGGGCGAGGCGCTCCGTGGTGTCGAGG
GCCTTGGCCGCGACGTCGGCCTTTCCCTCGTAGCAGAGGAGGACTGCGAGGATCTTCCAGGCTTGAGGGGCACGCCAGCT
CCTCTTCCTGTCTATCTGGAGTGCCTGGAGCACAAAGAACTTCGCACACGCAGCCTCCCGCGCCTGGAGGGCGGGGCTGG
GGGCAGGGCGGACGAGGGGGGGCGCAGCGAAGCCGAGCGTGAGAG
>c100873_g1
TATATTTTTATAGTATAAAATATTTTTCCCGGGATAAATATTTTGTGGTTTTTTTTCTCAAATAACCAAATAAATGAAAA
TGAAACCACTTTATTGGAAGGCATGTGGAAGGGTTCTGTTGTAGGCTTTCAAATTTCTAACAGGAACACACACCAACTTC
TAATTAGAGTTCAAGAGTTGTAACTACCTGTATTCTGTACAATACAAAGA
>c100875_g1
CGACGCCCCACATCAGCGTCAGCAGGATCGCAAGCAGGATCGACCGCAGCAGGATGAGCAGCGCCACCGCCTCCTTCTTG
GTGATGTGCCGCGTGTGCGTGTTGTCGAACCCGTCGGCCGGCACCGGCTCGTTGCCGCTCCACGCGAACTTGTCCGTGTA
GTACCAGATCTGCATGACAAGCACCACCGTCAGCACCACAAACAGCCCGCAGCACGTCCCCAGCCTGAACAGTGTCGATC
CGG
>c100876_g1
GGGCTGGGCACGGGATTGGCTGTGGGCGCAGTGGCGGGAGGTATAGGTGGACTGGCATTGGATGAGGGATTGAGGTACGA
AGAAGATAAGATTGCGGAGAGGGTTGAGAATGACTTGCGTGAGCGTGACGATTACAGCAACTATCGTGCCGATTATTGAT
TGATTGATTCAATCGGAGGTTGAGGTATGGTTTAATGACTAAAGCGCAAAGTTAATTTGCGGTTTATCGG
>c100877_g1
GGGAGCCGCGACCACATGTGGAGGACGAAATTGGCGAGGGTGGGGATGATGGAGGGGTGAGGGGGGCGGTCGGGTGTTTT
GAAGGCGACATCGTAGAAGTGCATCCACAGCCGAAGGTTATCTTTGAGTTTGAATTTCGAGTCGTCGATGAAGTCGGGAG
AATTGTGTGCGAATAGAAGGATGAGACGCATGAAACTGGGGAAGGTGTAGCGCAGATGATCAGCGAAATAATCAGGGTCG
CTAGTTGTCCGACTCATGGAAGGAGA
>c100878_g1
GCCTCGGCACCACCTTGTTTGGGCGAGCTAAATAATAATACCGGTGCATCATATCTGGCATCCTTCGCGAAAAGGGGAGG
ATACCAGTAGTATGTTTTTTCTAAAGGAACTGGTGGTATTTCTGCGTTCCAGATTTTGAGTAATGCATCGTGGAATTGAT
TGACGGGAAATTGACCGTAGCTGTTAAAGAAAGATAGGAAGGGATTGTTTCTGAGATATCTCATTAAATTCAAATCATTA
TTAGCTTTGAGGTTGATTTCCAAATAGTCCTCGCATCCTGTAAAGCATTCAGAGACTGTTGTTTCGGTGAGGGTGTTGAT
GGGAATTTTTCCGTTTTTCTTGAGGTTTGACGGTGTTACAGTGTAGTGCAGTTGTTGAAAAATGCG
>c100879_g1
GTTTGATTTAATCTGTGAAGTGTTGCTAACCACCCGAGCAAGATCATCCTGATCAGTGTACTCATTCAAATCAAAGATGT
GTTGAAATCTGGTGCTGAAGATTCCAAACGCAATCTGTACATCATTTGGTCCCAGATTGAACTCCTGGCTTACTTTTGTG
ATGAAAATTAACTCTTTCTGCCAGCCAGGAGCGGCAATACTGTTTGATGAATCGCCCAGGAA
>c10087_g1
GGATGATATCAAACGTGCATATAAAAGAGCGGCAATGAAATGGCACCCTGATCGGAACAGAGATAATCCAGAAAGAGCAA
CCGCTGAATTCAAAAAAGTCGGCGAGGCATACGACGTTTTAAGCGATCCAAAGAAGAAGCAAATCTATGATAAGTATGGA
GAAGAAGGATTGAAAGGCATGGGCGGCGACGATGGAGGATTTGGGTTTGGCCCTGGAGGTCCCCGTGTTGTGTTTACAAC
AGGAGGAGGAATGCCTCGTGGCGGTGGTGTATATTTCAGAGATCCATTCGAAATATTTTCGCAACTCTTTGGTGATGGTG
GCTTCTACATGTCAGATGGAGG
>c100880_g1
GGATTCTGTAAGTGCCTGGATTTCGGCACCTTTCAGAGATGAACAAACCAAGTTTCCCTTTAATCCTGCTTTGATAATCT
CTCGATCTGCGTCAGACTTCTCTCGGTGTACTAAATGTTCGACTAAATAATTCTCAATGTTCTCTTCTAGTTCATCCTCT
GGTCTTATCTGACCGAATTTCGCTCGATCAGCCACACGGCGTTCGGGTACAGCATCCGCCCTCTTAGCAATCATTCTTGA
TTTTTTAGAGTTCGT
>c100881_g1
GCAAAACTAAATGATGAATGAAAACTTTAAGAATATAGTAAATTATGTGGGTGCCTCTCGAATTACGATAAGAAACAGCT
GCGGCGATTGTTATTAGATGACGCATTAACTGACTTCAACGTAAGCTTTATTTTACTTGGCAAAAATCACAGGATACTTA
GTTTTGGTAGTACGTGACTATTGAGGAGTTCCGATTTTTGACGGTTCGAATTATTGACGTTCGGATTTTCGACGTCCTAC
TGTATTAAAGTGTCTGTTAAAAATACG
>c100882_g1
AAATGGTGTTGTGATTCACAAAAAATAAAAGCTGTGAAGTGAAAGATGTGGAGGGAGACTATTTTACAGAAATACGGAAT
GTTCAGCTTGAGACGAGCGTGTGGGTTGAGGTGAGAATGATCGTCGCGTGGTTGTTGTGGACGAGCTTTGGCGTGACGAG
ACGCCTTGCTTGAACATGAAAAAGTCACGTTTTTTTGTTTTCGGTTTTTCGTCTGTCTCATCGAAGACGATTTCAGCTTT
GAGTGCTTCGGCGGATGGGGG
>c100883_g1
GGACTTTGTGTGGGTGGAATTTGTTTTGTCGAAAACCCCTCTTGATACGATGCTTGAAGTACAGTAGTCGCTGATGTTGT
CGGACTCGATTCGTCGACTATTTGGGATGATTGTGCTGATGAATTTCGTAAATTCTGCTGAAGGCGATGAAAGTCCGGGA
AATGCGTGGGAAGGCGATGAGAATCAATGCTCGAATAATGGCGTTCGGGTCTCGATACAATTTTTTCACTTTGGTTTGTG
AGATGGGGTGGACTCGAGTCGGTTTGTCCAGAGCATGATTGATAGGGGGAAGTTTTGGGATCTTTTTCATTCGGTGGGCG
CGACATGGAAAAAATTCTGACTAAGGCTAGGCGTTAAATATTATTGTAAAAACAAGCACTGTCAACTAAGGATTCACCAA
TAAGTGGAGTGGAGTCGAATGTCCGGGGATCGGAGGCGGG
>c100884_g1
GGATGTTAGATGTGAGGATTCTTCAACTAAGGAAAATATAAATAACCTTATAGAAATATTGGAAGACAATCCAACATCAA
AGAATGCAACATACGCCGAAAAACTGAACTCTAACAAAAAACCGAAAGATATACCACTAGCAAATGAAGAACAAAGCATA
AAAACAATAACTAAAAAGGATGTTAATATGAGTATGAAAAATAAAGTACCTACTGATAATCT
>c100885_g1
GTGGAAGAGGAGGAGGAGGAGGGGTGTTTTGGGGCGTGTGTGGTGAGGCGAGAAGAGGTCGCAGGGGGGTTGAAGCCGAA
GCCACGGAAGTCAGCAGGGCCAGCCGGGGTTGCCGAGTCGATGAGAGTGATGGTCGCCGTGGGGGGTGGGTGGAGCTGGG
GAGTGTCCTCTGTCTTCCTCTGGAAGCGGTGAGAGAATTTCCGCCACTTCCTCTTCTTCTTCCCGAAGAGTCCCAGCATC
TTCTTGTGCTTCTCGCCCGCCAGCCACCGCTGC
>c100886_g1
TCGAGCGAGAGGAAGACGGAGGCGTCAGCGGGGGGTGACGGCCTTTTGGAGCTCCTGTTGGATGGTGATGGAAGAGAAGG
TGAATATGAGCGGATATGGAAACATGACAAGCGAGAAAAGGAACTGCAGAGATTAACTGCGGAGATGAAGCCGGAGGCGC
AGCCGATAGCGCGAGTGGGGTTGACGCCCGAGGCCGCAGAAGTTGCCCTGAG
>c100887_g1
ATTTTCTTGAGTTGCACATCACCAAACGATGGCGGAGCCATAGCTTTCCACGTTACCCCACAAACAGGCAGCGCTGGTGA
TATTGACAATTGCCAATTTCTTCAATGCATAGCCGATACTGGTGGCAGTTCGGGTGGTGGTGCGATCATAATCGACACTG
TTACCTCTAAGCACAAAATAAAGAACTGTCTCTTCCATTCCTGCACCGCAATGAACTACAGAGGTGGTGCGATCTACGCG
ATTTTGAGGACTGACCCAGGCAAATTCTTAGTCAATTGCATTTTCTTCCTCTGCGATGCAAGTTCAG
>c100888_g1
AGATGGCTGTGTTGTTCGGTGACGTCAGTGTCGCATCGAATGTGATGGTTGATAGTTGTGTTAGCGAAAATGGTTCCATT
GCAACATCGCTCAAGTCACATCCTGCATCAAATGAAATTCCTTCAATTATGATCAGCTGTTTGTTCGATTCGAGGAGTTG
TGTAACCGCAACGGTCACCGATGCACACGGAAAGAAGGATGTCCCACAATACATCT
>c100889_g1
GGGTAGAGGAAGCGGTTCACCTTGGGGAAGTTGTCGCCCGCGCGGTACACGGCATCGACAAGCTCCTCCATGCACGACAC
CCCGTAGTCGCTCAGACGGCCCGCGATGAGCTCGTTGCTCTCGAGCTGGATGCGCTGGCCGCGCACCTTCGCGTACCCGC
GCTTGTAGAGCAGGCGGCGCACCGTCGACAGGCTCGGGTAGCC
>c100890_g1
GGGCGCCTCACTTGTTTACATCGACTGCGATCCGTGCCAAAGCTGTCCTATAGACGAAGAAGGATCCGGTGGGGGAGGAT
CTACTGTAGCTGTTCCATTCCCCGCCTTCTTCTACAGACTCAGACTCTCACGGTTCGAAGTAGGAACCTGTATCTGTCTA
AAAGTACCACAATTTACACTTATTGATCCTGAAGTTTTTCGTGAGTTGGAAGGTCCACATAATTTCCAATTCCACTGGGC
CGTTTACCA
>c100891_g1
GGTGAATCTGCGAAGGAGGACTATACCACCCTTGATGGAAAATTCAATTGGAAACCTCATTTGGATAGCAAGTGCGCACT
GCAAGGCCAGGTATGATGAGCTGGGATTGAAGGGCTTGGTGGGCAAGGTAAGGGAAGGAATATCAAAAATTAATAGCGAT
TTTATAAAGAAACTACGAGGCGATGAACGGTCTAATGTGATCTGCAAGTCCCTGAAGATGATGGAAGAGCCAGGCTCCAA
AGATGGAGGAGTGGATTACTTTGGATTCACCAGCTGGTGTAAGCTCGGCTTCTATGAAGCAGATTTTGGGTGGGGGAAGC
CTATATGGG
>c100892_g1
TAGACACAGGAACAGCAGGCACATACACAACACACACACACACAACCAAAGCAGGCAAAAGAGGAACAAAAGAATGAGAG
AGACGCAGATACTATTCAGACGCGTACGTTTGAGGCGTACACAATCGGAAAACGAGCACACAACTGCAGACACGAAGCGA
TGAACACACGAATGCACTTCCAGCCGCCTTCACAGGACGACTTGGTGGTATGGATGAGGCGGGATTCTCACCACATACGC
ACACACAAAAGATTGTCAAAAGGAATCCACAAAAGGGACGCAAAACAAGAGAAGCG
>c100893_g1
AGCAACAACAACAACAACAACCTACAAAACCGCTTATGGATTGGGAAGCACCAGCAGCACAAGGTCTTTACGATCCACAA
AACGAGCATGAGGCTTGCGGCGTGGGATTCATCGTGTCAATCGAGGGCAAAGCCAACCATAAGATCTTACGCGATGCCCA
AACGCTGTCGATTCGTATGAACCATCGCGGTGCTTGCGCCTGCGACAACGATACCGGTGACGGTGCCGGAGTGTGCACCT
CGATTCCGCACAATCTGTACGCCAAGGATCTGGCATCCCGTGGAGTGCAGCTACCGGAACTAGGTCGCTATGCCACCGGC
ATTTTCTACCTGGATAAGAACACCCACGAAGAGGCCAAAAAGGACTTCAACACGTTGGCGGAGAGCCTGG
>c100894_g1
GGCTTCGTTCGTTGATCTGCGTGCCACTCCAGAGGTAAACAACAACTTCACTGTCGAGATTCCCAAGAATGCCGTTCCAG
ACTCGACACGTATAGAGATCGCTGTTATCGGTGACGTACTGGGCTCGACTATTCAAAATCTGGACTCGTTGATCCGTATG
CCGTACGGATGTGGCGAACAGAACATGTTGAACTTCGTACCGAACATCGTTGTGTTGGACTACTTGAAG
>c100895_g1
GTTCATTTTCTCATGTCCGCTTTGAAGGATCAGCGGGTTTCATCCACCTGGATGAATCAGCAGTGAACATGGACAGCACT
ACAACAACTCACACTCACAATCTGCATTCCTTTTCACACTCCAACGGCCCACTGCAGTCAGAGGAAGAGAAACTCATTAT
CGTTGTCACTCACTCCAACTTCAGTGACATCCAAGGTTCATTCTTGTCCGCAATCCTCTACGCCAACAATCGTATCATTG
AGTGCACACACA
>c100896_g1
GGGAAATGGAAATGCAGTACGAAAGAGAAGAAAGTGGCCAGCCAGAGACTCAGAAAGGAACAACGTCAGAGAAGCGGATG
AGACGTGTGAGAAGGGAAATAAAGGCAGATGAGAGGCCGAGGTGCAGCAACTAATATAATAGTAATAAGGTGAAAGTCAC
ATGCCTCCAAGAATGATCAGAAAGGGTCGGGTGATCCGAGATGGTTATTGTCATCAATCAGCGGTTGTCCCGCCTG
>c100897_g1
ACCGGGGGAAGTGGATGATGTCCCATTTTTGCGCCCGATGGAAGCGTACGAGAAGAGCGGACAATATGTAGACGGGACGG
TCTTCATCGAGGGGCTCGCGTGGCACCGGGGGAAGTGGATGATGTACTATGGCTGCGCAGACTCGAAAGTGGCCGTCGCC
GTGTTCGACCCCCAGGGCCCACGGAAGGAAGGCGATCCGATCCCAGAGTACCCAGCGATGTAAGGATGTGGACGAGGAAA
AATTATCCATTTGAG
>c100898_g1
ACCGTACTGTAAAATATAAATTATTCACACCAACCTTGTCGAATCTGTGGTATGTGAAAGTATTGTATTTTAAGAGATCA
CAAATTAGATAAATTACAGGTTATTTTTTGTTAAACTTTTCTGGAATACGTCCAAAACATATGTACCTACAAAATACTTG
GATGATATAATACGTTTTGTTTATAATAATGAATATGTACCACCTATTTATAACGCAATTTTATTCGAAAATTCTACAAT
ATCACAAATTTATTAGAGACATTTTGCGTATAAACACCAAGACCACTTATTCTTTTAAACTGCAAACAATCTCTTAAGAT
TGAGCAATCTGTTATTCAGTTCTTCGATATGCAATAGCTATCACGAAACAATTTTGCTAATATTATTGAG
>c100899_g1
AAAAATATTACAAAGAAGTGAAGGCGTAGCAGATGCAATGGAAAGAACAATTGGCAAATATAAAAGAGTGAATACTGGTA
TATCATCAATAGTAGTACGAGTCTTTACTTGGCTTCTAATTGAACCTATTGTAACATACACTGTTGTACTTTTACAAGTG
CTTTTTACCAAAAAAGCAAAGCAATCAAATAAAAATGATTAGCTACACATTAAATTAAATAAGATCAATGGTATCACTTA
TTAATAACA
>c100901_g1
GGAGTAAGAAACAATTACAGTAACTAACTAATAACACCTACACTTATTGGCACAATTAGTTCATTGTGTGAGTTATCAGT
AAGATAATGGTGTGTTTATTTATCAATGAAGATAATATTTAGTATTTATGGATGCTCTGCATAAAAAATATTCAGATACA
GAATTGGTAACGATATTTGTAAACTGAATCTGGGCGTATTTAGAACTATGCGCGACTGCCAAGCCATAGTTTATTGGCTA
AATGTCATTGACAAACGTCGGAATTTACACATAGTACACACATTGCCGGTATGTTATAGACAGCATAGTTGGCAGCCTAT
TGTCCATGGCTGGGCGAGCAATAATATTTTTGTAGTTGTCAACGTTTTGTGGACGGTATGTGAGTAGGTAGCACCGAAGT
AAAGTGAAC
>c100903_g1
GGAGCTGGACAACCCGTCGTTCGACGTGGAAGGCGTGCGGGTGAACGTGGTGCTGCCCTTCCCCTTCCTCTGCGTGGCAC
AGAGTGAGTACGAGGCAACGGAGCCGATGAACGCGAAGCCCACCTGCACCTTCCGCATCCCCTCGCTGACGCTGCGGCAC
CAGATGGAGCCGCTGTACATTCCCTTTGTGGTGCTGGTCCCGCG
>c100904_g1
CAAATTGTGAGTGCCCCACCAGATCCAGCAGAGGAACAGTTCGAAAAGTCGCATTCTGTGAAATGCAGAATGTCAGCTGT
TTCTGAACCTGGTCGGTAAGCGATTGCTCCTCCCGGGAATTCGCTGGGACATGCTATGAATTCACAGCCACGAAATGAAT
GGCTACCAGATGGAATTTCGCGGGGTGGGAAATTTTCTGGTGTGTAATCGATTGATGACAGTGTGAAG
>c100905_g1
GGATGTAAATATTGATATAATCTGCGTGAAAAGTGGAGTAGGGTGAGGATAGTTTTATTCGATCTCACGGTACTATCCAT
AATTATAATATCAATAATCACATTACAGTGTGTAGTGTATTGAATGTTTCATAAGCGTTATATTTTCTTTTTAAGTCTGC
TACATTGTTTTCTAAAAAATTGTTACAGTTACGAATATATTAGTTGATATATTATGAATTTATTTGTAGGAATAAATGGC
ATTCTATATACCATGCCGAACAATGCACGTAAAATATGCGAGAAATAAAGAAAAATATATAAACAATCAGAGAATTATTC
GGGTATTCGGTCTGTCAAAATAA
>c100906_g1
GACAAGGATGAACTGGGGAGGAAAGGCAGTGCGGCCGCCAGTGGAGCTTGGCGGTGGCGGAGGCCGAGGTGGTGGTGGTT
GTGGTGGTGGTTGTTGTTGTTGATTGTTCTGGTTGGGTGTTTGAGTGAATCTGATCTGGATGCTCTGGTGTCTTCGGTGT
TTCCTTCCTTTCTTCTCCCTCAGAGGATTTCCTGTCATCCAGTTTCCCACTGAAGTCGGCAACTGTGGGTGACATCTCCC
GATGGGCAACTTGGGCCGTGGAGGCTCCCATTTTCTGCTTCGTTTCCTCCACCATGTCCAACTCCTCGAAAATATCTTCC
AGTTCAGAAT
>c100907_g1
GGAGTACAAGAAAGGGCATGTGGATGCAGAGAAGATTTTAAACATTCCTTACCTCTTCAATACACCTGAAGGGAGGGTGA
AAAATCCCCATTTTTTGCAGGAGGTTTCATCTGCTTGCAACAAAGAGGACCTTCTTGTTGTGGGTTGTCAAAGTGGGGTA
AGATCTCTTTCTGCAACTGCTGATCTTCTGACTGCTGGTTTCAAGCATGTGAACAACATGGGAGGAGGCTATCTTGCTTG
GGTAGAGCATCATTTTCCTGTTACTAAGCCAGAAGATGCTGGCAAAAAAAATCAAGAA
>c100908_g1
GAGAGGCGCATGGTGGTGGCGGTGACGGGAGACGGCACGAACGACGGCCCTGCGCTGGCCAAGTCGAGTGTCGGCTTCGC
GATGGGTATCACCGGGACGTCGGTGGCGATCGACGCGTCGGACATCGTGCTGATGGACGACAACTTCGTGAGCATCGTGA
AGGCGGTGATGTGGGGCCGCAACGTGTACGACAACATCCGCAAGTTCCTCCAGTTCCA
>c100909_g1
TGCAGATTCGCTTCCTTGGATGTTCACTGCCGCTGCGCTCCAGACGTCAGAGGATAAGATGCAATCGGTAAAGCGACATT
GATCGACTTGAACGGCGACAGAAGGCAGATAGTAACATAAGAGGATGGCTTGAGCTAGCGTTGCTGAAGCGCCGTCGAAA
TGACAATTCAAGAATGTGGTCGATTCTGTCACATTTTCTTGGGAAATGAAGGTCACTCCTGTTTTTGGGGTGACTGTGGG
GTAAAATAAAGGAACTTTGATAGGCGG
>c100910_g1
GTGCTCAGAATCGTATTCTATGACAAAGAAAAAAAAAAACATTTTTACCTTGGTTCATTTAATAAAAGTTCATTAAACGT
TATAGTAAAAGAAAAAGTTGAGATTGTAAAGCAAGTAATTAAGGTTTTGGCCTAATTTTATGATACGTTAGCTGATGAGT
TATGAGTAGTGTTACCACGTCTATTAGAATTGTAATAGATCTATTATTTTT
>c100911_g1
GTGCGGGTTCCAGGTGAAATTGACACCACTGTGCACAACAACGATCAACGACAAGATTTCGCTTGTCTCGCTTGTGATTG
CCACTGCTGAAGAACGGACAGACGACATTGCACTTCGCTTTAGCACTGAAATGAGTTTGAAGATTGATCCCGACGAGGTT
GAGGTTGGCGAGCAGATCGGCGAGGGCAGCTTTGGAGTTGTG
>c100912_g1
GTTGTATGCGGAACACTGCTGAAAGTGACAATGTGAAAGATTCGCTACAGGCGTGGGGCATCGGATGCAAAGTGCCCCTG
TTTCACCGGTTGGCCCTGTTGTCTCACACTCAATAAATTCGCACCCAACCACAACACCCATGCCGGACGATTTGCAATAT
TCGGACTCACAACCTTCTGCACTCAGACAAGTATCGCCAGTGCAGTTGAATTTGTATAAACTGGTTGCACCATAACTAGT
TACCGC
>c100913_g1
CGCACGCAAGGTTTCAATGGTTTAGCTGGCTTGGGCGGCATCTCATTCTCTGCAAGCGCAAGTCCCCAGGCAAGGCCGCC
TGGGCAAGGCCAAAGTTGGCCGGCAGCCCCGAGTCGAGCGTGATTGCCGACGGCTGCTTACATGGCGCGACCAGTTCGAT
GCCGGCAGTAGGGGTCGACTGCTCGACCGAACAAGCGCCTCATGGCGCAGGTCCAAGTCCTACGGGCACGGGG
>c100914_g1
TACCTTGAGTGCCGTTCACACCAGGCGGACCACGCTCACCGGGTCCACCCTCATCACCAGGATAGCCTCGGTAGCCGTCT
TCTCCAGGAATACCCTTTGGCCCGATGCTGCCGATGGGCCCGCGGTCTCCCCTCTGCCCAGAGCACTTGCAGGGAACCCC
ACAGCAAGCTTTCTCGGCAATGTTGTCAAGCTGCTCCGCTAGTTCATAATCCAAGTCCAGCAAGTTAAGCCTCAGGGGCC
TGTCATACATAAACCCTCG
>c100915_g1
CTCCTCCTCCTCTTCCTTCCTCTTTCGTTCTGCTTCGCGGAGTTCCTCTTCGATTCTCTGTCGCTCTAATTCCTCCTCTT
CATCCACTTCATCCAGGATATCCTCCACGAAAATCTCCATTTCCTCAACCTCCTTCCGTCTCAACTCTTCTGCTTCCTCC
TGCCGCCTCTTCTCTTCTTCTTCTTCCTTCCGCCTCTTCTCTTCTTCTTCTTCCTT
>c100916_g1
AAAGGTTTCATGTTTGGGATAAATAAAATATTTACTCTTCTAAGTTGCGGTTGTTTGATCCGCAAGAAGTTATCTCAGAT
TTAATTGAATTTTGTGTCCGAAGTGCAAACAGATGAATGTAAGAATTAAGGCACTCATAGCTGCCATTCCATGTTCTCGA
AAATAATTTATTGTTGGTAGGCTAATTTCTATCCCACAAATAATAACCGAG
>c100917_g1
GCGGATTTTATTTTAGCGTCGCTTGTATTTTGACTAGACAACCAATTAGCTACTGTTAAGTAACTAAAATAATGTAGTAA
CAATCTAAGTTTTAGTTACATAGTATATGTTGAACGTCAAACCCCGACAATATTTTATCAGATCCCAGATTTCTGGACCT
CATTCAACTTTGGCGTCGTATGAGCAAATTGTAGAGAATTATTAATTTAATGTTGTAGTTATGTGATAGGGGAATCTCCT
TTCTGTTATTTACACTATGCTAAAGCAAAAAAAAAAAAACGCATTGTAAACATTTCAATCTTTCTGT
>c100918_g1
GTTTGATTTATATAATTTGCTTATATATAAAGATATGTGCGCATATCGAATAATTTTTAATTGGTTTAAGAAAAGTCCGC
TTGAGGGATAAAAATATTTTGTTTCCTATTAGAAGACGAGGGCTGATGGATAATACATTTAAGTATATGAAGTAGTAAAA
TACATTTTAATCAACTAATGATGATAAATTTGGCAACAATGTGCCGATATCTTTGAACAGGCTGTATATACGTACCCGTA
GCTATATCACAATTGTT
>c100919_g1
CACAGATGTCGATTTTATTATGTAGTTCTCTAAGTTCTATATTGGTAATTTGATAGATTTAATTTTTTTTTTTACAACAG
TTTCATATTGGTCTGATATTTGGCGCGATACATTTGCAATTCGCCAATTAATGCTCAATCATTAATTAACCACTTGACAA
ATCGCCTGTACATAAAAAAACTAACACCACCCAAAAATGTACTTTCTCAGGAG
>c10091_g1
GAGAGTGCCCGCGGACTCGCTAAAGTGCACATCGACACCGGCGGCGGTGGGGACAGGGGTGGTGACGACGGAAGACTCGA
AAATGCAGCCGAGGACACAAAAAGACCCATCGGGCGCAGTGGGCGCTTGCCAGAAGATGCTTCCGCCGGCACCGACAGCT
GCGCAGCCGGTGAATCGACAGCGGGCGAGCTTCGTGGCGGGATGCATACCTTGCGCATAAATAGCCCCGGCGCAGTTTGC
AAGCGATTTGCACGCGGTGAAATTGCACCCGTCAACCATCGCTGCTTCAGAGGCTGCGGCACCGTCGGTTATGCAGGCCG
TGG
>c100920_g1
GGCGAATCTTGTGCAATTAGATATCCTGCATTCTTCACATTCATATGTGTTGTTTCCAAATCCATGTTCACATTGAATAC
ATTCGCACGTATTGTCGACGTATTTGTTGCACTTATCTATTTCGCATTTGACGCACCGTTTTTCACTGGAAAGTCCTTCC
TTTTCTGCACATTCTGAACATTCGCATTCTGACACATACTCTTCACACTCATCAGTACCGCAGGAATGAC
>c100921_g1
GAGGAGGAAGAGGCTCTCTCCACGGGCAGCGCGGTTGTCGTCGCCGAAGTCTATTGCCTCCAGGGTGCTGGGTGACGCTC
CGTTGGGGGTGTTCTGCGATAGGAAGAGGGCGCCTCCCATCCCTGTGGAGAGGTCGACCGCACATTGGGTGAAGGTCACT
GTCTCCATCGTCACGCGGCACTCGGACGTCGCAGCAGCGCGGATGGCACCGCCGCA
>c100922_g1
ACAAATTCCTCCTCCTTGCAACGTTGCGCTGCAATTGCGAAAGTCACACTGCTGAACTGTCAGGGTCGTTGTCGAGCCGA
TGGCGTTGAGGCCTCCCCCGTTGCTCTCTGAATTCGAATCGGCGAAGGAACATCCGACAAATGATTGTGAGGAATCAACA
GTGTGGGGGGAATTCTCTGGAGGGCAAGCTTCGTTGTGTGAAAAGACAGAGTGATCGGGAATTGGAGGCAACATGAAGGA
G
>c100923_g1
CGTCCTTCATCATTGCCAGTTTCTCAATGGTGTACTTCTTGATGATATTCTCCACCATCAGGTCCATCAACGACGTGTTC
ACGTCCAATGTCTCGCAGACGTTCATCAGCTTCTCCCTTGTCCCGTCCTCCTTCTCCATCCTCGTCTCGATCACCAGCTT
GTGGCACTGGTTGATCAGCATCCACAACTTGTCCACATCGCCGAGGTAGTCCTCCTGCAGCACCATCAGCTTGGCCTTGA
ACGACTCGAGAATCATTCCCGTGATCTGCG
>c100924_g1
GGATCTTGTTGGTCGGGTTTCACGGCGTAGCTCTCGGGGTATCCTTGGCGATGCAGCGGGAGTTGCCTCACAGTCATGTC
GGGGTCCATTTCTACTTGTACTTCCACGTCGATGCTCTCTGTTACTTGCTCCACATCTCGTCGTTTATACCGTGGTTGGT
ATGGACAAACGTGTCCCTTTTTCGGTTGTCCGCATTTGCTGCAGCGGTAATTTCCTCGCGCCTTCTTTCTCGCAGCCTCG
A
>c100925_g1
CGGGGATTCTGTGGCGTGGAGGAGGAAGCGGGGGTGAGAGAGGATGATGAGGAAGGGGAGGAGGAGGAGGATGATAAAGG
TGCTACGTGTGTGGTGTTCATGACTGTCACATCATTCAGTGTGGCGTTTGTCGTGGCGCCCTCGATGGCAACGATCGACG
ACCCCGTGTCGAGGCAGAGGCGGTCGAAGGAGACCCGCCACAGCTCAACGACACCCGCAGTGGCGCGCAGGAGGACGAGG
GAGGAGAGGAGTGGCGGAGCAGCACCGGCG
>c100926_g1
GGCAGGAGTGTGGTCGTCGACCACTCGTACAAGGTCTTCAACTTTGATTGTCTGTTCCCGCAATACACCTCCGAATGGGC
ACTGGACGCCTCAGCGGCCGCCGACTGCCTGCGCGAGCTGCGCGACTGGTACGCCTCCGAGGCGGCCGACCCCAACGGCC
ACCGCGTCCACTTCCCCGTCGAGATTCGGTGGACGGCCCCCGACTCGATCCCGCTCTCGCCCTCGTACGGCCGCGAGACC
GTCTACATTGGTATTGTG
>c100927_g1
GCCAGATGTGCATAATAGGTTGGAGCCGGGTAGGACACAGCTCGATTGCAGCGCGTGAACATGTGGCACAGATAGTAAGT
AAGCGCTTGCAACTGATCGGGGTTACAGTTTTCATCATCGTAAAGCACACAATATTTGGTGGGTTTGGCCACACCTTGCA
CAGCAGCATGTGAAACCAGGAAGAATTGATACTGGTTCGGAGCAGTGATGTAACGGTCAACGATAGTTCCCG
>c100928_g1
TGAAACATTGATTGAGAGCAGATATCCAAGATTTACTTGTTAGTTTCGACATTGAATTCTTATTTATCTTTTACATATAT
CTGAGTGTTGATATTGTTCAACTAATCTGTAAAATTCTAGCTTTATTTCGCTGATTTGGTGAACTTATTTTATCTCTACT
TATTTTGCACTTTTATGCAGCCATTTTTTTAAAGATAGCTAAGATTGAAAAAAAAGTAATTACTCTCCTAACTCATTTAT
ATACCCAATCCTAGCCTTTACATACAAATCCATCCCCATGTTGTAGTTTTTCTTTTTTGTGTGAACGTCAAGAGATCCAG
AATGCAATTCCAATCATGAA
>c100929_g1
GCGGTAATCGAGTTCCGTGCCGGGCGGAGGAACGTTGACCTTCGTGGGAGTAGTAACGGCGGCCTCCACCCTGTAGGGGA
CACTGAGGAGAGCCTGGTATTCAGCGGGAGTAAGGGCGGCCATGTGGTTCAGTTCGCACTCGTACCCCAAGTTGCCGCTG
TTGTGTTCCTCGACAAAACGCTTGTTAGAGAGCCAGATACCAAGGCGGAGGTGGTACTCATCGCCGGTGAAGTACTGGT
>c10092_g1
GGCCGCATTATTGCAACGCGAAAATCACTATACTTATACCATAAAAGGATGGAAGTTGGCGACACTGAACATCTCTTTTG
ATTTGTCGACGGTGAATAGTGAACATGGCTGTTACAAAACCACCAGTGGCGGGTAAGCCCCAAGCAAGAAAACAACACAT
CCGCGGTAAAGGGATCAAAAAGAAGAAGGTGTCCCTAAAATTCACCGTGGATTGCACACATCCAGTCGAAGATAACATTT
TGGATGTCCAGAACTTTGAAAAATATTTAGTTGAACGTATCAAAGTGAACGGAAAGACAGGGAATTTGGGTAATGCGATT
TCATTATCCAGAGAAAAGAACCTGAAACTCATCCTTACCTCGGAAATGCCATTCTCGAAGAGGTATTTGAAGTATTTGAC
GAAAAAATATTTAAAGAAGCAAAACTTGAGGGATTGGCTCAGAGTTGTTGCATCTGGAAAAGATAGCTATGAGCTCAGAT
ACTTCCAGATTAATAGTCAGGAAGATGATGACGATGAAGAAAATGAGTAAACTTGTAAGCTTAAAATGAGTTTATGAATA
AAGTAATTTG
>c100930_g1
TATGCATATCATGGGTTTAAACAAGGGTCCTATATAATTGGTATGCCATATACTATTTATATAAAGTAGATTGATGTTAT
TTCTTTATTTATAGATCAAGATTATTGTATTTGACAAGACCGGTACTGTTACCCATGGTGTACCTCGAGTAGCTAAGGTG
GCTAAGTTTGTTGATGATCGAGTCTGTTCTCTGATGAAGTTGTTAGCTATAGCAGGGACTGCTGAGGCG
>c100931_g1
GGGCACTCGGCCGATTCTTCAGCACAATCCCATTCGATTCCACATTCCCCGTCTTTCCATTCATCCCCCCAAACAGGATG
AATGCCACGACCTCCAAATTGTCGCCCGCACCATCCACCGCTGCCCACGGAAGTGTCGCTGTGCCTTGTGTCTCATTCTG
GAATGACAGGGCGTGACTCGTCTTCCCCTCCACCTCTCCGTCGGTTGTGACCTCCTTCACTCCGAGGGAAATCCCACAGG
GTAGAAGAAGCCTCCCCTTCACTGTGGCTG
>c100932_g1
ATTTGGAAGAGCTGTTCTTGCAACCATACCCTAAGGGGCAGTAGTGTAGCTAGCTGTGCTAGTATAAGCACTAGTAAAAG
AAAAAACAAATCCTATATTTACATTTTTTGCAGAAATAGAATTCTGTCAATATTTTAATAGCGTTTTTGTTTACACTTGT
GATAACTATATAAATACATGTACATGCACAAGGTAACCTGTA
>c100933_g1
GGAAGAAGAAAGGATAAGATCTAAAAAAAGAACAATTGTTAAAAGATTAAAAAAATATAGGCAATTTCTTATAGAAAATA
ATAAATCGAAAACAACAATAAATAGTTATTTTGGAACAGTTAAAACATTTTACAGACATTTCGGCATAGAAATACCTTAT
CTCCCTTCTGCGACAATTCAAGATGAATATCAAGAAATGTATCATG
>c100934_g1
GCCCCTCCCAAGTACTCGGCAATAATTGGTGCACCTCGTTTTGTTGCATGTTCCAAGCTCTCCATTACCAATACTCCGGC
CCCTTCACCCATAACAAATCCATCTCTATCTTTGTCCCATGGTCTCGAAGCAGTTTTTGGATCATCATTTCTCTGAGATA
AGGCCCTGCACGCAACAAAACCTCCAAGACCAACAGGAATTAAGGCAGCTTCA
>c100935_g1
AATTTGCCGAAATTTTTGAATCACGACGTCCCTCTCTTCGAAGGGATTATTTCGGATCTATTCCCTGGCCTGGTGTTACC
GCAACCGGATTACGTCGACTTTATCAAAGCAATGAAGGTGTCCAGTAAAACCAGGAACTTACAACCTAAGGATTCCTTCA
TTCTCAAGGTCATTCAAACGTTCGAGATGATGATCGTCCGGCACGGCTTTATGTTGGTCGGAGATCCTTTCGCCGGAAAG
AGTAGCACCTTAAAAGTGCTCGCCGATACCTTGAGTTTGATGAATAAGCGAGGTTTGCCACAGTTGAAG
>c100936_g1
GTTTTCATAGACTTTGTAACTAGTATCTGAATATCTCTACCAAAAGACTGTCAAACTCTGCAAAATGTATGTCGAAATGT
CAATGATTATTTCATAAATTTAGTTCAGAAGTTAAAGTTACTATAACAGTGAATAATGTTCCTTTTTTCTGAAAACAGGA
TTAAAAAAAATATTATTATAATTAATTTTTTCCAATTAACACTATTTAGGATTTTAAATAATTTTCGGTATATGTGATTA
AGTGTATATCTACTATTTAAATGTTGATG
>c100937_g1
AAAAGAACAAGACATACAATCCTTATAAAATATTCGGCGTTACTACTTTAAATGTGGTTCGTTCCAATACTTTTGTTGGA
AACATACTTGGATTAGAACCAGAGTCTGTAACGTTGCCAGTTTTGGGAGGAGGCTCAGAGAAAAGTATTGTGCCAGTATT
GTCACACGCCAAACCTTGCGCGGACTTTTCGCTGGCTGAATTACAAATATTAACTAGCAACGTACAATGGGCACACCGCG
AAATCATCAACCTTAAAAAGAACGAAGCATCGACTTTGGCAGCTGCGTT
>c100938_g1
GGAAGTCGGTGCGTTCGTCGCAGATTGGGGGCGATGGGAGTGGGAAGGACGCCCGCATTGCCGAGTTGGAGGCGGAGGTG
GCGGAGCTCCGACTGCGGCTGCAGCAGGTGCAGAGGGAGAACTACTCCATCGGAGTGCACGATGGAGGGACAATATTGCT
GGAGGGACAAACACCCCGCACAACACCCCTGACGACACCGA
>c100939_g1
GGAGGAGGAGGGAGTGGCGGTGCGGGAGGAAGGAGAGGTGCCGGAGGATGATGTTTCAGAGTAGGAATCGCTGGAGGAGA
GGACACTGGACGAGTCGGAGTCTGATTTGCTCTTCTTCTTCATCTCTCCTCTCTTCGACTGCCTCTTCCTCTTCCCCCCG
CCCTTCCCCTGCCTCCTCACCCGCCCCGCCCCCTTCCCCTCCTGCCCCTC
>c10093_g1
GGGAAGCAAGGCTCTAAGGCGAAGGACGTTTACGCATCAAAAATTAGCCTTGCATCAAGGGTCGTAAAGGTGGAGAGACA
GGTCGACGATATCGAGATGAAGTTAGATCAGCTTTTGGAATTGTACATGGAGGATAGGAAGAGGTTTCTGGCGTTGCCAT
TCTTCGTCGGCGGGGGCGGATCGCTTTCCGACGATGCCCCTTGTCCACCACCGCCGCCGCTACCACCTATGACCATACCG
AATGCCCCTTGTCCACCACCGCCGCCGCTACCACCTATGACCATACCGAATGCCCCCGTCCTCAAACCGAAACCCATACT
GGTGGATAAGCAATCATCCGAACCAACTTCACCGGTTAGAAAGAAATTCAAGGAACCACCAACGGTTTCTGTGACGAGGA
AGCCAATGCATCGTGGCTACTCCGATTTAGGCAATCGGCTGAAGAAGAAGGTGACGCTGAGTTCCCCGTACGATGGTGAA
GTAGTCATAGTTGTGCCGGCACTTGAGCCGCCCCCGCAAGCACACACGCAACCATCCGTCCAATCTCATACTAGTTCGTC
GCCAGTTTGCGAAACGCAAAGCCAGGAAAGGCAAGAACCCGGCAGCCCCAAGACCGCCACGGAGGAGAGTTCCGTGTACA
TAGAAGATCATCGATTAGGTGATGGAAACGAGAGGTATGAAGACGAGGGTCAGGACTCCGATACGGCCCTCCTTGGCAAA
TCGACCGAGATTACAATCACATCGTTAACCCTTCCCATACCATCCAATGGTTTACAACGGAACGAAGAGGAAACGTAGCC
TATAAGACGATGACAACACGACCACTCCACGCTGAGCTGACCATTCTCAAAACGGATATTATTCGAATGCACGGCACTTT
TGGACTCTTTCAGTAATGGGGTATCC
>c100940_g1
CGTCGCTGTCGCCAGGAGCGGAGGAAGAGGAGGTCGGGCGCTGCGGGGAGAGGGGAGAGATGGGCGCGAGGGCGGAATCG
GTCCCGATGGGGGCGTCGCGCTGTGCAGCGAGGCGCGCCTTCTGCTGCGCCATGCGCTGGCGGATGGCGACCTGGGCGGC
GCTAGGGAGCAGGGAGGTGGCCTTGGCGACGGCGAAGGGCGACGGCGCCTGGGAGGTAAAGAAGGAGGACTTTGGGGTGA
AG
>c100941_g1
GGTGCCACGTTCAAGAAGTGCAGCTGCGGAATGAGCGGAAACGGCGGCGCGGTTTATGTCCTGTTGAAAGGAGGGACGTT
CTCGGTTGGCCCAGACGCCTCCTTCAGCGAGTGCACAGCAGCAGATGGCAGTGGCGGTGCGATTTATCTGAACTCAGATA
TTGAAGGCGGAGTTCTCTCGATCGACACAGGAGTCACGTTCACGACGTGCAACTGTGGAACTTCAGGGGGTGCACTCTTT
GTCTCGATGGAA
>c100942_g1
GCCGTGTGGCGTCATAGTGATTAGTTATTATTAGAACTTATTTTCTCACCACATTGGGGTTTTTGGGTAGCCGGCCCCTT
TTAAGTTTGAAAATAACATTTTCAAAATGCACAAGAGAGGTGATACCAGGGATTTTTCCCGTCGCAAGAACACAGATGTG
TCAGCGAACGAGTGGCAAGCCAGTGATTTCAAGGAACAACTGGAAGGAGCACGCTCGACTGTTCAAAGTT
>c100943_g1
TGCTGTGGAGTGTGACGAGGAGAATCCGGTGATGGTAACATCATCAAGCACGACAATACCATTCGAACAAAGAACGAGCG
GGTGAGTGTACGGCGCGTTGGTTGATGTGGACGAATCTGCGTGGATGTTTACTGTTGTCAGTGTGAGCGACACTTTGTTC
GTTGACGGTTTCCCTGTGATCTTGAACAATCCAATCTCCGTATTTTTGTGGAGTAAAACAACTTTCGACACAGCGAACCC
CCCTGTGGCGACCAG
>c100944_g1
ATTTTAGTTAACTACATAAGTTAACAATCACCCTGTATACATGAAATCCACTACATTTTTCAAATACGTTTGTTAGATTA
TATAAAATGCAAGCAGACATCATATTATGTAATTATAATTTCTCATCGGCATCTGAATCACTTTTGTTGTGGTGTGTGCA
GACTGCCATAAATTTGGTGTAATTTCAGCAAATACTTGTCTAATTAACGACTCAATATCACAATTTCCATCAACATTAAG
TGAGGCG
>c100945_g1
CAGTGTGAAGTATCAATACAATCTGTTTTGTAGACACTTTAATTGATCAAACGCATACCGTGTGATCAAAAAAATTCAAA
GTGAAAGCTTCATATGGATCGTATACTTGTTGGAGCAACAATTAATTTTAGGTAAAAATAATATCGGGCACTTTCCGTGT
CTTGGACAATTGTCCATCGTATGACAAATGCCAAACGCAGAAATATAAAAATAAATATTCGTTATTAATACCACAGTATT
TTAAAAAATACTAGTATCAATTAAGGTAAATCATGATTTTCGGCAAAATTA
>c100946_g1
AACACATATGGGAGCCACCATGCGCCTTGGATCCAGGAGAACATATTTCCAGTCTACAGAATGCAAATCAGCTAAACTAT
ATGGAAACAAGCGCTTCATCGATGAGAGACATCGACACAGATATGAGGTGAATCCTGAAATGGTAGCACGCCTTGAAAAT
GCTGGCCTCTCTTTCACTGGCAAGGATGAAACTGGCCAACGCATGGAGATTGTTGAGCTGCGTAATCATCCATATTTCAT
TGGTGTCCAGTTCCA
>c100947_g1
ATCTGAAATGACAAGGGGCGGAGTTCAGTAAAAGTTGAGGGATCGGGGCATGGATGACCAGGCGGGAGTGCGTCAATGAA
CAGCCCGCCACCATAGCCATAGGTCTCCTCTGATCCAATCCTTCCACTCATCGCTTTGCTTCGTTGGACCATGCAATCCT
TCATTGTCATCATCATTGCACCGTCCCCCACCCCTCCTCCTTCAACATCACTCACA
>c100948_g1
ATGATGAACTCGTTCTTCAGCCGGCGGTACATCGCAACCTCCTCGCCAAACTCCTCGCGGTCCTCGACGGTCATGTTCTT
GTACCGCCGCATGATGATCTGCGTGTCCCGGTACGTCGCGCGGTACACCGACCCAACAGCAGTGTCCTGGATCAGGTCGC
CGACCGTGATCAGGCTCGGGTCGACCCCAAAGCTCAGCTCCGTCTGCAGGTCGATCTTCAGCGTCTCGGTGTACGTGTTG
TTCGTGTCCCGGTACGTCGCGCG
>c100949_g1
AGTTCATTCAATATTTCACCCTAGTTCGGGTTCAATAAACAATAAACAGTAAAAAAACGCGGGGAATAGTGGTGGGTGAA
AGCTAAACAGTGTCTAGGATGAATAAAAACGTGAAAAAATTATAGGTCCAATATATAGAATAGTGGGGAATGTTAGAAGA
GAAAGAAAATAACAAGGGCCACTACCACTGAGAAGATCCCAGGGGCGG
>c10094_g1
GGGCAATGTCTCGGCGGATGTCTGTGACTCAACGTCAATCGTCGTCTTTTCGTCAATCAGATGCGCAGCCACTGTAGGGG
GTGGCGTGGAGAAGGCAAAGAGGTGCAGGAGTCCAACAACATCATGGGGATTTTTCGGCAATTGGGGCACCGCGGGTGCT
GCGGTTTGCGGAGCAGCGGCAGGTGCAGCCGCAACATCATCG
>c100950_g1
GCGAGCTGAAGATTTTATAACATCATAACTAAATATAGACTGCAATAAAGGGAACAACACAATAAGCAAAGCACTGTTCT
CAACAAGAAGTCCAAAACCACACAAAACCTAAGAAACCAGAATGCATAAAACATAAAACAGTTCCTTAGTACTCGTCTCC
CTCATCACCTTCCTCTCCCTCTGCAGACTCAGCGCCAACCTCCTCA
>c100951_g1
GAAAACTTGAAAGACGTTCAAAAGAAAAAGTTGAAACAGGGGTTCGTCCAATTAAGAACGAATATAACTCTGTCATAACC
AAAATGTAAATGTAAATATTTTTTTTTTTTAATAAATTCTCTTCAGCGTTTAAATTGAAAATCGACTGAGATAAATAACT
CAACATATATTTCTCTCTTCTAGCGTATTAAACCAATAACATAGTCCTGGTTATGTTATGAATTGATTGGATGGC
>c100952_g1
GGAAGTGCATGGTCCAATCTGCATTATCACCCGCTGGGACCCCTGTCGATGTCGTGGAAAACTGGATCATTTCCTGGGGC
AGCAGTCGGCCCGGGAGTTCAACCAGACGTTTGTCCAGCTCCATCTGCCATACCTTGAACACTTCCATGCTCTCCGGTGT
GGTCTGAAGACGGCGGTTGAACGTTTCCAGCCGTTCAATGCGCCGATCCG
>c100953_g1
GAACCAATGTTTCTTTTTCGACTTCATGACTACAGACAACTAAAAGCGGACTACCGGAAAACTTTGACAAATCCACATTC
TGGCTTTCTCGGGAAATTATGAATCCTTTTACGTCCTTAATGGCATTTATAGCTGCTAATATATCAGTCGTTTCCAAGAG
ATTTTTTACGACAAGCATTAAGCATTGCGATTCGGCACTTAAGTGGTTATTTCGAGTAGAGATTCCATGGAGGCCAATAG
GTTTATACGTTAAAACTGCTACATCCTGCTCTACTGAAGCTGTATCATTTAGCGATGCTTGTATTACTGGTGAAAGAAGA
TCATTT
>c100954_g1
GAGGATTGGGATGAGAGAGCCAAAATTCCAGACCCTAATGCTGTAAAGCCAGAGGACTGGGACGAGGATGCACCCCTTGA
AATTGTAGATGAAGAAGCAGAGAAACCTGAAGGATGGTTGGATGATGAGCCTGAGGAGATAGATGATCCTGAGGCCACAA
AACCAGAAGATTGGGATGATGAGGAGGATGGTGAATTTGAAGCCCCAAAGATCGAAAACCCAAAG
>c100955_g1
TGTCACCCGGTTGAGCGCCCGAGCGGCGGAAGGCGTGATGCGCAACGCACAGCGGCTCGATCAGCGCAGCCTCGTTCAGC
TTGATGTCGCCAACGGCGTGGACCCAGCGCCGCGGCACGACGATGCGCTCGCTGAGACCGCCGCCGCCACCCGAGAGGCC
GATGAAGCCCATTCCCTTCGAGAGGTGGTAGGTGTTGTTCGCAGGCGAGGTGTCGACCTTCGGGTCGAGAATGTACGGCT
CGACGCAGACG
>c100956_g1
TCCCTCTCTCTACTTCACTGAGTGCGAGTTTGCGAACAACGACGCGCGGGACTTTGGCGGGGCTCTCTACATTGTCGCAG
CCACCACCCGGACAAAGGGGGCGACACCGAAGATCCGCTTCGCCGACTGCGCCTTCATCGCCAACGGGGCGGGGTGCATG
ACCGGCACTGACGTGGACTTTTCAGGGCCGTGGGGCCAGGCGCTGGACGTGGCCTTCTCCCCCG
>c100957_g1
GCCTGGTGCGAGACGACGCTCACGATTGCGAACCGGACGTACCTGAAGATGGAGGTGAAGGTGATGTCGCTGCACAACAG
GTGCGCGGTCGAGAGCAGGCAGAACGGGGTGAGGATACGGTCGGGGTACGCGTGCCGCATGGACGTGATGGTCAGGCAGA
AGGGAGGACAGGCGGAGTTCAGCGACGAGCTGCTGGTCCAGGTGACGTACATCAGGCACAACCTACACGCGACAAAGTAC
TACCTGGTACCGCTCAGGCACGGTGCGGTGCAGCAGGTGGCGGGCAACACGGACAGACGCGAG
>c100958_g1
GTTACAATCAGCAACGTTGCCACATTCCTTTTCTGGAATTCGACATTCCTCCAATGTTCGTCGTCAGACAGTTGTGGCGC
ATTCTCCATCCAAAACATCAAAGATTGTTTGTCTATTCGAGATTCTGATGTAATCAATTGCACAGCGATGAATAGCGGTG
GTGGTGGATGTATCAACACTTTCAGCACTTCGAGTGGAGATTGTGTGAATGGGGATGGGAGTGAGTTGTTGAGGACATCT
GGTGGAG
>c100960_g1
GCAATGTGTCTCATTTAGTACGACGACACAGAGATTGATGTCACATTTTTTGAGATACGGAACTAAAGTGAAATAACCTT
GAACCTCAGCCTATTACGACTTAACAAACGTAGTCAATTCTCGATATTTTGCTTCGGGTAAGAGATATGAAAAAAAAAGT
GACTCCGTGTGTTGAATTTTATGACCAAATTCGTTTTTTCTCTTTTGAATATATATTTACATATATTAAGTTATACGAGT
TCGATTTCCAATCTTGTTTTATTTAATTTAATGTCATTACATGTTTCGATTCAGAAGGATTA
>c100961_g1
CAGGGTGGCAGTTACACGTGAGGATCCCCGGGGCGCGCCTCATCACCGTGAAGGCGCCGAAGATCGGCATCGACCGCGCG
CAGCGCCACACCCTCCACGTGAGCAGCCGCGGGTTCCGCGCGGAGGGCGCAGTGACGCTCACGGAGGCCAACAACACTCC
CACCGTCCCCGGAGAGGACGCCTTCATCTGGATCGAGACCACCGGCACAG
>c100962_g1
CGATGTGGTGACACAAGCTCTGCGCGCTGTACGATTGAAGGGCCTCGCGGATCAGGGCGTTGAGGCCGAGCTCGCGCTCG
AACTTGAAGTCGGTTTCGCGCTTGCCGGTGAACAGCTCCGCGTACACCCACAAGTTCGGGTTCACTTTGCGGCTCTCGAC
CAGGCAATACTTCGCGACGTGCATCGGAGTGGAGTGGCAGTTGTCCAGACGGATTCCGTGGAAGAGCTGGGCCGTCTTGC
GAGCGTAGGCGCCCATGAGGTCCCAGAGAAACG
>c100963_g1
GTTTAATTCCCGAAAACAAGAACAAGCAACGATGTAAACCGGCAACAAGAATATTGATTTTACTTCTATTTGTGCGGGGG
AAAAAACAACAATATAGACTGTCCCAAAATGTAATGTTATTTGTAGTGTGTGTCCCAAAATGTAATGTTAATTGTGGTGT
AATCTGTGCTAGAATCAATCACAACATATCAATATGGTGTTATTACACATTGTGATAGCGTAACCAGCTTTTAAAATGGA
ATACAAGTGTTTATATAGTAACATTTCAATTGTAGGACATACAAGTATAGAATTGTTTTTAATTCCTGAACTCTACGTAG
TCG
>c100964_g1
TGGGCATTGTCCGGTCCTGGTGCGGCGGTTTCGACTGGTTTTTGTTTGGCTTCGCTGGTTTTTTCACCTGGTCCGTCCAT
CGGTACTTGGGCATCAGGGGTGTCTTTGACATCTTTTTCGACACACGGCTTCACTTTCTCCCTCTCTTTCTCCACATTGT
CCTTCGAAATTCGTCCCTTGGACTCACGCTCCCCCCTCCCTCTCCGCCTATCTCCCTCACCATCTCCCTCCCTCTCCG
>c100965_g1
GTCCGAGTCATCCTCCGCGCAGACAGTCGAGCCGCCCGACTGGCTACCCGACCTTTTCATCGCATTCACGCTGGTGTCCT
GCGTGTTCCTGTTGTTGTGCCTTGTCTTCATCTCCGTCGTGCTTGTCATTGACGGAGACATCCTTGACCTGTGCAGACGC
AACCGGTACCGGTACTGGTTCAGCCTCAAGACGGTGTTCACGGTTGCGTGCGTGCTCGCCCTTGTCACGGAGGTTGGTGT
TCTCACGTGCTTTGTCG
>c100966_g1
GGCAGATAATAATCAGGCGCTGAAGGATGCGGGTTTAAAAGTAACCCTTCCGAGGCTAAAAATTCTAGAAGTACTTCAGC
AGCCAGACTGCCAGCACATCAGTGCTGAAGATTTGTACAAAAAGTTGATTGATCTAGGTGAAGAAATCGGCCTAGCAACT
GTTTACCGAGTTCTAAACCAGTTCGACGATGCTGGTATTGTAACTCGTCACCACTTTGAAGGTGGAAAGTCAGTCTTCGA
ATTATCGAC
>c100967_g1
GACTGACTCTGCGAATATTGACACTGAATCTGACGTAGACTCGCTCATCGTTATGGTTTAACCGTTTCACAGCGCTGACA
TGGACCAGACGTGACCTAAAACGTAAAAGACAAACAATTATATACCTATATATGTGTACGCTAACTAAAAAGCACATGTA
CGCTTATAAATGATTCCATCTACTAAAATTGTGTGTGACTAATATTTGTTTGTGTACATACTATCGACAAGAGCCGTGTT
CCTTTGACTAGTTTAAATCCCAC
>c100968_g1
GGAAGTGACGCTGAAGAAGAAGAAAACGCTCCACGTACCCTCCAAAGAAGTCACCTTCTTCGACTACGTGTTTGACATGT
TGGACGCCAACGAGGATGGCGAGATGTCTGGAACCGAATCGGCCAATTTCCTGAAGCGCTCCGGAATCGACTCGAACTCT
CTGGCGGAGATCTGGAACATGGCTTGTGAGGGCCAGGAGAACCCGACCATCGATAGGCAGCGATGGTACGTGATGTGCAA
GCTGATCGCT
>c100969_g1
GTCCACACCTCGAAGTACGTGAGTGTTGTTGGCAGTGTCAAATCATGCCAACACTTGTCTACTGTCATCGTTTCCAGCGG
CAGAGCAGCAAAGTTGATAATGTGTTCCACAAACCACCCAGCGATGCTCAAACTCTTCACGCTCAACGGCAATGTGCATC
GAAAATTATCAGGGTCATCAAAGTAGCGCCACTCCCTGGGAAGTTCGAAATGCACCAGCCGCGTCAGTGGCG
>c100970_g1
GCCCGACTGCTTTCCCCAGCGACTCAGAGGAAGACGGCGAGAATGGAGGGGACTCCGATCGCACCAGGGAAATCGCCCCA
GCTGCAAACCCCGCCAACCGGCAATGTCACAGCAGGGGAAGAGACGATGAAGAAGGGGCTCCGCTCGACGACGAGAACGA
GGCCCACACACAGGAGATCGAAGCCGCGTGCCTGGCCGAGGCTGCTGCGGAGTCACCTCCCACCACCTCCTCGCTCAGCC
ATGTCATCGAGGGGATGTCGTGTGAGGCGCCG
>c100971_g1
AAAAAAATGAAAAAAATGAAAAATGAAAACTTCGCTGCAGTTATAGTACAGCCGGCGGTAAAAGTTAGTTGAAATATATT
TTTATCTCAAAATTTGGGGGGAGCATAATTCACAACCGCACTGAATATGTGCTTACAAATAATCAAGAATCTAATGTTTA
GAACTAGAACGTAATATCATTCTCACAAACTGTGAGTGGGAATTTAAAATTTCATGACCGCGTTTAATATGCATAAATTT
GGCGTTATATTTGCACCAGCAGAAAAG
>c100972_g1
GAGGGGAGAGACGCCCATGGCAGCGCCTCCGGGGGTGGTCTTCGGCTTCACGGTGAGGGTGGTGCTCTCAGTGAGCCATG
TGGGGGTGGCAACGAGGGAGAGTTCCACCTTGAGGACCACATTGGCTGTGGGTTCTGTTGGCACCAGGGTGGAGATGTCC
TTTTCGGGAATGGACCACTTGAATGTCCCGGACGTTGCTCCCG
>c100973_g1
AAGAGATGATGCAGAGAAATGCTTGTCTAAACTGATTCAAGCTCTTGAGGATGCGAAGAAAGAAGCAGCTGAAAAGAAAG
CAAACGAGCAGCTAAGAATGGAGGACACAAAAAAGGAAGATTCAACATCTCAAGATAAGCAAGAAACTGAAAAACCACTG
ATTTAAGGACGCAAAAATATATTTTCAATTGTCAATTATGTATGTTAATGGCAGCTATCTAAAACATCAGTTTCGTTCTG
AAATAGAGCACTGCATCAATG
>c100974_g1
ATCGATAAGAACCAGGTCGTCAGACAAATCACTATCAATGATTTACCAGTCGGAAGATCCGTCGATGAAGTGTTCCGTTT
GGTGAGCGCCTTTATGTTCACCGATGAGCATGGTGAGGTGTGCCCTGCCAACTGGAAGCCTGGCGACGAAAGTGTAAAGC
CATCTGGTGAAGGAATCAAGAGCTACTTGTCCACTCATTGATTGTCTCTATCTTTCCATTAAATATGAA
>c100976_g1
GTCCAGTATATAGTAGTACTCACTCGCCTTAATTTCAGCTCTATAGTTTTACAGTAGTAGTAAAGTACAGTAGTTATCAA
AGTAAAGCCTTTGAGATGTAAGAAAAACGCGAAGAAAACGTACCTGGAAAAAGCGTAAGCAACAACGATATCTAATCTAA
ATCAATTTTTATTGAAAGCTACAAATTATATATAAAAAATTATTTCAGACAAATATCCGCTTCCAG
>c100977_g1
GTTTTCTGTATACGCATCAGAAACTTATTGCCGCTCTCATGGATTTTTGCCGCAAGCTCCGGTGACCAGTAACCTCTGTC
CATCACGAACAGATCAGCGTTTTTTTCTATTGAAATCATTTTCTCTATATGTTTCATCGCCATTTTGCGTTCACCAACAC
TGTACGGCTGAATATCTGCGTCACATATGAAGTCATTCAACACATCGTAAACTACTGATACTCTCGCAAATGTCTG
>c100978_g1
GGAGTGCGAGGTGCTGAAGGACGAGAGCGACTGCCTCGGGCAGTTCACGGCAATACACGAGATTGCGGTGCTGCTCATGA
TCAATGTGACCGTCGACGTGCTGAGCAAGGAGGAGTTCTCAAACGGGGCATTTTCGCACCTGAATCCAAAGATTGTGCAT
CAGGTGCTGGAGAAGATGAACCAGAACAAGGAGCCGTTGAAGAAGGAGTTCACGGAGGCACTGCGAAGTCTGTACGATGA
GTCGGTGGAACACACACCATTCACGTTGTTTAGTT
>c100979_g1
GAAAGATCGGGATGACCATGGCAAGAGATTGACATTAGCCTCTGTCTCCTTATGCAAAACAGTCCATAGATCGTCTTGCA
ATATGGGGACGGACATTATCTTGCGAGAAGAGTGGGTCTTCCAATTGCCTGTCCTACCATATATATCGCTGGACGTTCAT
ATTGTCTCGAACGTATACAAACGAGATTTACTCCCGTAAGTTATAGCACCCCACCAAATTGGGACCTGACAAAC
>c10097_g1
TTTTTTTTTTTTTTTATGTATTTATAATGTTATTTTTTTTTGTTTCCACTCTTTCAAATGAAATTGATTATTGTAGGTTA
TTGGTTTGTGAACGATTGATTTACTTTAATAAAACGTGTATCTATCATTGACAGCACTTTTTGCATAGAATTTCCCATTT
AGTGATGATTACTGTAACATTATATATCTACGTCTTGCACTTGAATCAACATTAGTAGAACACGTTATTATCTAGTATCC
TAGGAAATATTAGGGTGTTTTGGTAAAAGTTCAAACGTCAAAAATTTAAAAAGGGGCAACCCAGAAACGGTTGAATTTGG
AGATGTGGTATGCTAATATAAACTCGCTATAAATAAGGCAAGAAATTCATTAAATTGACAAAAATTGTGCAATTGCATGT
AAATAAAAACGTTTCTATCAATACCTTGTATGTATGTAGTAATATGACGTTGAAAATAATTTCCCAGAATACATCACAGT
TGACTATGACTACTTTGCAATATTCAAATGTTGAATTCTTTTAAAAAATTCACAATTCCAATAGGCCAGTTTTGTGTGTA
AGAGCGAATCATTTAAGTATACTAGTCTTAAGAGCTGACAAAACACATTTCAATATAACATTTTTGTTAAGTTGCACACA
ACAGTTATGCTTTGTTTTATTGTACGTAAAGTGTACAAATACGGGTAATTCATGGCAGATGGCCAGGTTGGCATTGGAGA
GTCGACAGTTTCCATCAAAATTGTCAATAATTTCGAAAAATTGTTATTTATACTCGTGTAAAACTGCCTATGCCTGCAAC
TACACTAACCACGAAATGGTAGACAACAGATCATAAATCACTGCCAGATCTTTTACATTAAATTTTTATATTCCATTCCA
CTCAACTTCGACAGTACAGAACTTATGGGAATGCGTGCAGGGTTGTCAAATCTATTAGTCTACCAGATTTATATTTATAA
GGTTTAATCCTCTGAAATTTACATCACAAATAAGCAAGCAACATGCATTTTTGCCTTTTTTAAGGAAGATTAAAGAAACC
AG
>c100980_g1
GGGCGGTCGGGGAGAAGGTGCATGCAGCGCGAGGCGAGGCTCGCGGCGCGCGGCGGTGCCGTCGCCGACACTCGCTTAGT
GCTTGACCGGCGACGGGTCGTGGTGGTCGCCCGCCTCGGCGGAAACGTACGGCTCGTAGACGTGCGCACGCTTCGCGACG
CACGAGAACTTGTCCTGGAGGAGGAAGAAGAACATGGCGGTCGACAGCGCGAACATGGCCCACGCGAGACCCGTGATGGC
CGTGTAGCGCGAGCACTGGTCGAGG
>c100981_g1
GCAGCGCGCGGGCGGCGGCTGTACAAGGAGCGGAAGGCAAAGGAGGCAGCGGAAGAAAGGGCGCGCGTTGCCTCCGTGCC
CCCGTCGGAGAACCGGCGTCTGGTCATCTTCGGCGGCCACGCGTCGCGCGAACGCCTTGGGGACGTGTGGGAATACGATA
TTGTGATGGGGCAGTGGTCGCAGCTGGTGTTCCCCCTGACGGAGACCCAGGCCATCCAGGTGAAGCAGCTGCCGAAACTG
GACCCGAATGTCTTCAGCCCCTTCCCCCGCTCTGGACACTTCGCCTTCCAGCTGAGCCCGGGGATGATGGCCGTCATCGG
GGGCACCACCCACTGTCTGCGGCAGCCCCTCGGGGACTTCTGGATCTGCACCATCTGCCACGACGCCCGCGTGCCAGAGA
CGGAGGAGGAGAAGAGAACAAGACTGGAGAGGGAGGAGATGGAG
>c100982_g1
AATAGATCTGAAAAGATCGCGGTGGAACTGGTCTATATGGTCACCCCAACCTTGATCTAATCTAATATAGTAGATACTTA
AAGCACCTTGGAAACAGTTGAATATATAGGTATAGGAAATCAGTACATATAGTCATAATCGTCATAGAACTTTATGCTGA
ATTAAAAAATTGAATAACATGCAGGATGTTCCATTTTAAATAACA
>c100983_g1
TAAAATTTTAGCAAATTTACTTTAGTTAATAGTAACAAAAAAAAGTAAAATGAATATTTATCTGTGGAATAGTTGTGGGT
AAAAACTTATTTCTAATTTATCAATAATTCATTCATTATCACGCACCCTCTGTTGTGCAGTAGATGAACTAGATAATTAG
TTACAGATTGTACAAATAGATGTCGCGCACAATAAATCTAATTTATATCCAAATAATGGATACTAAAACAATATGTATTG
CATATCTGATATTAAAATAACTTAAGGCAACGCCATAACTCTTATTCTTGAATTTATAAATAAATAAAAATATTAGGCGC
CAACTAGTGTGAAG
>c100984_g1
AAAAAAATACGAACCAGGACCTATGAGCTGGTACACCGGGGATACTAAATATAATATTTTCAACCGTCTGTTACAGCAGC
ACAACTTTCGAATTTTAATTAATAATTTTCTATTCGTTTCATATATGCTTGATATACCGTGCTGGCAAACCTACGTTTGG
TCAGTCTTTACAGACATAACAGATATGGACAATTATCAAATCCTGTATACTGCTTCGAGCAATATAGGTAGCAAGTACAT
TTTATTTTTACATCATGATGTACTAAAAAT
>c100985_g1
GGGATTCTTTCTTAACTCCCACGCCGGCAGAAAATTTCACTTCTTAAATATGAGAACATGACCAACGATCACATCCTGCA
ATTGATAAAGAACTTACAAGAAATAACTTCGCAGACGCAATCAGACTGCGGTTAAAGAGTGGCAGGATGCAGCCACTAAA
GATGTTGTTGAAAGAATTGCGCGCCCCAGTTTTGGGGATTCTGATTCTTCCCCGGCCCCCACCTCATCACTGGTGGAGGC
GGTCATGG
>c100987_g1
GACGCCACACACCCGCGGATGCTGGTGTCCCTCATTTCGAGTGTCGACGACGACGGATGGACACTCACAGCCACTCCTCC
TCCACTCACAGAGGAAGTCGATGTGCAACCTGTGATGGTTGCGCCGCTCATGGTGAGGGTGAGTGGGTCGAAGGAATTGG
AGCTGAAAAATGCTGCCCCGTTGTTTCCCCGTTGAATTTCGGTTGCACT
>c100988_g1
GATGTTATACGCTCCAGCACGATAACCCGTGCAACACTGGTCGAACCTCGTTCCCCAGCAGTGCAAAGAACCAAGTGTCT
TGACACAGATGGCCCCCCCATCACCGTTACTGTCAGTTGTTCCAGTTGTGGAGCAGTTGAAAAACACACACCCCTTCAGC
GTCAGTGCGTTGCTTCCTCCGCTGGTGATGAAAAGTGCACCACCATGTTGAGCGGACTTAATGTCTTTGAATGTGTCGCT
CGTATACTGCCA
>c100989_g1
TTCTTCTTCACATCGCCCGCCTTCACCGGCGCTTTCCCCCCCTCCCCTCCACCCGCGCCCCCCGCGGCCGCCGGCGGCAC
GAGCGCCGTTTTGACGGCGGCGAGGGAAGGGCGCACCGCGGGGTCACCAGAGAGAGAGTTGTGGAGGAGGTCCTTAAGGG
GGTGCTTCTCCAGTGCCCCCATCGGGGGGCGGTCGCCGTTGA
>c100990_g1
GTTTGAGTGTCACAATAGTTGAAGTGCTGATAAGGAAATAGGGGTTGTCATAGCCTTCTTCTGATTTTACGATCGTCTTG
AGGTTTGCACCTTGGATAATGATGTCGGTGGATTCGTGCAACTTGCCTATTTCACTTTTAATATCAAACGTGTCTTCCGC
GATTGTGATAGTACTTTCATTGGGAGCACCCAAGAGAGCGTGATGAATGAATTTGCATTTATATGCAAATTGTTCTGTCG
CGCATTTTGCAGTAGGATCACCATCTGATACAACTGAAATATCAGTTCTTG
>c100991_g1
TAATAATAATAATAATTTATTGTCTATTAGACCGAAAGGTATAAGACAAGTCACAAAAGAAAGAAGACAAACTTAAATTA
AGATTAGATATTAAGTGCACTGTGCAAGCCTTACAAACTAATTAATACATACTTAATCCAACAACAAAACAACTTATAAT
CAATGACCACTATGGTTTAAATATTCTTCGCATGAGTAAAATACATTCTCTATCAAGAATCTTTTTAATTTG
>c100992_g1
GAACTTATAAACGCATAAAGAATATAAATGAATGAATTATCCGGGTTTAGAGATATAAATAATTTAAATCGCAGGGAATG
GATGGAAATTTTTACTGGTAAAATACATCTATATCGCTAAAGCAATTCCCTCTGTATATGAATACAAAGAAAGATTCATT
GTATGGTACTACTTCTGTGAGTAAATCCCTCAGAGGTTTTAAACGCATACAATTCTGCTTCTACCTGAATTTTGAGAAGA
AAAATATGGTAAATCAGGTAAGG
>c100993_g1
CATCTCGACGAGAGCTCCTGTCGTTTTAATCGTGGAATATTCCGTGATGGAACAATTCGTCAGACGTACTGGGGTGTTGT
CGGAAGGGTGGATTCGGATGATGGGGCAATGCGAGTCACCAAGGATGGTGATTCCTGTGAATGTAAGATCTTTCCACATG
ATGAAATGGGATGGCTCTTGAAGTTCATTCGGAGAACAAGCGGGGCCTGG
>c100994_g1
GGGAGTGGATCGTGTTGATGAGGTCTCAGAACTGCGCAAAAGTAAATTTGTGAGCTTTGTTGTGTGGTGGTTCTTGCTTG
CAAATTGGAAGTGAGCATTGGTTGTTTTGCTTGGAGGTGTAAAAAAATTGTGAAATGATGAAAAAATTGTTGTAGGTGAG
TAGGTAGTGAAACAGAGTAGTGGAAAGAAGAAGAGAGTTAGCAAGAGAA
>c100995_g1
CGTTTTCATAGGTAATAATTTTCTGATATTTCTGTTAAATATAATTTGAAATGGAGACTGACCTGTGGTGGAGTGTTCTG
TCGATCTGTAGTTTAGAAGGTAGTAGTCTAGTTCTCGTTTTAGGTCTCTATTTTCTACATGAGCGCAATGTAACGCTTTC
TTTAAGGTTTTGACACATCGTTCTGCTAATCCAATGGGCTTTGCCCGCGTGGGTTCG
>c100996_g1
CGCAACAACGCCATCATCCAGTTCATCAAGTTCATGGCAAAGTCCTTCTTCATCAAGCTCCTCTTCAAACCCACCGCACG
CGCCGCCGTCATCGCCTACTTCCGCCCCCTCCACCCGCAGGAGACCCCGGAGGAGCGCGAGGCACGCACCGCCCGCGAGG
ACGCCTCCTGGCGCCCCCGCCGCTGGCTCCGCGCCCTCCGCCGTG
>c100997_g1
GGTTATGTTTATATTTTACTTCGTTTTATGGTTTTAATAATTTGCAAAGTCGCATTTTTAGTTACAACTCTACAAAATCT
TTTTTATTAAAAACATACATTAAAATTACAAAAAAAAAAGAAACGTTGCGTAACATTTAACCAAATAAATTTATAATTTG
TTTTTATAATTGCTTGGGTTGTTACAGACAACAACCATAATTAATGCTAGTTAATTATTGACTTCAGAATTATCAATAAA
AAGTTTTTTCTTAGGATCTATTACAAGCCCGGTGCAT
>c100998_g1
GTAATATATGTATATCCAAAAGGTTTTTAAGGATATGAATGATTGAATTGATATTTTTGTAAATAAGATAGAAATATTAG
TTATAGAGGGCGGCGGTCGACCACGTTTTGGAAGAGACTGATTAAACAGATTACCTAGAAATAAAAATATCTTTTTATTA
GAAAGTGTTAAGATATTAACATGTGAACTATTTAAATATTAGTTTACTAAAATATAGTAAAATTAAATTTCCAATTCTCG
>c100999_g1
CACATCGTGGTTGTCAATGAAGCCCCCGAGGACGCTCCAGTCAATACCGGCGCGGGCGTACTCGTCGATGCGGTTGCGGA
TCTTATAACAGGTCTGCTTAGAGGCGAATACATCAAGGAGGGTGTAGTACATGGGGAACGAGAGCTGGGGGAGGATTTTG
GTGTAAGTCTGCAGGTAGTTGACATCGCCGTGAAATACCTCGCCAAGCATGTAGTAATTGGGGATCTCCTGGACTAGGCG
CTGCCAGAAGAAGGTTGGGACGTGCTTGATGGTATCAATGCGG
>c10099_g1
CATCCACTCTATGATATGTATATGTCGCAGGTAGTTATTTTAGGAAAATAGCTTTTCCAAACATTCTCTGTCTGAGACAA
TTAGTATGCTAGTAATTCCTATTTAAACGGTATTTTTCTAAGAAAATGATATTTGAAAGAAACGATATTCGGCTAACAAT
ATTCAGCTTAGAAAGCTACATTACAAGGTACAACTGCAACTACTTTCATTAGCTCGAAGACCTCACTTCCTCCTAATTGA
ATTTACTTCAGAGGAAGTGCATCAGAAAAATCAAAAATGATATGACATCTGGTCATGAGAAGCTACTTGATTTTACAGTA
GGTGAGTGTGCTTCTATTTTTT
>c101000_g1
GACGAAACAAAAAAAACTAGTGAAGTGAGTGAAGTGGACGATTGAAATCTGTCGGGGGTGGTTTGATCATTTTGGTGTGG
TCTCTGCATGTGCAGACGCTGTTGGATCTTCTTCGCTACGAATTTTTTGAACAATCTTTTCAAAATATGCCTGTCTTTCG
ATTTTTTCTTCATCAGTGAGGTTTGTGGGGAATAACGATAAATACTTTTCTGATGTGGGGTATTTATCGATATACAATAA
TTGATCTTCATGAAGTTTTATTTGTTCAAGACATTGCTCGGGTGTTTCTGGTAAATCTTTGTCGGC
>c101001_g1
GTTTTTATTTCACATGAAAATCCTGTTGGCTTTTTCGGAATTTTAATTTTTGTGAAAGTCAAATTTCCCCACAATTATTC
ATCTTAAGTTTAGAGAACATTAAACTTGAGTTAAAGTGAGATTGTCAAATAACACGTAACACGTAAATATTTTAAGTCTC
AAAAAATGAAATATCTCGTTGAATCTCAACGTGTGTTAATACTGATACAGGAAAGATTTGCACTTCACTGTTTTTTTTTA
ACATAAACCGCGTATTCTTAAAAACTAAAAAGAAAAACAAACACTTGTTACCTGCAATAGTGCCACTACATATTACAGAA
ACTAGTACTAACGCAGTCAAACATTG
>c101002_g1
GAAAGGGAAGAAGACACAGGGAAAAGGAGAGAAAAACAACAAAGTAGGGGAGGAGGATGAGTGGAGTGGGATGAGAAAAA
CATGGGAAGCGGAGGAAGAGGAAAGAAAACGAGGGAAAGAGGACAAAGAAACAAAACAACTTCAACCATTCCCTCCACCT
CTCATTCTTCCTGACATTCCTCATTTCCCGTCATTTCCTCTCATCCCCGTTCCTTCTTGTTCCCTCG
>c101003_g1
GCAGCATCTATTCCGAGAACAAGAAAGAAGTTCTCCTGGCAACGGGACTCGCTCCAGAGGCGCTGAGAAGTAGACGTGGT
GTGTATGCTCTGAAGGGCTCTCCAGAGTTTTCTGGATTCGTTACTGGAAAACAGATGCACTTGTTAAAAGGTGACCTTGA
GAGCCTTCTGAGGAGATCATGAGGCACGGCCCGAGGCACGCAGCGGGGC
>c101004_g1
AAGATGGCGCAGGCAGTGACGATGAAGGCGACGTAGACGACGGTGTGGAAGGGGTCGGAAACAACGTCCTTCAGCGAGTG
AGGAGCCGAGAGGTAGTAGGAGAGACCAGAGACGGCAGAGAGCTGGGCCGAGCCCTCCTCAGCCTCCCAGACACCGAGAA
GACGGACAAGGAGGTTGTTGGGGAAGCGCGAAGCGAGCATCTGCGAGATGAGGAAGACGTTCGAGGTAAGGGCAGACTCG
AGCATGATGGGCATGTTCGAGGTGTAGAAGAGCTTGACGGGGTAAGTAGCACGCTGGCCGCG
>c101005_g1
ACGACGTCAACCTCGTCGTGCGCACCATCAACCCCTCCGCGTTCACCTCGGCCGACTGGGACGAGTACGTCGTCAACGGC
CCTTACCACTACAACACCAAGTCCAAGGCTTCGTGGTACTGGTCGCGCACGTGGGGAGCGTGCAAGCGTCTCGACACGCG
CTGGTTCGTCCTCACCGACTGGCAGCGCTGGGTGTTTGGCAAGTTCAACGACGACGAGTCGCACGCCTGGGTCTCGCCCA
TCATGACGTACTCGGAAACCGAGCCCAG
>c101006_g1
GGAAGTTGAAGACGACGGAGACGAGGTCACCGCTGGCGGGAAGAGAGACGAGGGGAACACAGTCTCTGAACGCGGCAGCT
GTGGTGGCGGGGATTCGTACGAGGTGGAGCTCCGTTGGAAGGTGAGGCCATGGATGGAGAGATCGCCGCTGCCGTGGGTG
CTGATACTGCCGATGGTGGCGCTGTCGGATGTGGTGGAGCGGCGCCGGATGCTGTCAGCATCGTTGGGGGTGAACAGCTG
TGAG
>c101007_g1
CTGGGAAGAACGATGCATCTGACCCCGAGGACAGTGACCTTGATGGCGAGGAAGGAGAAGATGAGGATGAAGAAAGTGAT
GAGAGCGGTTCCGTGGACACAACTGCAGAAGCTTCCATCAAGTGTTGAATACTAATTATTCCATTCGCTCCTTGCACCAC
AGAATGATACGTCCTTATTATGAATCAGTCTTCACCATTCTCACAGTTGAATTGTAACAAACCCCACCACTCCACCCGCA
TCCCCTCCAATCCTATGAATATTTTCCTCCGTGTCGGTAACGGTCGGTTAGGACCCACCCAGGGCTGATTGATACTTGTT
CCCCAAAGTTGGG
>c101008_g1
GGGTGTTTGAGTTGTGATGAGTGAGATGTTGAAGATGCAGTTTACAGTGTACGAGCTGTGGCGCTGGAGCTAGAGCGACG
GCCAGGGAGCGAGACGAGTGAGAGACACAGAGTCGGTAGGATCCGTAAAGCTCAAGGCGGGGCGCAGCCCTATCTATGCG
TTGGGAGAGACGAACCGATGAAAGGTTGCGTCGGGGGTGATGGGGCTAGTGATAGCGTTTGGTTGTGGTGGTGGTTGCGG
GGCGGTGTCGGTCGGGA
>c101009_g1
ATTACATCGTCTCAATCAGATTGTGGGCAATGTAAAAGTTGATAAAGAACGGCAAGCAAGGGATCTGGTTGACAAGTGTA
TGAGTTTAGAAGCAGAACTGCGGGCAGTGGAGCCCTTGAGGGCCGAGGTTATGCAATTGCGTGCTGATACTCAAAAACTA
AATGGCTCTCGTCAAGAATTGTCGGCGCAAGTGCAAACTCTCAATCAAGAATTGACTAGAGCACAAGCTGATCTCCAGCA
GGTTCCTGCATTGAGGGCAGAGCTTGACAGTTTACGTCAGGAATTGATACGATCCAGGACGGCGATTGAATATGAAAAGA
AGGCAAATACTGA
>c101010_g1
GGGTGGGGTTCCTCCGGCGTTGCCAGTTGAAGGCGGTGGCGGCGTGAAGGAAGGGGGAAGTGACGTGGTGTGGATGTGGA
AGCTCTGATGCGATGACGGCTTTGGCTGCTCGTCATCACTGCTGTGCTCCTCTTCTTCCGTCGGCGGAGGCGATGGTAAA
CCAGCCGGTCCGGCTGATGAAGGGTGATCCATGAGAGGGGAGG
>c101011_g1
GGGAAATTGCGAGATTAGGGCTGGAAAGATAACTGACGCTGCTGAATCCTTTTACAAAGTGCTCTTGATGCACATCAAAG
CCAAAAGAGTTGAGGAGACTTGTGAAGCAAGGATTTGTTTGATACAAGCTTTCTTAAAATTGGGCAATTGGCAGGAATCC
TACACCCACCTCCAACAACTCTTGGAGTTCGCACAGAGTCACAACATGCCATATTACATCGGCCAATCCTACAGGTACAT
GGGCGAGTACTACCTGAACCACGG
>c101012_g1
ATTAGCGAGGCCAAAATATCAATCTCGTTCATCATTGCAAAAAGTGACAATTAGTAACGTAAGATATAAATATAGTTATT
TATTTATTTAGCAATTTAAGATGAATCGAGGGTATATAATAAATAAATGCACTTTTGATGTAGATATCGGTCCCATTCTC
GACTGGATAAAGCAATGTTAATGATATCATTTCGTATGTTGCATATATAGGAGATTATATTTGTAAGATAGTTTTTCGTA
AGTAATAAGAAAAAGGATTTATTAAATTGATAGTATTAATTGAATAACTAAAGCAATAATTTGATTTATATCATATATGA
CTATAAGTAATACAAAAT
>c101013_g1
GGAGGAAGGTTGACGACAGGTGGGCAGTGACAGAGAATGTGCACAACCTGCGGCATCAGGTGGAGACAAAGATTGATCAG
CTGGACAAGCAGTACGGGGTGAGCGAGAAGATCAATCAGAAGATTGGAACGCTCAAGTCGAAACTGAATGCAGACGTGGA
AACAACGAGGGAAGAGGGGCAGGGAGATGTGGTGTCGATCTCGCCAGTGGATGAGATTCAGTGACGTAACACGATCGAGG
TGTTGG
>c101014_g1
TTTGTTTCTTTTTTTCTTATTTTGACTAATTCGGGTGGCTTTCTCTAACGTCTTCTCTTGGTGGAGTAAATAATAAATAC
GCTAAGCTAATAGCGGAACTACTAATTAAGGAAATAAACGCCCTAATATGTAATTTTAGTAAATAAAAATCCAAAAAACG
GCTTAATTGAACAAATTTATTAATTTCGTATTATTAATTAGGTATATATGTTACGATGATTTCGATAGAAATTTCTGCCA
TTGATAAATTTTTGAACCATTTAGTACCTATATTGTTTTCGTATCGGTTTTG
>c101015_g1
GGGGAACGCGTGGAAGAGCCGGGGGAGCTGCCGGACGGACTCGGGCGAGAGCTGGTTGCGCTGGAAGGAGAGGGACTTGA
GGTTGTACGCGCGGCGGTTGATGTGGTCGATGAACTTGTTGAAGCTCTGGTCCACCGCGTTGTTCTCGACAACGAAGGAC
TCCCAGTACTTGGCCGAGAACACCATGCCCACACCCTCGCCGCCCAGCGGGTTGCCGCTGAAGAGGACGGACAGCACGCC
GTCGCTCGCTTTGACCATGCG
>c101016_g1
CGAATAATCAAATGTACAAAAAAATTGTTAAAATTGGTAAGAGAGGATATTAATCACATTTTCGAAATTAATTAGCTTTC
AAATAGATGTAGCAGACATTATTAACATACATCAATAGATTCGTATAAACATCTTTCTCTTACTTATTCTGTGTCAATTA
TTAATGGGCGACGTAATATTCGGGATATTTAAGACAACTATCCTG
>c101017_g1
AAAGCGCGCAAGGAGCGAGATGATCAAGAAGAATATCGCGCAGCTGGACAACAGCCTCAACGACGCTGACATTACGGAAC
TGGCGCAAAGGACAAAGTACTTCTCGGGATGGGAATTGACAATGTTGTGCAGGGATGCAGCGTTCCACCCGCTGCGGATG
CTGCAGAATGCGACGCATTTTAAGGTGGTGGAGGGGAGGAGCCAGCAGGAGCCGCACGAGTGGAGGAA
>c101018_g1
GAACACATGAAAGATACATATGCAAAGAATATTTTAGGTTTATTCTACATTAATGGAGAAAGTAACAATGATAATATCTG
AACGGATTGATTATTTAACATTAGATACCTACACTTACCTGCTATAACTAAAAACCCAGAAAAAATAAAATTCAAAAAGG
AATTGCATTAGATATCCTAAATACAGCCATAATATCTTAAATATTATATTCTAAGTAGCCAATGA
>c101019_g1
GGCACCGAGAATTTCTGTGGCACACCGGCCTACCCATGCAGCACCATCAGCGCCGCCATCGCCCGTTTGACCGAAGATTC
GAAAACAGTGAAAGTAGCCGTCGCAGTGGAAGTGACGTCTCCAATGGCGCTCAGCGGACTCACCATCACCACGGCAACTA
GCGGCGAAGCGGAGCTCACCGTCACTGCTGCGGCGGCCACATCATCGGCCAGTAGCTCACCGTCACTGCTG
>c101020_g1
GTTGAACAGAAAGTTGTAGAGGGACTGGAACTCGGTGATCTCGCGCTCGGAGTAGCGCACGAAGGCGAGGTTCGCGTCGC
TGACTTCCATCGGCGTGCGCGCGTACTCCGTGACGATCTCCTCGACGTCGTTGAAGGTGCGGAAGCGGTTGTTCTCGTTC
TCCTCGAAGATCTGTGCGCTGGTGATGAGGTCGTCCTCGTCGAATTTCTGGATCGAGAAGGCGAGCTGGGTGGATTGGTT
CGGGAGTCGCGGCGTGCTCGTGTTGTTCGGCGATTCCTCGTTGCCTGATTCCTGGTTGTCG
>c101021_g1
CGGCCTGACTAACTCTTTCACATTCGTTCAGGTAGTAAGTTCAAGGTGAACGCACGGTTTACTAATCCACGTGTATAAAA
CAGTGCGTTCAAGGTGAGTGCTAGGCTCACTAATGCACAACACTCTATCAAGTGGCGTATTTAAAGTGAACGCACTGCTT
CTGTGCCGCATTCTATCAAGTGACGCGTTCAAGGTGAACGCCTGGATTATTAATACACATTTTTTATCAAGTGGAG
>c101022_g1
GGCGTCTGCAAGCACATGCTTCTCAAGTGCTGTTGTACACTCCTTCAAAGAGATGACAGCTGGAATATAGGCAGCCAACT
GAGCTTGTAGCCCTCCATTTTCGTATTCCAGAGTGCTGATTCTTTCTTTCATAATTTTGCTCTCCATACCTCTGGAATTG
CTTCTGTCTTCAAGGATCTGACATGCTTCAATGAGCTCGCGGATCTTTCCTTCAAACAATGTTTC
>c101023_g1
AATAATTAAAAACAAATGAATAGAATTATATTATTTTAGTATTTTGAAACAAAATTTATTATACTTATAACAACGTTTAT
TGGTTTTTCAAAATCTTGGGATAATTGTATAAACCTACGCATTGGAGTTATTTTTTGCGAGTTTTAGGTACGACGCGACG
ATATATGTACATACACCTACACAGCACACTTCGTCCGACAGA
>c101024_g1
GAACGGTAAGTTATTCTAATTTTTTACGGTCTTGTATGTATATATGCATTTTCTTGTCGCTTATAATCAGGAATGCAGCA
AACGCATTACCTAATCGTATATGGTAATAAATCAGTGATTAATAAAAGCAGCAATGTGCCATTGTTGTTCTATACTAATT
TTTTTTTTTGTATTACCTGCATATTATACATTAAAGCCGGCGTTTATATTTTATGCGATTTATCTTGACCGCAAGGAAAA
CCACTCACTG
>c101025_g1
GCCAGGAGGCCCGATGGGCCAAGGGTGGGGCATGGGCCCAGACGGAGGGTACGGCAACTATGGCCCTCCTCCCTCTCAGC
AGCAGCAGCAGCCGTGGGGCTCCCCTCCCATACCCCCCGGCGGCCCTTACGACCCCAACCAGCCGCCGCCGCCGCACCAG
ATGTCCCCTTACGGCTACGGGGGCCGTCCATACCCCATGTACTCCCCCTCACCCGCCCACCTCGACGCCAACGGTGGACC
AGGCGGCAGCGCCGGCGACCCCGGAAGCTTTGCCCCCCCG
>c101026_g1
TCTTATTAGATATTTACCTGGTCACTAGATAAATATTTTACGGTCGTGCCTGCCATGCATTCAAGTAGTGCTAAATATAC
GTTGTTATTGTATAATAAAGCAGGAGAACCGCCATCTTTACGGCAATTTCTGTATTCAAACAATATATTCAATGTACTTG
CTGCTACACGTTTAGAAAACTTTGCGATAATGTTTAGATCAGTG
>c101027_g1
TTTCAAGCAAATAAAATTAGTTTTTTCCCCTACAAAACACTCTGTATATCTAAGTATTTATGCTTCAGGTATCAGTTGCT
GATTAATAGTAAACATTTTTTGTTTCATCGTTAAGAAAATAAATATTACAAGCAGTTGAAACAATTAGTTGAAATTGATT
CTTTTCCGAGCCGATTTTTTTTACAATTTTCCAATTTAGGTAAAACTTCAACAAACTCGACG
>c101028_g1
GGAGTTTTGTATTACATTTAGCGGAAATGCGGTTGGTGAGCTGATTCAGAAACTAGAGGAAGAGACTGGGCTTGATGACA
TTATTGTGTGCTCTCGCAATCCTTTGAACCGAAAGCTTTACCCTCTTCGCTTGCAGCTTCCTCCCAACAATGCTACCATG
CATGTTGTTGTAATTGAATCTTCATCAAAAGGGGCAAGAGAATTCTGAAATGTTTCAGCAGACAGACATCGCAGTTTTGA
TTTATGATTACATAGAC
>c101029_g1
CGTCGTTTCGCACAGCCTGTGCCAGGGATTTCACCATGCCGTGTCTTGAACGCACGTTTGGAAGAGGAGACAAGAAATTT
GTTGAGAACCTCGCACAAGACGACAGTGACAGAGACAAAACGATGAAGATAAACATAACGTTATATGGCTTTTGCAGTGA
AAGTAATGTTGTAGAAGATTTGTTCCCCAATGTTGACAAAAATTGTCAGTTTGGGCAG
>c10102_g1
GACCATATTTGTTTCACAAACCCTCTTTTGCACACCATCAGACGCCGCCTTTGCCACCATCACCACACCGCTGATCGTCC
TGAGTGGTGGAACAGTGACACTGGAGAAGGTCAAAACCATCAATTTCAACTTGAACCAGGCCGACACACCCCTGATCATC
GCAGTTTCAGAAGCCGTTGACTGTGCAACCTTCACTAACTGTTCCG
>c101030_g1
GGCGGCGTTCGGAAGTCAATGTCGAATCAATGTGAAGGACGGAGTGCTGGGGATCGGAGCGGCTGCTTTAGCGGGAGCTG
CTGCGAAGAATCAGCAGAAGGGAAGGTCTATGAAGAAACGAAAGGCTTCGGAGCATGTGGAGTCACCTTCAACGACTGCG
GCCGGCACAAAGCGAAGAAACAAGAAATCAGTTCCCACGCAAAGTCCCGATGATCACAAACTGCCGCTGAAGAAGCGTCA
CTACTTGCTGAGTGAACAGACGGCGAAGGGAAATGATAGCGGAGCAGAACGGGAGGACACTAGAAGCCACACGGTGGTCA
ATCCTTGCGCCACAATCGGTG
>c101031_g1
GCTTTGCATTGCACCCGTTGAAAGTACACGATCGGAATGAGAACGTTGCTGTTGAAGCGAATTTAATCATAATACAACCC
GTGTAAGAATTTGTTGATGCACACTCTTTGAAAGAACACCCAACGAATGAGCCAGGCCCAGTTGTTTCGCAGTGTTCGCT
TTCATCTCCGGTATTGCATTCATCATTCGAAGTATAGAAGGAGTAGACATA
>c101032_g1
CGGGGAGGAATATACGTTGCTTCCATTTCGATCCATGCCAACATGGCACATGCAGTCAACGCAATGAAGGAAGCAGAAGA
ATTCCCAGGAACTGCCATTGTAATTGCATACTGTCCGTGCGTAGAACATGGATGCAAATCACCCGTTGATTTCATCACCC
AAGCCAAGCATGCTGTCAGCAGTGGTTATTGGCCATTGTATCGCTACGATCCTCGCAATGGAAAGCTTTCACTCG
>c101033_g1
GTATTAATCACTAACCTTATTAAATATATCACTTTTGTTAATATTATTATATATTACTCAATTTTAACATTTACTTAATT
AAAACTTTCAAAATTTATTGGCCAAACTATTATGAAGATTGATTGTCTGATTTAACAGGTGCTCGTGAAAGACTTTTTGA
CGAGTTTTTAAATTGCATTATATAGTTTCATAAAAAATGCAAGTAACTGTTTCATATAGCAAAGAAACTGCCTCAAATCC
GGCAATTTCATTACCATTAATTTTTAATTACCATCCAATCCAATATGAACCCAAATAAAATGAATAT
>c101034_g1
GGGAGGGTAGCCGATTATTTTTGAACGCTAGGGGTGGGGTGTAGTGGAGGGGAGAGCCATATTTTTGTTCTCTTAAAATT
CAATAAAAGTTTCAATTTAATTGAAGAAAATGATCCTTTAGTAACATCGGTACAGGAGGGAATATATAATCTAAAGCAAC
GAATGCATATAGACATGTACAGTTATGGAATAAAGTATGTGGACAGTTGTCTAATGCGTAGGCGATACAAAT
>c101035_g1
GCACACATTACCAGAAAGGGTACGAGCGATAACAGACAGTCCAAAACCGGAAAATGTCACCCAACTCAGAACATTTTTAG
GACTTGTTCACTACTATCAAAGATTTATTCCTAATTTATCGAAGAAGTTACACCCTCTCTACAATTTACTTAAAAAGAGT
ACACCATTCAAATGGACAACAGACTGTCAGCAATCATTTAAAGAATTGAAAGCAGAAATGGCTGAAGGGAAGGTTCTA
>c101036_g1
GGGGGACTCGGCTCGGATGCTGCGGAAGGCAACGACGCTGCCGTTGAAGGAGCCGGCGGCGGTGGAGGCGGAGGAAAGGT
GGAAGACAGTGCCTGTGGTGAGGGTGGTGTTGGTGATGGCGGCTTCCTTGAGGAGGAGGGAGTTGGTGAGGGAGAGCGCG
ATGAGATTGGTGCCGCTGGTGAAGTCATCAACAGTGAACTGTGTAAGAGCGATGGCGCCTGGTGTGGAGG
>c101037_g1
GGGGATGAGAGGCACAGTGGGTTCGTCAGCGGCGGAGAGGGGCGTCGTGAGGAAGGCGTCGAAGGAGCTGCGGGAGGCGC
GGTTCCAGAGGGGGGCATAGCGGGAGGCCATTTCGTTGCGGTGGTGGAGGCAGAGGCGCTCCGATTCGAGGAGCTCCGAG
AGCAGCTGTTCCACGTGGGGGCTGGTGAACTCGGCCTCGGGGACACCGACGAGGGCCGCGAGGGAGGCGACCATGTCGCT
GAAGAGGGCCCAGAAGTGGAGGAGTTCCTCG
>c101038_g1
CGGGGGCATAGGCGCTGCCATTGATGCTCGGGCCCGTTCAGGAGAAGACCCAGCAAAGGTGGAGGACTCCAAAACGAGAC
TAGCGGAGCTAGCTAAGATGCTTGAAGCCGGACTGATATCTGTGGACGCCCAGCAATTACTGTTGCAATTTTCGGATTCA
CTTTCCAAGGCCAATCTTGATGCTGCTGGCCGGATTTACTTCCAGCTGAACTCAATTGCTTGGAACAAGCAGAACAAGTT
GTGGCTAACCG
>c101039_g1
CGCTCTTGCAGCACTTCAGATTTCTCCCTCCACCTGGGTCATTGTGTTGCAAACAGTTTCCCATGATTTGTGCTCCACGC
CTGCCTCCTGCTCGTCCCACAGGCCCAGTCCCCTCCATTTGGGCATGCTGTTCTCGAAACCCAACTCTCCCATTTGGCCT
TGCCATGCCCCGCTGCAATTGTGGCCCCAACTGTCAGTGTGGACCAAGTTGCTGCTGTGCACCCGCTCTTG
>c101040_g1
TCCTGACGAAGAAGGGGGGCGGGTACCACACCTGGAAAAAGAGGTGGTTCGTGCTGAAGGATCAGTACCTGTTCTACTTC
CCAAACAACAATCCCAACACGGTGCCGCTTGGCGTGCTCGAGTTGGACAAGAATTCACACGCATGCCAGCTCGCTGAACA
GAAGAAGCCAAGCATGCTCATCAAGACAGTTTACCGAGACCAGGAGGCGTACTCGGACAAGATAGACGATATCAAAGCAT
GGATCGACGCGATCAACAACCACGTACTGACACTGAAAAAGACGGACACACAGAAGCCGACCACCGTGCAGGCAGTCGTC
G
>c101041_g1
GTCACACTTGTGTCATTTGGGATGTCCATGTCGGTGATCGTCTGCCGATCTTTCATTGTTCCATTAATCGTTGTTGTCTT
CACGGCAACTGACAATCTGCACGGCATCAGATGTGTCCCAGTGAGTGTCACTGGCTCTGCCGTGGGCTCCTTTGTGACAG
GGGAGACACTTCTCAGCGAAGGGATGAAGAACGACGAGTCCCTCTCTTTCGCCTCGCCGTCCAACACACACCCATCCTGT
>c101042_g1
GTTGATTTGGCATCCGGAGATTTTACAACGTTGGATTCTAAAAATATCCACTTATATCGTATTCTCGTCGAATATTAACT
GTAAACTCTTACTAGAGAATAATAAAATGTTTTCGGAAGAGTTAGTGCGCAGAGCTAACAGAAAAAGAAGCGCCTTAGAA
ATAACAGAGAGGAAAGTACGTCTGCATTATTGTGACGTAATAGTTCGCGCAGTTTTATTGTATACATACATGTATAGTGT
TATAGAATAATATCGTTAGCGAAAC
>c101043_g1
ATTAAATTACTGGGTCTACATATTGATAATGTTTTTTTTAAATATTTTTAAAATCTTATGTTTAATTAGATTTTATAAAA
TTTTAAATTATTAATAATTTCTTTGATCGTATACATTTTTTATCTTTTTCTTTGTTTTCAATAAAAAAACTAAAATATAA
TAATATAATGGTTTTTATTCACCTAGCGATTTCTAGGTGCTTACTACCGAATAGGCAGTTTTCTTACCCAAAG
>c101044_g1
TTAAAAATAAAAACTCAACGATGATCAAAGCATTTATGACCAAATTTGTAGCAAAGATATATTGAATGATATATTATATA
TAGATAAAGATAGTAACCATTGAAACAACTGCTTATAAAAGTGTACCATCCTGTAAACGGCATCTGTACGCTAACACATT
ATTAGTATTTCAAATAACAAAGAAGAGAAAACAATAACGAAGTTTACTTTATCAGGCAACAAACCTTTAAAATTAAATTT
GCACGGAATTCAGTGTTTCGTTGTAAAGACGATTGTATTACCTCTCTTATCCATATAGCAGACTCAGAGAGCACGAGAAT
TTCTTGAATTCGAAAACCATACACTTCAGCGTTTCGACCTTTAACTTAAGCATTCCGAACATTTTCGAAGTACCTAAATA
AGATTGCTGTAAATTTAATTTTATGTGAAACAAATGCTAAATTTCTTTTCTTTTCTTACGTATGTGAAGTCCAGCG
>c101045_g1
TCGATTGATGGTGGGTATCTCGTGTTGACGGATCTGAATGTGCATTGCGAGCAGTTGAGTCTTTCACTCGCTGTCATTTC
GCGCGCCTGCAGCGTGGCTGGAAAGGCGTCGTTGACTCTCGACACAGTGGATGTGAAAGGACTGGATGGGATGACAGTAC
CGTTGTTCATCTGTACTGATGGATCAATGTCGTTGAATAATGTGGACATCCACCACTTCTCATTCCACTTCTCCGCCGCA
TCCCCTG
>c101046_g1
AAAGCAAAAGAAGTTTCAATTCATGCTACCGGACTTTCAACACGCCCACCAAACATCCATTATCTCGAGAATAATTTGTA
CATGGATGTAATCGAGAAGGTCAATCTTCTTGTTTCTGGCAAGCGTACAATTCTGAACGCGGAAGTTGAGGGAACAATCA
ACATGAGCGTGCAATTGTCTGGCGACCCAGAAGTTATTTTTGGCTTCAACGACAAACTCTTCCTCGAATCCAA
>c101047_g1
TGGCAGACTGTGAAGACAGGGAAAAGAGTGATGGCACCTCCGCGTTTTGTGCTTGAACATTCGGTGAATTCACACGACTT
CACGAAGAGCTTGAGTGATCCAATATCGCAATAGAACACCGATCCCGGTTCGGTAGACGTGATACCGGTAAAAGTGCAAT
ATGTAAAGTTGTTGTCAGTCTCGGAGAGAATTCGAGTGGGAAAGTATGTTGCTGTGTATTGTTCGTATGATTCGTCCAGA
TTGTTTGAAAGAAACATTGTAGGAAAGATGCA
>c101048_g1
AGAGTAACCGCCATTGTAAAGGTTTTTTCTTTGATTTTCCTCTATATCTTTGTTTCTTTCCCTTTTTTCTTTGTGTTTTG
TATGGTTCATTTCTGCAATGTTGCAATGCTGGAGCTGGAATGAGCTCTGCAGCCTGAAAAGTCTTGTGTACATGTAGCCT
TGTTCTTCTATGTTAACTCAAAGTGCCCCAAAAGCGCCATAGACATAATTTGTAAAAACTTACTTACTCAGTGAGTGGAA
>c101049_g1
CACACACGTTCCAGCTGACCAACTGTGTTTTTAAAACATGCTCGACTTCAACCGATCCAGCCACTGGGGGAGCGCTGTAC
ATCACTGGTATTGGCTGTTCCTTCTGCGCCGGAACCACATTCGAAGAATGCCAATCGCGCATGTCATACACTGGAGCATT
TCACGCCTTTACCATCATTACCTGCTTCTCGTTTCGCGATTGTTTCGCTTCGGACTGCAACGCTTCATCCGCATATGGAA
CATTCTGTTTTAGAG
>c10104_g1
AAAGAAACATTGAAATCATCCGCCCGCAATTCATAAACCAACCTATCTTTACGTAGATGGCACTTGTTTTTGCAAACAAT
ACATAACACCTATTTGACACCACTTCGACACTTTCTGAGTAAAATGTCATGAGGTAACGTGAATATTCTCGTGGCAATAG
TAGTTAATAATTAATTTGAGTATTTCTATTAGTTAACTCCAAGCTGGTCACTTGTTGTCTTTTTTGTGATTTATTTATTT
AATTTACCCGCAAAAGAACTAATGACTGTAACGCCATATACGTCATTAGATAAATTCTTTTTTGGCCTGTTACTAATATT
AAGAAAT
>c101050_g1
GAGCTTGTTTGCTCGACTTTCTCCACTGGGGATCCGATTTTCGGTCGTATTTCTTTCCCTCGCGCCATTCGCAATTATCC
CATTGGTGTGGATTCCAGTGGAAATCCCGTTTATGGCCCAGAATATCTCTTCAATTGGCCAAGCACTGCCACTCACTACT
TGTACCTTTGCCTCTTCTTGTATATTGATGGAAAGAGAATCGAAAGACCAGACCAACCTGAGCCTGGAGCCTTTTCTCAC
GACTTTTATTGCGG
>c101051_g1
CGGCAAGTCATAAAGAGCGGCGAGGTTGTAGTTACGGCACGGGAGTCGTAGAAGATCGCTCCCCCAGCGTTGCACGCGCA
GGCACTGAAAACGCAATTCGAAAGAGCGATTCCCCAAACAGACGAGTCAAGAGCTAAAGCCCCGCCGCAGTTGGTCGCTG
TTGTTTTAGTAAATGTGCATGCGAACACTGACTGGCGCCCAACTAGGGCTTGCAATATCG
>c101052_g1
GTTTTACATCTACTCCGCCCAAACATTTCACATCTGGAACACCACGTTCAAAGAATGTTCGGCTCCGTGGGATGGCGCAG
CCTACGGTTGTGACATCACCGACTGTTTGTCCATCCGCGATTCGATCTGCACAGATTGCTTCGCAACAGTGTACTGCCGC
GGAGCTATGATCTACTATGATTCTGCGACATCCGCAGGTGAATGCATGTGCAGTGGAGGTGGAGACTATTGTATCTCAGC
AGAAGTGGGAGCAGTGGTAGGTTGTCGATACGTGCG
>c101053_g1
GGAGCATAGGGAATGAACTCGTTAACAAAGGTGGCGAGCCGTGGGAGATGATCAACATTAAACTCTTTAAGGTCAAGGAT
AGTTTGAAGCATGAAAGTGTAATCGACCTTTGTAATAGAGCTTTGAAGAAGGAGGCAACGTATATGGTAAATGGTCATTT
CAACACGGTCGTTGGTGTTTTCGAGGTACGTGTAGAGAACGTACTTAAAGAAGTCACGGTGGATGGTGTCGCTCAATTCA
AC
>c101054_g1
GGCCGTTCAGGTGACTCAGTTGGAGCAGTTCGTGAAACTAAATGGAAGACCGGAGAGGTTCAACAACATCGTTTGATTGA
ATTATCTGACCAAAATTACCGTCTTGCTTATGAACTTGTTGGTTCCGAACCCGAGGCAGAGAACATTGCAGCGATTACAA
CTATTAGTTTGCACAGAATCACAGAAACTAATTCGACTCTAGTGGTTTGGGCTGCTGATTTCTCATCTGATGTCCAAGGA
CAAGCATTGGCATTCCATCACAACTCATTCCTTGAAAATTTGAAAGAGCTTCGTTCCCACATTGACCAATAACTTTTCGT
ACATGTCCGGATGTTTCCTGAAAATCAATATAAT
>c101055_g1
ATCCTTTGGTGTTTGGGACCGAGCGATTTCGATGTCACTCGGCACCTGTTCCAGCGGTTTCAACGGCAGTGTCTTAATCG
TCCAGCGGAACTCCATATCGATCAACCTTTTGGCGACTCTCTGAGCAGACTGAACGGTGTTTTGCATCAGCATTGCCACG
GTCATTGGGCCAACGCCGCCCGGTACTGGAGTGACATACGATGCCACCACCAGGGCTTCATCATACTTCACATCCCCCAC
CAACCGTTGTCCACTCTTCTTAGTGGGATCTGGGATTGAATTGATACCGCAATCGATGACAACGGCACTCGGCTTGATCC
AGGCACCGCGAATCATTTCCGGTTTTCCAACTGCAACCACCAAAATGTCGGCTTTTTTGATCGTCATGTTCATATTTTTC
GTCTTGGAATGACAAACCGTGACGGTGGCATCGTGCCACTTGAGCAGTTCGGACATCGGAGTGCCG
>c101056_g1
GCGGAAATCAGAGTCACCTACGGTCATTGTGGCGTCTTCGATTGTTGGGGTGTGGAGATTATCGACAAGAAAAACACACA
CTGTTGGATTGTGCAATGTGCTGATGGCTGTTCCCAGCGATCGACATGGGGTCTGGTCGCTCACTCCACAGCCTTGGTTT
GTGTTGCCATTTCCTGCGACGAAAAGGAGTGAAATTGGAGCTGGGAGCCATGTTTCCCACGCGGGGTCCAGCCCAGTCTG
GCACGTGTCGCATCCAAGTCGGTTTGAG
>c101057_g1
TGGGTGACGTGGTGTTGGCGTATGACGGAGGGATGCTACAGCGGAACTCTTGTGCCGTGGATGTGACGTGGATGTGAGTG
AAGTTGGAAATATCCGAACAATATGGAAACGATTGGGTGTGTAGTGGAGTGGGGAGGAGGGGAGGATATAGTGAGGAGGA
GGTAGGCGTGTGGTGGTGATGTGTGAAGAGATGCAATAGTGCCTGAACAATAAAAGGAAGACCAATTGACGCAACCCCGG
TGGTGGCCGACACATCTGCCGCACCCCCACCGCCCCCTGCCCATTCCTCAAACAGCCCCAGCAGCATCCCCATCGCTGCT
CCCCCCATTCCGGCGCCGAACGCTGCACACAGCGCCCCATTCGCCTGGCTGTGGTACATGGGCTGGTGGAGGAAGA
>c101058_g1
ATTGATAACGAAATTGCTTGATCCGAATCCGAGCACTCGTATCACGATCTCGAAGATTGTGGAATCGTCTTGGTTCAAGA
AGACGATTCCAAGATCTTTGATAGTTAAAGAAGATGAAGATAATTGGAACATGAAGGAGACGGAGACGCTGAACGCGTTT
CATATAATTTCGTTGTCGGAAGGGTTCGATTTGTCGCCGTTGTTCGAGGAGAAGAAGAGGGAGGAGAAGGAGGAGCTGCG
TTTCG
>c101059_g1
ATACGCCCTTCTCAGCTCCTCCTCAGCCTCCTTCCGCCGCCCCATAATCAGCTTCACCTCCGCGATCCTAATTAGGACAT
TCGAAACAAGGCCGACGTCTTTTTTCGCCGACAGACGGAGGACAAGCAGGGCTTGGTACAGCCACCCGAGGGACTTGTTG
AAGAAAGTGGTGGAGGTGGGGGTGGAAGAGGAGGAGGAAGTGGAGGAGGAA
>c101061_g1
AACTTGTTCGCACCTCTAACCTACCTTATAGACGTCAGTTCTAACGCATATTACACTTAAATCGTACATCACATTTTTTT
TCTGATAACATTCGACATCACACTCAGTAATAACAAACATTATTCTGTCGATTAGGTAATAGTTAATGATGTTCACGGGG
AATTTTCATTCGGTAGGGGAATTAAAGCATTATGTAAATTTTTGAATTTAATATACGTAAAAACAGGAAATGTGTGCGCA
AATGATAAAAAAAATCGATAAAATATAACCAATTTTAGCAAATAAATTTGTATCTTAT
>c101062_g1
GCAGAGAGGGACGTGAGAATGGTTGGATCTGGCGAGATGTCGTCATCGATGACGTAATTTCCTTTTTCATGGCGTTTTTC
TTGCTCGGCAACACTGTCATTACCCTGCATATAATCTTCATCGTCAATCCATCCCTTCTTCCGATTCCTCTTCCTCCCTT
CTCTCCCACCACCAACCGCCACCAGTCCCTCCTCTTCCAATGCGGTCAACATCGACAGT
>c101063_g1
TGAGCTTTCACAAAAAATTACAATTTCTTGCTGTGTCTGTTATTAAAAAAATAATTTTTGACTTATCGAGTCTTCATTTA
ACCATGACCGCGGTTATAGGGGGTTACAAGAGCAAGGCTAACAAGATTAGTGAAATATATACATATTTTAAGTTATAAGT
TTTAAAATAATGCAAACCTATATTTCTATTTTCTTTCGCCG
>c101064_g1
GGTGCAGCCCGTCGCCAGCCCGTACCACCTCAACATCCAGCTCAACCCGAAACTTCCCGTCACCATCAACGCCAGCAACA
TCATCTCACTGCGCATTGACGGAAATCACAAAAATCACGACAGCTCAATTATCTTTGTGGGGCGGTTCCCAAAGCTGCAG
CAGCTGCAGTTGAATTACTTTCCAGCCAGCGACTGGCTGGACGTGCACAACATCTTTCCAG
>c101065_g1
GGTGGTTCTCCTCGAGGTGGGTGAGGATTCTCTTGAGGTAGGCCTTGGCCACGGACAAGTACTCGGTCTTCTTGGCGAAT
CCAATCTCAGTGAGACGGAAAGCGTCAACAACTTCGTTCACAGTCACAGCATCATCGCTAGGAGCATCTCCCTCCTCGCT
CTCAATACCGTAATCCTCACCTCCCTTGGTAATGAACTTGGAGGCGACTTCCCAGATGCAACCACTGTGGAGCTCGGTCT
TTGTGAAAGAGTCGGAGAGCATCTCGTCACCGGTGAAGACGTCCTGATAGATGAGCATGGCTAGAGCTTTGTTTGTG
>c101066_g1
CTGGCGCAACAGGGCGCCGGGAAGGGCAGCGACACGGACGACATGGCTCGGTCGGAGACATCGTTGATGGGGGTGGTGAT
TGCCCTGGTGGTGGTGATAGGGTTGTTGATTATTGGGTTAGTAGTGGTGATTGTGATGGTGATCGTAGCACGAAAAGGCG
AACAAAGGATGAAGAGGGAACTGGAAGCCGAAAGGGAACAAATGGGATTGCCGATGTTGG
>c101067_g1
GGATGACATGTGATGTGGCTGTGACGTGAGAGACATCTTCTGAAGTGAAAATTCGGGCAAGAAGCATAACATAGAAATCA
AAGTCAGATGCGGATGAAGCGAGAAAAAAGAAAGAGAAATGGAAAAATGAAATGAGAATAGAGGTTGAGAAGTCTCCTGT
GAAGTGGACGACTCGTCACTCTGTGAAATGGGACGGATCAGGAGGTGGAGCGAGTTTGGAAGAGATGACATGCAAGAGGA
GGGTTGCTTGCTCTTTCAGCTGGG
>c101068_g1
GGAGTTACTGAAAGAAGTTCAAAGAAACGCAGAAGAGCAACGCTCCAAGTTGGCCACCCAACTGACAGCGTCGACAGCGA
AGGTCACACAGTTGGAGAAGGAAGTCAAAGAATTCAAACTCAAGATTGAGGCAAGCAAGGAAAGCAGCGAAAAGGCGGAT
AATCTACAAAAAGAGGTGAAAACGATGCTTCAAGCCAAAATCGAGCACTCCGAGGCAACTGTGGCAAAGATGGCAACGGA
AATTAAACTGGC
>c101069_g1
GGGGAAAGGAGGGGACCAAGCACACGGAACAGCGAGTGGGGCCAGTGGGGAGACAGGGAAGGAAGAGGCGATGGGGGCGG
ACGCCGTTGTGGATGCCGCGGCGCCCGGGCAACAGTCACGGCCATGTCCCCCTCCACGGGAGAAGAAGACGATGGCTGCG
GAGGAAAAGGCAGAGGAGGGGAAAGAGGGGGATGAAAGAGAG
>c101070_g1
AAGACATTCGGATTAATTCAGACAAGGGCTCGAATCATTCTATTTTCCTTGCAACCGACGACTAACAGAACCCCGCCATC
GCTGGATGAACAAATTGCAGTGGATAATTGTGTAATAATCATGTTTACATTCATTGATGCGTTGCCGGAAGCAAAATTCG
ATTCTAAAATCGGTAGCCTCATTCCAACAATGATCAAGAGAGTCCGATCACTCATCGACAACCATGTAATCCAACACGAA
ATGAAAAAAAT
>c101071_g1
GCGTGGCCTTCTCTGCCTCCATCTGTTCTGACCTCGACGATGCCGACGAGTCGTTCAGTGGGGGAGAGGAGGGGGACGAT
GAGGACGACGAGGAGGAGGAAAATGGAATGACACTGGACACCTCCGCTATCGCCGACCAACCAGGCTCATACACCCACAC
GCATTCGCAGGGGAATGGGAGTGGCCACACCGCGTCAACATCGAATCTGTACGTCGACCCCCACGAACAGCAAACACAGA
GGCACATCGACTATCATCCAGTCACCCAGCAACAGTCACCCACCACATCG
>c101072_g1
GCCAGGTGTCGTCAAGTCTCTGTAACAATCCCATCTGGTATAAACCTAGCGCCTGTTTCACCGGTACGCGAGGACGAGGG
TTCATGGACTACGGTGAGATTTGACGATCGCCCGGAGGTTTTTGTCCGGCCGCTGTGGTATAACAGCGATATTCCTTGTG
ATTCGTTTTGGTATGAAGGTGTACCAAGTATGCTTGAGTATGATCAGGTGTTCTTCCTATGACTGCGAATACCATATAGA
GGTTGAATGATAACAATGACGTTTGATTCTTA
>c101073_g1
GGGGAAGTCATCGACAGAGGCCCTCTTGCGACCAAGGTCGAAGATACGGATCTTCGGGTCGGGCACACCACGGTTGTAGC
GCGACTTGGGGAACGGCTTGTTCTTGCAGTAGCGGTAGCAGCGAGCAGGACGGCGACCCATCTTGACTGGAGGTGTGAGT
GAGTGTTGTAAAGGAAAGTAAGGGGAGAAGGGTTGGTCGGTGGCGCGGTTTCGCTTGCTGAGCAACTACGCGTACGCAAG
TTGCTGTTGGGAGAGACCGG
>c101074_g1
AGTGGATGTGATCGTGTGTCTGCAATTCTCGAAACTTCCGAATGGTGAAGCGACCCTCAAAACAGACTGGGCCATCGCAA
AAAACAGAGCGGCAGTGGTTGAAGAGGAGAAGAAAGAGAGTGACCCCCCTGGACCCACACCAGAATCACCGAACAGGACG
CAGTCATCAGCCCCATCAAATACCGTCTCAACGACTGGATTCATCATTGCGATTGTCATTTTGGCCCTCGCGTTTCTTGC
AGTATTCTTCGTGCTCATCTTAT
>c101075_g1
CGACGAGGTGATTGCCGTCTTCCATCGCTGTGGTGGCCCAATCGAAGGATGAGGATGGAACGAAGGCAGGGAGGAAGTGG
CAGGAGACGAACATATCCGTCCCAGTGGCTGCGACGTTTCCAGAGAAAGTGAGAGAGGTAAGAGTCACTTCGTCAACAAA
GTCGTCGAAAGAATGGGAGAGGAAAATTCCACCACCATATCCCTTCTCCGATGATGCTTGACATTTGTTGAAGATGACAC
GGTTCATTGTGAGGGTGTGCGGTGATGCGATGTGAAAGCTG
>c101076_g1
GTGAGGGGAGCGTGGTGGGGCGAGCCGTGGCCGATGCGCTCGAGGAGACCAGGACGGAGCTCGGGCTTGGTCTTGGCAAT
GATGAGCTTCTCCGAAGGAGGGATGGCCATGGTCCAGGGGTTCGAGACCATGGCGGCGGGCTGGTAGACGGGGCGGCGCT
CGGGCTTCTCGAGGGCCTCGACCTCGGAGACGATCGACTCGACCGAGACGGACGAGGCCGACGAGGCACCGTCCGAGGCG
AGCGAGGCCGACGACTCGACGCGGTTGAGCTTGAGGTGCTCGACCTCCA
>c101077_g1
CTGTCGGCCTCGGCGGACATCGAGGGCACCACGTCGAGGTCGCCGACGGCGCGGGCGACGGCGAGGATGCCGTTGACGCG
GCGCTCCTCGCTGACGTAGCCGTTGTTCGACTTGATGAAGTTGAGCTCGCGGCGGGAGGCGGGCTTGTGGTCGATGGTCA
GCTGCTTCGCGGCGACGAAGACGGAGAAGGGCGTGGGGGAGAGCATCGCCTCCTGCTGCGAG
>c101079_g1
TGTTGGGAGATGACACGGGCCTTTTCCAGCAGGTAGGTCTCAATATCGGCACCAGCCAGCTTACCGGATCCGGTGAAGTG
GATACGGATGAACTTACCGAAACGGGAAGAGTTATCGTTACGGACGGTCTTGGCGTTACCGTAGGCTTCCAGGACGGGAT
TGGTTTGGACGACCTGATCTTCCAGGGAGGCCTTCTTCTCCGAGCTCTCTTCCTTCTTGGTCGACGCGCCAATGGTGGCG
AAGTAGGCAATGACCTTCTTGGTGTTCTCAGTCTTTCCGGCACCAGATTCACCGGTAATCAACATAGACTGGTTCTCGTG
GTTGGTCAACATGTTAACGTAGGCACCATCAGAAACGGCGAACAGATGGGGCGGCACTTCATTACGACG
>c10107_g1
GGCACATCAAGTGTGAACAAATTCGAAGGGGTACTCGACGGACAGGGAAACAGCATAACCAACCTCAACACGTACAAGGA
GAACGATCATCTCTACGTTGGCCTGTTCGGGTATTTGGGATCGAGTGGTGGCATTGGCACAGTCAAAAACCTCACTATCG
CATCCGGTACAATCCGCTCCAACACAGCAGGCACAACCTCATCACCCTCCGCTGCAGGGGGCATCACTGGGTATTGTTCA
AAGTGCACCATTACCAACTGCACAAACCACGCTACAGTGGTCGGT
>c101080_g1
GCCGAAGGAGAGCGGCGAGTTGGTGATCAACACGTGCGGGCAGGCCACAGACGTGCACTCGACAATCGCGGTGATGGAGT
CCGGCGAGTGCCAGAACAGCAGCAGCTCCTCGCACGTGTCAGAGGTGCTGGCAATGCAGAGCTACCCGCAGAATCAGTGC
GGCAGCGGAGGCACAACAGTTGCACTGGAAGTGAAGAAGAAGCAGAAGCTGCTGGTGTTTGTCGGAGGCGAGACAGAGCA
GAATCGAGGATTCTTCGATGTCAGCATCGCGCTGCAGAATGGCAATGACGACGATGACGACAATGACACGTCGGCG
>c101082_g1
GGAACATGTTCATCAAGTTCGGTATGTTTGACAGCAAAATGCGGATATTGTGAGCGCAGGTGTGTTCCTGTCTGTTCGGG
AAGAGGTTTGCCAGCTCCTTCGGGGATTGAATATTTCACAATGATCCTATTGGAATGGATTGATTTCCCATCCATTTCTT
GAACTGCAAGTGCTGCGTCTTTTGGTTTCGCAAAACGGATAAATCCACACTCCAGGCTTT
>c101083_g1
AGCTACATGGCAATGAGTAGTTTACCATATATTCCGGGTTGTTCTGTGAAATTTTTCTATCAGCCGATTGATACCGATTA
TGCAAATTAGCCATATTTTGATAAAAAATCACATTTAAATCTTTTCCTCTGAAACCGCAGAACTAAATTACACCACATGC
GCAAACGCTTTACCGAATGAGTTCATTGTCGTATGAATGTATGAATATTGTGCGGGTAAACATTGAATGCTTT
>c101084_g1
GATGTTGAGGAGAAGGGGGGATGTGGTGGGGGTGTTTGTCGGAGTCAGTGATGGAGTGGATGTGGTGACAGTGATGAGCG
GGGACGAAGTGAGCGAGATCGATTGGAATGTGACTTCAGAGAAGATGCCGTGGCCCATCGCCTCCGACAATTTCAGTATC
GTGAATCCAACAGGGAGAGAAAGGGAACTGAAATTACAGTGCATTATTTCAAC
>c101085_g1
GGGATTTTTTGCGAGAGAGGAACTGATTTCTTTTTCTTCATGCTACTTAAATACCTTCTGGCCTTCTCGTTCCGAATCCT
TGAAGTAGATTCAGCAGAAGGAGTGCCGAGTAAATCGGTAATGAGATCCAATTGATGTACAACATTTTTCCCAGGAAACA
ACGGTTTTCCTGTTAGCATTTCTGCAAATATGCACCCTATGCTCCAGATATCAATAGCAG
>c101086_g1
GCCACCGTCCCCTTCCCATGCTCCGTCGATGTGCCCCCACGGCATCTGCACATTCCAACCCCTCACAATCACACCCCCTC
TGTCATCACCGGAATCACCGCCAAGAATGCAGCCTCAGGCCCCTTCGCCCCCGATGGCACCCCCACAACCAACATCGCCA
TTATCCGTCCCTCAGGATCTTCCCTCTCTTCACCAACCCCGGCACAAGTCGCCCGTCCCGCCCGACACCCCGCGCTCCCC
CCGCCGTGAGGTATCCACCGGCG
>c101087_g1
GGAATCGATGATATTCATCGCTTGGAAAAATCGGTCTGGTGTAAGTTTGTTTTCGGCCAATTTTTCTCGCATTTTATTTT
CTTGTTGCTTTTCTTCTTCGAGTTCTTTTTCGCTCATTTTCATCTTCTTTCTCATTTTTGCTTCGTTCTCAACAATTTGA
CTTCGGACTGTTTGCAACCAATCATAGTCGTCGAATAATTTCTCAAGAATTACGGTTTTAGTATCGATGATTATATCATC
ATCAATATCAG
>c101088_g1
GGGCGATGTCGTCCCAGCACGTGATGCCCGGGAAGAGGGGGTTCGAGGAGGGGGGGAGCGCGGGGGCGGGGGCGTAGCGG
TTGACCGCTTGGTCAACGACCCACGAGCGGAGGTGCTCACGGCGGACAGCGAAGCCTCCTCCTCCTCCTCCTCGTTCCTC
GCCCTCCTTCTCTCTTCCTTCCGCTCGCTCTCCGTCGCCTCTGCCTCCGCCTCCCTCCTTCCCCTCCG
>c101089_g1
GTGAAATAACACCACAGTTTTACCCAAAGCCTTGTCACATGCGTGTACGACGTAATCTAAACACAGAAACAAGCACATCA
ACATCAGAAACAACAGAAGCAACACAAGAACTGCATCACAATCCACCAAACGATAAATTGCTCACTCACAGTCAAACTTC
CATTGAATGCAAAAAAGAATGTGGTGATGAACGCATAGATCCGGAAGAACACATCGTTTCCACATCCTCACTCACAGAAC
TCCCGGG
>c101090_g1
GTGAGGAGCCGCAAGTTCGAATCTCGCACTGGTCGATTACGGCAATCCTTTTTTCCGACGCCGTAATGATGTTTAGAAGG
AAGATTTGGTTCTGCGGAGGCGCCAAGCAATAAATTACCTGGGCTTTATAACTCCCTAAAAAAAAGACAACCAGAGACCT
GCTGCAGTATTTCCGAAGACTCCTTATCAGAAAGCTCCCAGAACAAAAAGAAAGCTGCTCTGACACACTAC
>c101091_g1
GCAAGATTATATTGATACCGTCATATATAATAACATGTTGCATACTGCACAATATTTGCATTGCTATGCTGAGGAAGTGC
GAACAGTTCACGATGCAAAAGTTCCGAAAAGAAGCGAAGTATGGAATTTTATGACCACACGTGAAGAAGAAATGTTTCCT
AACAATACGCACCTACTTGGTGATAAAGCCTAGTCATGTATTCCACAAGTAATTACACCATATAAGGACATTGGGCACTT
G
>c101092_g1
GGGGGGCCCAGATTCAGCCACATCTTCTTCAGCATCAAAACCGAAAAAAGGCAAACTCTTAAAAGGAAGACCCGTCTGTG
GCTGGGCCCCCCCCTGTTATTCCTACGCCACACTCGCCTCAAAATACATTGCCCGATGGCCCGACACTCTTGGCTGTCAG
GTGCTTGTGGAGAAGAAAATGAAAAAGGGTGTGTGGCGGGTGGAGTTTGCGCTGAAGAAGGTGA
>c101093_g1
GTAATTTCAGTGGGACTAAGAGGCCGAAAAAACACCAGAGCATAGCAACCATGGCGACCACCAGAGTACAGAGGATTATG
ACCCAGCCCATTAATCTCATTTTCCGCTTCCTGCAAAGTAAAGCTCGCATTCAGATTTGGCTGTTTGAACAGAAAGATAT
GAGGATCGAAGGTCGCATCATTGGATTTGATGAGTACATGAATCTTGTACTGGAAGATGCAGAAGAAATTTCTGTCAAGA
GAAAGACGTGTAAACCATTAGGACGGATTCTTTTGAAAGGAGATAACATCACTTTAATGATGAACACTGGGAAA
>c101094_g1
TATCTATGCTGATCTACAATTGTGTTGCTATTATTTCCTAAAAACCTAAAGCAAATATTTCAGGAAAAAGCAAACATAGG
AGTATATATACATAACACATGTATTTATTGAAAGTACATAAAAATTTGGGTGAATGGAGATAAGCACGTTTTTTTAGAAT
TAATAAAGATAACAGCGAACCTGTAACTACAAACATATTTGCATTTCTTTTCGAAAGGACAAATGACTAACAGATACACA
ATTTAGTTAAATAAAAACG
>c101095_g1
GAACGATCGGTGCATGCCAAGACGAGCAGTACCGTAGATAGCTTGGCGCATCAGGGACGCCGACAGACCGGCATAGAGGC
GGAAGAATCCTTCATTCTTGATCAGGTTGGAGGTGACCGACATAAACCCAACCTTCTGCCCAGTTGTCTTTCCAGCGACC
TGGATCCTCGTCTTCACGAGGTCAATTGGTTGCACGCAAAACGATGCGAAACACGCCGAGAAGCCTCCGCAGAGGAACGG
CTGACACTTCTTCATCACCATTTGAGTTTTCGATGCTTCGTTCGTCATGCTTTCCTATGAC
>c101096_g1
GCGGTCTCTTTTCTGAGCATTGTGATTTTTCCGTTGATTTTCTTAATGGCATGTGCTGATAAATAACCTTCAGGATCGCA
GATCCAAGATGGCTGTACCGTGTCAAGCTCCGGTTCAAGATCGTGAAGCTGTGATATAATCTTCTTCGTTAAACATTGCT
CCGGATATGTTCGTGGGTTCGGAACATCACGGGCTGCGTATCGAGAAAAAGATGTGGGCACTAAAAGAGAGAATATGATA
AAAAATTGGATCATAGAACGTTG
>c101099_g1
GCTCATTTTTTGGATTGTCGATGATTGAATACAATTTGGACAGGATCCCGCGCTGTATCATGGCTGTCGCGAGTTCTAGT
GAGGTGTGTATTTCTAGAACAGCATCCATCATTTGCTGTTCTTTGTCCTTTGAACGTCCAGACGATAGCGTCGTGAAGAA
AGCATCTATATTGAATTTGAAGCCCATATAAATGGTTGGCTG
>c10109_g1
GCACGCATCCACGACGATCCCTTGGGACTTGACCCAGCTAAATGCATTCTGAGGCCAGCCACCTTGGCAACCATAGCAAC
CGGTCGCACAAGAGGTCATATGTTGTGCAGAAAGTTTCACGTTAATTTCTCCGTGTGAGTGGATGCGTGCATTCCATACC
AGATGGGTACTTGCACACGCCCGAATTGTACTTATTGGGATACACCGAAGTGCAACAAGACTTGCTACCCAAATGCCACC
CTTCCTTTCAATGAACGCTATTTCGTTGAGGCATATGGATCGATCAAAGCCG
>c1010_g1
GTGACTGCAGCGAAGAAACTCAGTGTGGACTCCTGTGTCTTCGATGGAAAAACTGACAAGGAAATAGAAGTGGACGATGG
AGAATGGAGGAACGATGAGATTGCTGATGGGGGCGATGGTGTGTGTTGGTGGAATGAGTCACTCATCCACATCGAATCGT
CGAATGCTTCCGTGTCTGAGTCTTTTGTGAAGAATTCAAACAGTGGAGGATTGTCAGTCGA
>c101100_g1
CTTGTTCAGGAGAAGCTTCTGGCTCATCGCAGCGGCGGTCACCACAGCGACGGTCGTGGCCACGCTTTGGTCCTCCAGAT
GCATCATCCCATACCCGATTTCTTTGCAGGGGAAGCTGGTGGAGCCACAGAAGGGGGAGACGTCGTTGGGGCTGCTCGTG
GTGCTGCTGACGGAGACAGAGTTCGTGCGCCACGTGAGAAGG
>c101101_g1
AATGCAGACTCGAATACCTTCGCAATGGCCGAAAACAAAATATCTGAAAAAAAGAATTTAGACACTTAAGAATAATTGAT
CAGAACGGTATACAAACCCTGGCATCAATATAGAATACTTACCAATGGGCAAATATATTCCACCACCCTTCGCTGCAGAG
ACGACGTCGATTTTCTTCCAAGTATTGGAGCAACATTACAATGAATGTTTTCCTG
>c101102_g1
GGAGTCTAACAAATAAGCGAGTAAAATAGTGATTTTTATTGTTGTCATTTTCACGTTTAGATCTTTATATCTATTGTTTT
TCAAACAATAGGATAGAGGTTTAAGTGCTGGGAGTGAAAATAAAAAGATTAAATAAAACTAACAGTTACGCAATTAACGT
AAATAAAAATTAAAGACTTAGTGATTTTTTTTCTAAATTATTAAGTTAATCAATTTAAACGGATTTGTAAAGAATTCAGT
TAGAGTTTATTTGATGGGACCCGAAAGATGGTGAACTA
>c101103_g1
GGGAAATGTGCGTGCGAAGTTGTGCTGGTGGTGGAGGAATCCACTTTTGCCTCCTGCAAAAGCCCCACAAGTGAGTGCGG
AGGGGGGATGCGGATGTTTGTGGGAACAAAGAGTGGTGGGGAGAACGAAGTCTTGTCGATGACCATGAAGAACTGCAAAA
TCCAACGATGCGACGCACAGGGCGGAAAAGTCAACTCCTCGGACCCCAAGGGAAGTGGCGGTGGTGTGTTCATCGACTCT
TTCCCCAACGATTATGTTTGCCC
>c101104_g1
GGGATGTGGATGACGGGGAACTTGGAGAACCGCTCGTTTGGGATCTACGTGGACCGCAACGAGGACGAAGACTTGGGCTG
GGAGAGAGGCCGGCCACTGGTTCTTTCGCTGAAGAGGTATGCAAAATTATCGGAGACTTATTGGCAAGCAGACTAACGGT
ACTACCCAGAGCTCGGCATACCTATCATATCACTTCATTCTATGCTTTTGGAATATTGTTTTAAAATTCATGTCTCTGAT
CAA
>c101105_g1
TTAAATTCGAGAAGCGGTTGGCGAACCTGAAAACATCTTCTCAGTTCCAGGATGGCAAACACAGGGGAGCTGATTTGAAG
AAAAAAATGAAGAAATCTAGATCAATCAAGCTTTCAGATATTGAGAGCTTGAGATCATCACCTTTGAGAAAGAACATATC
CCAGCCAGGAAAGCCACCACCACCATCTCTCGATGTTCCAAACACTGCAGCTTTTCCTCAGAAGCAGCCCATGAACAAAA
CAACTTATGGCTCACCAAACTATATGAAGCCCACCAGCTGTTCTGATGCAAGGAAGGAGCAATCCCAG
>c101106_g1
ATTCACGTAACAGGTTAATTATTTCTTATTGTTTGTATCTATATAGTTCTACATATAACTTCTTTCACAAAAATAATAAG
CATTTTTATTGCTTATTATTGGAATTCATGTTAAAATTTAAAAAAAATCTACTTTGATACATAATACTTCATTACCTACT
GCGTAATAAACGATATATTTACATTTAATATATATCTACAGAACGACCTGGAATGCTCG
>c101107_g1
AGTTGACGTAATAAGGAATTTTGAAACGTATCTTAAAGAATCCCCATTTTAGTTCTACTTTATTTTTTCCATCAATTGTT
GTAAATTCTAAGTATTTACAAGTATTTACAACAATGCATAAGAAGTTCATTAGAGTTTGTAGAAGTTTATAGAATTACGG
ATTTCCAGGGTAACGTTCCCAAATACAGAGGTTGCAAATGTTCAGGCCGTGGACGATGAAGAAAGAGATATATCGATGGA
TGAGACTGAACCCGTA
>c101108_g1
ACCAATAATAATTGATAAATTGCGTAAACAGAGCCAGGTATAATATGCATAATTATGTCGTCAATAATACGTAGCAACGA
CCTCGAAAATGAAAATCATATGACTGTGAGAATTTCCATATTCTGTAATATACATAGGTGTTAGTGCGCGTGCTGGTTGC
TTGAAATAATTATTACCTTGTTGGAAGTATATTGTTCGTTGTTCATTTCTCTCGGCTACCGATTTAGCTTAACAAAGAAC
TTATAGAGAGCATCACCGGCTGTAAGATGATAAAACGTCAAGTATGCCTTTGAAACGTTGACCAATGTAGA
>c101109_g1
GGGGACATTCGGTTCAAAGCAAAGAACGAAATCTCTCTGGAGGCACAAAACATTAACCTTCAAGTGGAGCACGGAGGACT
GACATTCGAAAGTCGGGCAGGACTGGTGACCATCTCTGCAGCAGACCAGATCAGCATGCATGGAAAACACTCTCTTCGTG
TCGATTCTCAACACGAAGACATTCACATTTCCAGTTTGTTCGACACCACATTT
>c10110_g1
TGGGAAACCAGCTCTTGAAAGCGAAAAAAAAAGGGGGGGCTCTCGTTTGTCAAAATGTTTTGTTGTGTGGTGAAAGAATG
CGGAGGAGGGGTGAGGAGAAAGGAAAGAAACTCAAATCTGCGGTCGTGTGGAGGTGGTGTGAAAAAGAAAGGGGGGGGGG
AAGGGGGGGAAAAGACAGGAGAGGGCGACATGAGATAAGACAACGATTGGCACTACCACTCCCTACGGCGCGGGCTGCCG
GCGTCCGAGGCGATCCCATTCTTGATCGACCGCCGAGGTCGGAGCTAAGAAGGCCCCGCCCCCTCCGCTCCCTCCACCGC
CCGCGGGAGGGGCACCTGGGGCTGCACCTGATGTGGAGGTGGGCTGGGCCGGCGCGGCGCCGTCGACGCGAGCACCCGCT
GGTTGGGGGAGCGAGGGGTAGCCATACAGGGCTTGTGCCTGGAGCCGCTCTTCTTCGCTTACCGGAGTGGTGTCTAGAAT
GGAAATAATTG
>c101110_g1
GGCAAGATGATCAACGAGAAGCCCATCTACGTGGCTCTCGCCCAGAGAAAGGAGGTCCGTCGCGCCCAGCTCCAGGCCCA
GTTTGCACAGAGATCTGCCCAGTACAGAATGGTCCCTGGCATGCAGCCCCAGATGTACCCCCAGGTCTTCTACCCTGGCA
TGCAGCCCCGCATGGTTCCTTTCCCCCCTCAAGCCGGTATGCCCGTCCGTCGCTGGGACCAGC
>c101111_g1
GCGGTCTCGATGAACTGGGCGCCGAAGCGGGTGCAGAGGTAGAGGAAGAGGGAGGCGATGAGGGGGAGGGTGAGGGTGCG
GATGAAGAAGGAGAGCGTCTGGCGGAGGAAGAGGGCGGGGGGGAGGGTCTGGGAGAGGGTGATGAGGCTGCGCGCGTAGA
AGAGGAAGAGACTGAAGAGAGCAGGGAGGGAGCGGTACGTCTCCAGTGACGGAGGAGTGGTGCTCGAC
>c101112_g1
GTTCTTATTAACCGAAACATGCAGCAAAATAAAAATTAAAAGTATATTTATAGGATTGGAAAACGATTTTTTTTTCATAT
CTTAATACTATGCAAAACCAATCTTCTTGTGACCACCTATTACTTGCTATTTATATTGCGCGTGCTTTTCTATCGTTCGA
AATTACAATTTAATTAATTCGTTCCTTATTAATTTTAATGTTTATTCATTCTTT
>c101113_g1
GCAGTTCCTTGTACGTAAATATGTCGCGATGGCTGGTTTAAAATTTACTTCCATTGCGGTGGTAGAGGTCTCTCTAATCG
CACCCCGTGGCAAAAAGCCATCCCAGTCTTTTTGTGCCACTTACCGTTTTTGCCGCATCTTTGGCCACCATACTAGTGCT
CCGTACGTTATCATGAATCTAATTACCGTTGTCTATAACCACAGAGACATCTTGGGACTAAATTCCCATTATAAACAGGA
TCAATATGGATGCATGTAACTGATCTAAAATGACGTCAGATGCTGC
>c101114_g1
GGACTGGATGAGTGTAAAATGACTTCAGAATCACGAATAAGTGTGAGAATTATCTGTATATAATTATGTTTCGGCGTTTC
GTTGTGCAAAATCATTTCACTGCCGGTTTTTCACTATTCAGCTTCCGGTAATTTGCAAAAACCTTGTAATAGTGTTTAAT
TGAGAAAACATAATATTCTAACTATTAAACTATTGATGCAGTGTCGGAGAGGGTACGCCCGCGGCAGTGCACACAATAGT
ATATTAAAGTACG
>c101115_g1
GGCGCATCTATTCTTTCCCAGCCATCCTATTCTACGACCACAACGTATTCGTCACCGCATCGTTACATCCCCACATCACA
ATTACCACCTACGTCAGCGCGAGTATCCACGACACAATCAGCCGTCACACAGCCAACTCTCTCGCCGGCGCCAAGCACAA
CAGCTGCGGCACCACAACAACCTGGTTTCGTTGCCCATTATCAAACAGCGACAAATTCCTCTCCACCGCATTCGACATCT
CCCG
>c101116_g1
GAGGACAAGAGGGAGGCCAGTGCCCTCGCGCGTGTGCGGGAGCTCGAGAGGGAGAGGGTGCGCGAGACCCACGAGAAGTG
GTCGGACATCCTCCAGAAACACAAAATCCCAGACACCACCTTCAGAGGCGCCTACGCAACAGCCCCGCCGGCCGCCGCTG
CCACCGCACAAGCAGCGCCCGCTCAGTCGCAAGTGCGTCCCGGTTGCCCCACTCACTCTCCACAAACCGCCCCCACCACT
GCCTCCACTGCCCCACCATCATCCAACCACACAGCCGCAACGCATCACGCTCCGCCCCCCGCCCCCTTC
>c101117_g1
TCATCATCTTCCTCCTCCTCTTCCGCCTTCCTCTTCTTCGCTTTTCTTCTGTTCCCTTTCGGTTTCTGCTGGTGGGAGTG
GTCTTCTTCTTCGTCATCTGCATCATCCTCCACCACCCTCCGCCTCCTCTTCTCCCCCACCTTCTTCCCATTCTTCCCTG
CTGTGTTTTTCACCACTTTCACCGGTGGGGGAGGGGCTGCCCGCCCTCCTCTCCGCTTCTTCGTCTCTCTCTCTTTCTCC
CCTTCCCCCTCCCCCTCCTCCG
>c101118_g1
GTGAAATTTTACTCAAAACTTCTTTTTATAAATGCAGAACAAAGCTTTTTTTTATGTAATTAGTACTTTTTTTTGTTCTT
TGGAGGTAGGTAACACTTATAAATTGGTAGTATTGGTATTGATAGTATTGGTAGAATTGCTTTTATATCACAAGAAATTT
TAATGTGGTGAGCGGTGAAAGACAAACAACTATTGAATACAACTTAATTGCCCGATCTATAGGATTAAATTACCTTTCGC
TTAGTAGTACCAAAGAAAAGTTGTAAGTGCATACTTACTTGTATCCTGTTAATATATTTAA
>c101119_g1
CCCACTCGCATCAAACTGATGAAGAAGTTCGGCTGGTCCAGAGTGGCCATCTTGCAACAGGCCGAAGAGGTATTCATTTC
CACCGTTGAAGATCTGGAAACGCGTTGCATGGAGTCAGGCATCGAGATCATCACCAGACAGTCCTTCTTGTCGGATCCAT
CTGACGCTGTACGCAACCTTAGAAGGCAGGACTCCAGGGTGATAGTGGGGTTGTTTTACGTGGTAGCCGCGAGGAGGGTA
TTGTGCGAAGTGTATAAGCAGAAACTATACGGGG
>c10111_g1
CGGAGGATGCGCAGAATTGGACAAGATCACCCTGAAATCAACATCACACACAGCGTCACCATTCCTGCTCGACCATCAAC
AATCACAAATCACCCTTTCCAATTTTGTTGTCGATCTGGTGACTGTCGATAATTGCCCTCTCATCTCCAACACCATTACC
CGGACAACTCACAGTGGTGGGTGGCAACTTATCGCAAGTACTGAACAACATGACAACAACCCAATTTCACCCGATGTCGA
AACAATCCCCTCCCTTTCCATCACTGGGTGCAAATTCACACGAGTAACACAGAAGAGCGATGGAATTGCGGTGATGTCTT
CCGTTACCGATTCGCCGTCTGATGTTGTACTGACCAACTGCACTCTCTTGGCGTGTGGGGGTGATGTGAGCGAA
>c101120_g1
GGGGGAGGGGTGCTGGGATGAGGAGGAGGAGGAGGCGCCGGCGAACGAGAAGGAGGCGGAGCTGCGGCGGGCGCGGCGGC
GGCTGTTCTTCACGGAGAAGACAGTGGTGTATGCGCTGGGGATGATTCTGTGGGAGTTCCTGGCAGATGAGGTGCCCTTC
GTCGATGTTCAGCCCAGCGACATTGCGGCTGCCGTCTGCTGCGGCACCCGCCCCTCTGTCGCCTCCCTCGCGCCGGTCTA
CGCTGACGTCGC
>c101121_g1
TGGACACGATCTCTTCTCTTCGTTGGATTTCTTGTCTGATTCATTCGATCCACACCGAGTTTCACTGCAACTACCTCCGA
AAGTGGCAACTCGCCGAAAGCGCCAAACTTTCGATATTCGTTCATCACTCACAGAACAGAGCTAATTCAATTTCACTCAT
TTTCTTTTTTCACTTCATCCAAACATTTCTGACAGCACTCATGCCCAG
>c101122_g1
AGCGAGTGATGTGTTGGGTGGTGCAAGGGATTCAACACATTCTGGGTGATGGTGACGGGGTGATGGATGATCGGGTGAAG
AAGATGTTGATCGGGATGTCACCCCACAATGTGTTCCTGGATGAGGGGAGTCATGTGGTGCTGGGGCTACAGTACAAAGG
AGTGAACAGCCAGGAGGCAAATAGAGGGGAAGGGGAGGAGGCT
>c101123_g1
AATTCAGAAAACCCCATCTGTTTCGCTGTCCCCCTCTTCGCGATCCATTCGGGGTCACTTGCTCTGCAACAGACGTCGGT
GTGGAATGTAAAAACAGACGTCACTCTCATCTCATTGTTTTCCACAACGGGAAAGAGCTCGTTCGACAAGTGCTCCCTCC
ACTCGATTTCGTCGACAACGCTGGGTACCGCGCCGCTCCTCGTCATCGCATCTGCTTCATCGAAACTTCATCTCAG
>c101124_g1
TTCAAAATTCATTCAGTACAAGCCGTTTATCCTGGAGATGCACAACGTAGACTAAATTTTTGTAACTGGTTTATTCAAAA
TTTGCAAGTAGACTTGGACTTTCATAAAAATATTTTATGGACTGATGAAACAAATTTTTCCAATTGCGGCATGTCTAATC
GAAAAAACAAACACATGTGGGGCGTAGAAAAACCCGAAAATAATTTTCAAGTAGTG
>c101125_g1
GAAGGGCGTGATGAGGCCGCTGCCTGCGCCGCCCTCGCGCTGCGCACCGCTCGGGGTCCCACTGGGGGTGCCCGCGGCGG
AGGCGGCGGAGGGGGTGCCGGGGGTAGGGGCCTTGGGGGTGTCTGGGTTGGTCTTGTAGGCGAGGGGGAAGATTCCGTTG
ACGAAGTGGGTGATGATGGCAGGGGTGGCGATGGAGAGTGTCTCGCTCAGAATCCTCGCGAACTGGTTGTTGCACGCGCT
GCGGTACTGCGACAGAAGCACCCCGGACGGAAGGCCGCTCTGGT
>c101126_g1
TGGGGATATTTTTTTTGCTGGAATTCTCCCATGGATTTCGGAGAGATCTTGTTGGGTGTGGAACTGGTAAGAGTGGTTGG
GGGAATGTAATGTCTGAACCGGCGAAATCAATGGGCGCTGGTTCTTCCATGCTTGGTGATGAAAAGATTGGTGTCTGTGG
GCTTGGCATTGAGAATTCGCTGGGAAATGCAAAAGAATCTGTTTCAGCGCTGTCAAGAGCAACTGATGTGTCCTGTGTGC
AAAATTG
>c101127_g1
AAAAAAAAGAACAAAAAAAAAAGCCAAAACAACTACCAACAGGTAAGCACATATACAAACTACCTCGACGACCGAACCTA
ACAAAGAATTAAACAGAAACCAACATACGGCGACCAAATAAAACAAATAATAGTAACAAAACAAAAAAAAAATAGAGAAT
AACCAAACAAAATAGATAAAAATAAAATGATGGCATGAGCTAAGGCGCACTCGCAAAGACAGAAAACTAATAAAAAAG
>c101128_g1
TTGGTGATCGAACAGGCGGACGAGAAAATATCCGAGGCACGAGGGGATGAATAGACACACGCTGTATCCGACCGTGTTGA
CAGATGCGTCAGAGTGCTATCTTTCAAAATGAAACCACCAGTGGTAACTATGAACAATTGAGGTGTGCTGAAATCATTTC
CCGTGATGGAAGTCGCTGTGAGGGTGATTGCCCCACTCACAACACGAAACAGGTTCGCAGTCATCGCTGCGGTGACAGTG
ACATCGCAGCGGATGAGGGCGAGTGTCCCAGTTGCATTGACGAGGAAGAGAGTATTTG
>c101129_g1
GTTACCATTACTTACCATAAATTCCGTATAAGTAGTAAATCTAGTGCATATAATGATTGAAATGATAGATCTCACGCACG
ATGTTGAAGTATATACGTAGGTAAACATAACACACACTTATTCACGTTGTTGTCGACAAATATTAAAAATTGCTTGAGTA
TATTTCTTTCAGTGTGTTTTGTCACATTCTTTAATTTAAACCTAATATTATTAAATTTAAATATGTCGAGATTTTCTTCT
TGATCATGTTTAGGCACAATCATATATAGATTTTTGTGTG
>c101130_g1
TGAAGAGCAATTTTTAGTTCTCGGATTTTTCTGCCAGATAAGTAGCAGTCCAGCGCTGCGAAAACTAGACTAGGCAGATA
ATACTGGAATGAAGCAAGCTAAAGATCTTTTGGAAACCTATACTCGAAAAAAAATCCATAAAATACAGCAGCCTAAGTAA
ATATATAGTATAAGTGTACCCATATTAGCGGGGATCCTGTCTTCAGGCTACTGTCCAAAAGATATGCATGCTCGGAATAA
CTGAGGAAGCCAAATCTAGATTTTGTGGAGAATACG
>c101131_g1
GAAGAGAAAAGAAGAGTGGTTTGACACGAATTGCAAACAAGCCCTAATGGATAGAAATAAAGCGAAGATGGAAATTGACA
AAAATAGAACACAAAACAACATTAAAATTTACGAAGAAAAATAGCAAAACGAATTTGCAGAAATAAAAAAAAAACAACAA
CTAGATAATCAGATAATGGAGGAAACCTGTAAAAATAGAGAAATTAGACTTAGATAGAATTGAAGAGGAAGAAA
>c101132_g1
GTTTGCAAACTATATATTTCACATAATTGCTTTGTTATACAACAATTATGCCAATTTCCTTTAAGCAGGCAGCTATAGCA
CACATATTGTAACATCAAACAAAAAACAAGAAGAATGTGCATTTATATAACTGCATCACACAATAGGAATGCATTTGTAT
GTATTATATAGGAAGTACAAAGTTATATTTTAAGGAAACGTCGCAGACTAACACACATTAG
>c101133_g1
GTTCGACAAGTTATTGGCAAGATAAATACACCAAGTGTCCCAAAGTAAATTGTTTATTACAAATATATGGAGAACCAAAC
GTAATAATTATTGAATTATTTATATGTGCAATTTATTCCAAGTGAAACCACCTTTTTAGAATACTTTCACCACTGCAATT
TCGCTCCATCTCTCTAAAACAGGTAATAACTATTTTTTTTTTAACTCAAATTAAATATTTAGTTTTTCCTTTTTTATTTA
ATCAAATATTCCTTATTAAAACTCGTAAAAATAGCGCTCTGTTTTTTTGATTGAATTAGCGAATTAATAAAAAGGCCA
>c101134_g1
GTACGGCTTCTACATTGTATATGGCAGGATTTTACAATACATGAGAAGGACACATCCAACACGATAAGTAATTGCATAGA
TAGGTGAAATTGTGTGTGTACTTGTGTCTTTTTTTTATTGTTTTCATTGTCCAAGCCTAACGTAGTTGAGGAAAAAGTAA
TCTTTCTGTTTGGAATTGGCTTATACTTGAACTAGCGAAACTTGCGTAGCGATACCATTAAAATTTT
>c101135_g1
GGATGAGAAGCCAACAGAAAGGATCGATGAAGATGATGAAGAAGCGATGACAGAGCTGAAAGAGAACGGGAAAAATCTGC
GGAAGGGGTGGGTGGCCAAGAGCAATGTTGCAGATGATAACGGAAAGATCTGTTGGTGGAACGGCTCCCTCGTTCACGTT
GAATCATCCAACGCAACGTTCAAGGAGACATTCATCACACACT
>c101136_g1
GGGGAAGGGAAGGGAGAGGGAGAGGAGAAAGGGGAGGCCGGCGAAGAGAGGAGGAGGGCGAGGCAGGAGGAGGCAGGGGA
TGAGCTGGTGCTGCTGCTGACGAGTGTGAGGGATGATGGGGAATTGGCAGGGCGGGTGAACGGGGTGTTGAACCGCCTCT
TCGCCCCGGCCATCGCCTCCCCCTCTGTCGCCTTTGATGATGACAGCAGTGCCTCCTCCTCTGACACCACCCCCTC
>c101137_g1
TAAATCTTGGGTAATAATCTAATGCATCTTAGAGTAGTACAGTGAATACAAAACATTTTTATTATGATATACACGATGTT
TTTAAAATACTTCTGAATTTCAAACAAATATACGAAACTATTTTTTTTCAAACGGCATATGTACGTATGTTTTTATGTTA
TCGGTATAACATTGGTATACACCAATGTCGATTTTTTTTTATTTTTTTTTACGAATCAG
>c101138_g1
AGCTATTTGTGGGAAACGACCTTCCAACTTGGGATAGGTGGACACTGAGTTTTCCAACGCTTCGTGTAATACTTTACCCG
TAACTTCTAGCACTATCAGTGGATCTTGCATAGGAATTATATTTACCAAGTCACGCATGGTGAACGGACCTGCCACGTGG
ATCTGGTCGGATCGGAATGTTCCTGAGTTGATCATGACCGCATCGGCTCCGGTTGCGGCCAGCGCTACATCACAAATCCA
GTT
>c101139_g1
AAAATGTTGAAATGAAAAGCAATTTAAATGGCATGAAAATTACATGTTGCACACTTATGTATATATTGATTAAAATTTAA
TTTTAACAATTTTTATAATAATTATAGTTTGTATTTATAGTCCTACCTCACTATTCACTGTCTACAACGCCAGATATACA
TTAAAAATATACAACAGTAACATAAAAATCAAAATATTATTGAATCTTAAAAAAGGCAAGTTACGACAGATTCTTTTGTA
CTGTGCTGTACAATCCGAGGTACATACATCTATAATATTTACTGCAGAAGAACTTACGGTACTACGTTAAAATCAAGAAA
ATAAAATGGATATCCAAGTAATGTAGAATGATA
>c10113_g1
GGCGACAGAAAAAAAATCTAAAAAAAAAACCCCATACCCCATAACAGTGATATGGACATTCCCAAACAAATGCACTTGCT
TTATGTAGCTATGTAGATATATAAAATTGCATTGCCTGTTTGCACTTGCATTGCGTGTAGTAGTTATAATATAGACATAT
TTATTGGTAGTTTGCGCACGCCTTATAATGCATTTTAGATGTAGAAAAAAATAAAAACATTGGTAGCTTGCACTTGCA
>c101140_g1
GGCGAACAAGAATCATCAGAGTCAGCAGATGACAACACCCCACTACTCAAGTATCACCAACGGAATGGACGGACGAGTGA
TTCTGGTGGTGATGAGGATGAAGGAATGACATCAATATTCGCCACTCAAACATCACCAACACCCACAAGCACCGTTCACC
GACCATCGTTGGCCGCAGCGGGAATGATGACTGATTCCCTCTCCCTCCATACAACCGCACTGGACAGCGATGTGATTCCC
A
>c101141_g1
CGTTTTATGACAAGATATTACCTTAAAAAAGCAACAATCAAACGAACACTAGTAGAATTGACAAAAAACGGGTGACTCAT
TGTCAAAAATTTTAAGCAAGCATTACATTTTTTCACGAAAACTGAGTGTTAGCTACTAAATCTGATTAAATTATTTCATA
TAACCGTTTCAATTGTTTATCATAATCAAATAGGGCTAAAATACCTTG
>c101142_g1
TCTCTCTTCGCACAAAAGAAAGTCACAGTTACTCTTTCCTCTGAAAGCTATTGCGGCGGCTGCGGACAAACCTTTACCCA
GCAAGTCACAAGACTTTGGCTGAGCAATGTCTTCCCCTACGTCAACCTCGAATTCCTCCCCTATGGAAACTGCAACCAGA
CCTACAACGGAAGCTGGTGGATCTTCAAGTGCCAACATGGCGAAAAGGAATGCTACATGAATCATATCGAGGCATGCTCC
ATGCTCCTCACCAAGG
>c101143_g1
CAGGGCCCCCCCGGCTGCGGGAAGACGGAGGCAGTGCGGCACTTCAGCACCCGGCGCATCTTCCACGCCCACGACCCCGT
CCTCTCCGTCTCGTGCAGCGCGGAGACGCCCCTCGAGCACTTCCTCGGCAGCCAGCACTTCGCCCCCACGGGCTTCTGCT
TCTCCAAGGGCCCCCTGGTGCAGGCGGCTGAGGAGGGGGCGGTCTTCCTTGCCGACGAG
>c101144_g1
GACCTGGACTCCATTTCGGGCAAGCTATGCACCGCAAACGCATGTTGCCTGGAGCTACCAGATCCAGACATGGACACTTG
TGCTGCGCATCAGCGCCGGGGATGGAGTCGAGCTCGGCCTCGGTCCAAGACTTCTAGCGTTTCTCAGATCATGTTCTCAG
ACACCCACATGCTGCCCTCCACCCCAGCGCCGAGACATGACGCCAGCTTACGCCAGTCCTGACTAACCTCCACTAGCCAC
GATCGGCCAGCCAGCCGTCCCTGG
>c101145_g1
CTGGAAGGTGGGCGTGACGGAATGTATTCATCAGAAACCAATCTGGCACTCTCAGAATTTGCCGTTGATGACGTATATTG
CCAAACGAATCCTGTTGTCGGGTTTGACGGAAGTTCGACTGTGAATTTGTCACCAACTTTTGCTTCAAGTTGGTGGAGTT
CGGACATAACTTGGGAGAGAAACGATAGAAATATCAACATAATGCGTATACTAAAAACACAAAATGGTCTCACTGTTTCG
ATAAATGAGCCCGGG
>c101146_g1
GACGCGACTGACCCCTCAGCTATGACTGCAACGGCACACCGGCGCAGAACTGGACGTTTGCGCTGCAGATCAACGGGCCC
ATTCGCGTCACGGGCACAGACTTTTGTCTCGACGCCGGAAGCAACCAGTGGGACGGCCAGGGGATGAAGATCTGGCAGTG
CTATGAGGGCCTGTCACAGCAGACGTGGTGGGTCGACAACCGGGGCCCTATCAAG
>c101147_g1
GGGTGATCGATGCAGCCCGGAAAATCATGGCCGAAGAGGGACCCCGTGCCTTTTGGAAGGGAACAGTTGCCCGAGTCTTC
CGCTCATCACCTCAATTCGGTGTTACGCTAGTTACTTATGAACTCCTGCAGCGAATGCTGTACGTCGACTTTGGCGGTTC
GAGGCCGGCCGGTTCGGATGTGGCGCAGGCCAAACAGGAACTGTCCAAGGTGAACCCGGACCACATCGGTGGCTACCAGG
CGGCCCTACCGATGCTGAATGGAATCGAGACCAAGTTCGGCTTGAGCTTACCGCGGTTTGC
>c101148_g1
GGGGGCTGCGCAGTCCAATTGCTGCGAAGGGTGATGGCGCGGCAAATGGTTTGGACGACGTCTGCTGGGGGTGCGGAGGG
TTGTTTGTCGATCGCCCTGCTCAACGCTGCGAAGAGCTCGCGACAGAAAGGTTCAGTGCTGCTGGGACCGGGGTAGGGCT
CCTTGCATGCTGCGTAGATTGCGTCGTGGCTGAAGGGGAGGTCAATGTTGAATCCGATGAGGCGCTTGAATGGGTCGAGC
GATG
>c101149_g1
CGCATTTTCTTCTGGAAAAGGAAATTCCATGACATTTAGAATACGTTTTGATACAACACAAGACGAATTATTGCAGCAGT
ACGGCTTTTTACCCAGAACATCACTTTCTTCATCATCCCAATCTCAATCATCTTCCGAGCCTTTTCCTGAAAAGGAGTTC
GCTGTTGATGTAACCGGATTTGGAACCACGGCAATAATCTCTGGCATTCGTCCGCCATATATTGTTGATGGCAAAATAAG
ATTTTTCCGAGATAAAAATCCGTTCACTGATATTTCCTCATTACGTTCAATCGTTCGAGCTAATCCAACCCAAGGGAGAT
TGCTCGGAATCGTTGCTGTCCCAGTACACATGTCCATCACGAG
>c101150_g1
GTAGATGAGGTTAAGAGCAAGCTTAAAGGTCACTCTAAAAGAATAACTGGCCTAGCATTCTCTCATGTACTAAATGTGCT
AGTTTCATCAGGAGCAGATGCTCAGCTTTGTGTATGGAATTCTGATGGATGGGAAAAGCAGAAGTCCAGATTCTTGCAGC
TTCCAGCTGGGAGAACAACAGCTTCACAGTCAGACACGCGTGTGCAGTTTCATCAGGAC
>c101151_g1
GATCTATCTATCCCTCGCGGAAAACCCCACGGAGTCGTCAGTCGTGATGTCAGAACTCCTTTTCATCAACAACACAGCAA
AATGGGGCAAGCACATCTTCGTCGACTGCCCCTCTCTCTCAGTGTTTGTCACCGAGGAACGCTTCGAATGGCGTATCAAC
CACACATTCGACGACACATCGCTCATGGGGAAGGACCCAACGACCGACCTGAACGGCATTAATATTCTCCAATTCTTCAT
TCCCTATACTGCAAGCATAATTTTCG
>c101152_g1
ATCGATAATTAGAATTATAGAAAGAAAAGTAGAAGAAAAAAAAAAAAAAATTACAACATCTACACATGCTGGCCAATTCG
TAAGCACGAATGTTACACAATCAAATCATAATCTGACTTGTAATTAATCATCTTGAACGCATGATTGATATAACATTTGC
ATTTCTGAATATGGGCCTTGAGTTAGATGTATGCTTGTATCTGTGTGTGAGATAAAAGAGAAGGCGTACAGAGACCGACA
AAGGAGCCGTAGAAAAGGAGGGATAACTGATAAAATTATCGAAATTTTCCGTTCA
>c101153_g1
TACCAGATTGCCCCACCGTCGTCACTGGACCTGCAATCCTTGAAGGTGCAGCGGAGGAAGTCGTGGTCGCCCTCTCCTGG
GTCCAAATGCTCTTCTGGGTCGATGAATTCACATGGGAAGTCGGTGGCGGAGAAACTGAAGGAAGCGGGAGCTGTCACAC
CCATGGATGAGAAGGATACAGAAACGGATATGAGAAATGCAAAA
>c101154_g1
GTCCAGGTTGATGCTTTCGCCGCCGGCCAGCGCGGCCAAAAGGCCCTCGCGCCCGGATTGCGAAAGGTCAAGGCTTTGCA
GCAGGCTGTTCAGCTCTTCGGGGCTGAGGTCGCTCAGGCCTTCCTGCTCCCGGAAAAGGGCTTCCAGACGCTTCATCAGG
CTCCGGATATCGCCTTCGTCGCTCAGCGCCAGAAGTTCTTCCTGTTCGTCCTTGCCAAGGCCGAG
>c101155_g1
AAACAATCGCATTCCTCCACCACATTCACTCCACGAACTCCGACATGATGCAAATGTTGAATCACTCATCGTCATCACCA
CTCCCCACCCACCACTTCCACTCGCAAAAACACTCGTCTCATTCCCACTGCATTCAATGGAACGAATCGTGGTTGACTGA
ATGGAAATTGTGGTGGGAATTGCTGGTTCATTTCTGGGAAAGTTGGAAGTCAAGTTTGGAGTGGAGGTGATGGGTGGGG
>c101156_g1
TTGCCGCTGCCGAGAGCTGGAAATTGTTAGGCATTACCATTCCTCCGGGCGACATAGACGTACGCATCGCCGGATTGGCC
GTTGATCGGAGTACGCTAGTGGGCGTGGACGCCGTCATCGGCTGGGGCCGTCCACCACGGGCTCGCAAAGCAGCTGCCTG
AGCCGCCGCCGATAGCTGGCTGATGTTGACCGGGTTGATGTTGTTGACGGATTGTACTCGCTGGTTCACCATGGCCAGGT
TCTTCTGCTGCTGTGCTGTCATGGCCTGATAGGCGGTGGCCG
>c101157_g1
AGGAAGGAGGTGCGAGAATGGGAGACATGAAATGTCACATGTACCTTGCTCATTGCTATGTATCATCCTCACATCACCAT
TTCATTTTCTGTCGTTTCTTTCTTCCGATCCTTTCTCATCTTTTCTTCCACCCCAATCATTTCCTCTCCCTCCTCCGTCT
GTTTTTCATGTTGTTGTTTCTCATTTCCTCTTCCTCCTTTTCCCATCGAGTGT
>c101158_g1
AAACACCGATTTATTATTTTAACAGATATACTTTAAAATATAATCTTTATGTAACAAAATATAAAAGAAAGAAATCTTCC
GTAAGTTTGAAGCTCATAAGCAGTTGCGAGCTACTGTCGGCGTCGAGCTTAGTACGTTGTCATTAGTGGTTACTGTCATT
CCCATATTTTTATTATTATGTTCGATTGTTGTACACAGACAGTAGCAGTAGAGCAGATGTACGCAGAACAAATCAAATCG
TTTTCACACTACATTTTGCTTTTTTGAATCATGCGGGTTTATTGCTGATTTGAACAGCGAACAAAGTTAAGTTAAGTATC
AT
>c101159_g1
GGAAGGCGTATGGTGTGGGTGTTGGGGTTGGGGTTGGTGTGAGTGAGGGGGAAGGGGTGACGGCATTGAAGTACCGGAAC
GACGACCCGCCGGGGGTGGAGGGGTGGCGGTAGGCGAGAAGGTTGTGTTTTGGTACAGCGGAGGGGTCGTGTGCAGGGCC
GATGTGGAGGGCGTTGGCGATGTTTTTGTCGAAGAGGGTGGTGACTTGGGCGGGGTTGGTCATGCTGCGGATGTCGGCGA
CTGTGGGGACGATGAGGCTGGGGGTGTACTTGAGGGGCTGTG
>c101160_g1
TCGTGTGCCGAAATCCCCAACCCAGCGCGGAGGTATAGTCCCGTTGCGAGGGAGACGAGGGTGTCTGCGAGCATGTTGTA
CACTGCCCCCTTCTCCTTCGACACCACATCAATCAGCTGCTCTGCCATCGCCGACAGAATCCGCTCCTCGTCCCGCGCCA
CCTCCCTCGCGGCCTCGCGCTGCGCCACGATCGCTGCAGCTTCCTCCGCTGCCTGCTTCTTTGCGGCCGCTGTCACTGCG
CCGCGGGTGCGTGCGATGCGGAGGGTCTCTGCCTCGCGCTCGCTGTCGAGGTCGG
>c101161_g1
ACTTCTTCTCCTCGAGTGCTCTCACTCGTCGGTTTTCCCGCACCTTCTCCTTGTTCTCGATCAGCTTCTGGAACTCGGGG
TCGTTCGAATTCACCGTCTCTGTGACCCGTCCCTTCTCGTCCATGTGTCGCTTCCGCTCGTACGTCTTCCCATTCACCTC
GTAGTACACTCTCTCGTCCCACTTCGTCGTGCTGTTCTTTTCGTCGAAGCCGCTCTCCATCTGTTTATTGAACCATGTCA
TCGGATTTGCATGCGGATGATCAAATAGGTCAAAGTCGAAGAAGTCGTCGACAAGAAGGTCGTCGGCCGTCCAGTCGGGG
AATCCGAA
>c101162_g1
AGAAGCTGCAAAATATGTTACAGCTGCAAATGTACCGTTAATTGGAGTGAATATTCCATTTGCACCAGATGCACAACTAA
GTGATGATGAAAAACCTAACTATCAAGTATTTCAAGATTGTGTACCAGCAACAGAAGCTTTGGGTCTATCTACTAGAAAA
TTGCTAGAAACATTTGGAAGTAAAATAGATAAAACAGCAGATGACAATTACAAAGTATTAGAAATTTGAGGAGATCCTGC
AAGTACTTCTGCAAATGATAGACATGACGGATTCGAAAAAGTAGCTTTTGATTACTCATGATTTTCTAACAATGATAAAA
ATCTTAACAATAAAGGAGTCAATGGAATGTATTTAGAAACTACTGCAAATAAATTAGTTTCTGATAATATTACAGAGATA
ACAAATTCAAAAACAGGTGCAAACTTTATATTCGCAGCAAGTGATGCTATGGCGAGAGGTGCTTTAAGTGCAATTCAAAA
TGATAAACAAGCAAAAGAATGATTAGAACCTGTTAAAGATAGTGATGGAAAAATTACAGCTTTAGGTGGATTTGTACTTG
GTTACGATTATGATACAATTTCAAAACAAAAAATCCCTGATTGAGATAAAAACCCAACAGACAATATGCTTGGAACAATC
CATATGTCTGCTGAAGAATTAGGAAGTAAAGCTGTTGAATTAGCAATTCAAGAAATTGAAAATGATAACAAAAATGCCAA
AAAAAATAACAAAAATGAAATTGGAATTGAAGTAAGAATGAACGATTCATTATTTACAGATGAATTTAAAGAAAGCTTAA
AATCAATTAAAGTAGCAGATAATGTTAAAATTATGGGAACAAGTGATAACA
>c101163_g1
GGGACATGTTTGTGTCGTGTGTCTCTCTCCCAGACTTCAAAACTAAAGATGGGTTCGACTGGCTTCCGACGGGTGAGGAT
TGTGAAGAGAATGAAATTGTTGGGAAGGATGTGAAGGGATTCCCCGAGAGCGATGGAGTGGAGCTGCTGATTTTTGTGGA
TGGGTTGAAGACAGCTACTGTCTTTGTCTCTTCATCATCGGCGAA
>c101164_g1
AAAATGTGTTAAAATGCTTTTTAGTTTTGGAAGTGGGTATATTTGAGGTTATATCTCATTTAGTTATTTGTTTACTGTTG
GCACCGAATTCAACAATGAAGTATATGCAACTCTTACAAAACATAAATTTTAATAATATTCTAATGCAAATTACTGAACC
CTCAGTGCATTAAAATTATTTCCTAATTTATGAGCCTCTTAGTTTGGAGGTTGCTTGAAGCCACAAATAAAACTCAAATG
AGAGTCAGTTCTTTGTCCCG
>c101165_g1
ATGAACACGAAATCATAAATTCTACAAACGGCCGTCTGTTTTACAAGATCTATTTTCTTGAGTTTCTCACAAATGAGTGA
ATATTTTTAAATTTTCGTTACACATACGTAATATACAAAATGTAACAGTCATAATGACACTCATCAACCGATTTTTTTCA
TCTCCGTCGTTATTCAATTACTGATCCTTTTGTTATTTCTTCATTATGATTACTGTGGAATAAAGATTTATTTCATAACA
TGAAACCTAATTAGATAATCTGATTTTTTTACCCACCCTTAACAACATTAAGGTGACGA
>c101166_g1
CGAAGATTCATTCCTAAACACATTAATTTATGCCGACAAACTTGGAAAGCTTGTCGTTGGAGCAGGCTGTGTCTCACAAG
CAGACCCCAATAATGTCAAAATCCCTGAAAAGGTTGCATTAGTGGGCGTTCGCGAACTCAGCAAAATTGTCGAGGTTGTC
CAGGCACTCCTCAGAGGAGAAATCATGCGCCTTGTCCCTGTTGTCGCAAAGCCCCTGTCGAAAGCCGAACGCAGAAAAAT
TGGAAAGAAAGGCTATCACCCAACCCCCTTCTCCCACGTCGAAGGTGACCCGTCCATCG
>c101167_g1
GGGGGCGTCAGGGGAGGGGGGTTGGTCGGGAGGGAGGCGTTGGGCAGCGAGGTGGGGAAGAGCGAGGAGTTGGGTGTGTG
ATAGCCATTACTTGGAACCTTCTTTGGACACGCCGCCATCTCCAGCGTTGTCTGCAGCTGCTCACAGGGCCCCTTCTCCT
CCTCCTCCCTCGCCTCCTCTTCCTCTTTCCGCTTCGCCAGCTACTCTTCCTGCCGCCCATTCCCCTCCCGCTGCCTCTCC
ACCTCCGCCTCCCTC
>c101168_g1
GTCAGAGCCAATGATGGGGATGACACGGGTGAAGGTGACCTGGAGGTTCTCCTTCTGGCTCCCAGCCTTCTCGATGGGGT
GGCTGTCGGGGGTGGCTGATTTCAGGCTGTCATCGCTTGTGATGGGAGTGGTGAGGAAATGCATTGTGGTGCTGTTGTCC
CCGTTCTCTGATTTTGTTTTCTTCTCCTTCTTCTTCTTCGTCT
>c101169_g1
GAAGTTCTCAGGCTAATTGACATTTTCAGGAAACACAACCTACTGATTGGCTCTGTTGTCATCACCATGTTTACCGGACA
GCCCGGCGCCATCCAATTCCAAAGCCTTCTCCAATCTCATGGCATCGATACATATCTCCACGCTCCAATCAAGAACTATC
CGAACGACATTGAGTTCATTGTGTCCAAAGAAGGATTCGGGTCCAA
>c10116_g1
TAAGCTGTTGACAACAAGTCTTGACTGTTCGTCCTTCACGTTACTTGGTAATTTTCACTTTTTTTTTTATTTCTGTACTC
GTGTCTTTTTTCCGTTATATATGTTTATTGGCTGTTCAGTAAAGGAAAGAAATACGAACGCAGTCGTTCAGTTCTTCAGT
TCGGTTATTTTACACACGATTCGGCAGTTATTCAGGAGGAAAGAATCACGAGTTATTTGCTTTTTTACGCTACGTATTGT
ACTTCTATTAATGTAAATTTGGGAGCTGTTGTTATGACTCTTTTCTTTATTATTTTTGTATAATTTAATGCTTTTAGTAT
ATTTTATTTATTTGTTATGGTTTATTTTCTATTTATTAATCGATTTAAATAAGGTGGAAAATATAGTATGCGGTTGGAAA
TTAAGGTGTTAGAAAAATGCCACTGTTTATTAATGTTTATTAATTTTTTTTTTTCAACTTATTCTGACGCTTGTTTATAT
AAATATTTGCCAATTTTAGAGCGAAAATCTTTCTCTTAATCCCTGTCGAAGTTTATATATTTATATATATAATTGTGTAT
ATATTTTTGAATTTTCAAAAGAATTTTTATTTACGATAGATACATATTTTTTATTTTAATGCGGTAAGTAATTATCCGGG
AAAAATACGAGGGTTAACGAGGGAGGTACTGGGTTATTGAGAAACAGATCCGCACAGAATTAAG
>c101170_g1
GGTGGCGGTGGGGGTGTGAGATCTTCGGTGTGTTTGATGCAGAAGGGGAAGACATGGATCGTCTCGATGTTGATGTCCAT
CTGCAGGAGGAAGAGGAGCCCACGCAGCTGCGCTTCGGTGTAGCCAATCCATTTTTTTAGTTCCGATTGAACTATTGTAT
TCGATGTGACACAGATATACGTTTTATAGGTAGATATAAACTCTGAGGGTGCCACTAGGTCACCCCATGTTTTTGTGCCT
GCTTTAATTTCGTCGCAGATCCGCTTCCCG
>c101171_g1
GGGCAGCATGGATCGCATCCTGCCGCGCATCACGTGTCGGCGAACAGGCTGTCGTAGTTCTTTATCCCAAAGTTGTACAC
GAACGGTATCCCCTTCAGCGCCGGTCCGAGGCAAATGATGAGATTCTCGATCGACATCTTGTTCACGTGTGCGTGCTTCG
ATATTTCGGTGAGGCACGCGATGAGGTGCACCAGCAGCGTCTGCGTGATCGTCG
>c101172_g1
GCCGGCGAGAATGGGCGCGTAGCTCAGGTGGTTAGAGCGCGGCCCTGATAAGGCCGAGGTCCCTGGTTCGAGTCCAGGCG
CGCCCACCCACAAGGTGGGATGTCGTTTGGTGTGCGAATGGGGCCGTAGCTTAGCTGGGAGAGCGCCGCCCTTGCACGGC
GGAGGGGCAAACGAAACACAAAAAGAGGAAGAAACGAGATAAAAAAAAAGAGAAAAGAAAACACA
>c101173_g1
ATTTCAATTCTATAAAACAAAAATTCGTTTGTACAAGTTTGTAACCCCCATTCTTTAGTAATAATAAATTTCAAAGTTAA
TTTTGAGCGACACGAATAGCAATATTTTTTGACGGGGAACAATGGCTTGGTTTGATTCAATCTTTTCACATTTTTAATAC
TTTATCACAAATTTGCTCTGGGTTTAAATTTTATGCATATGTTCCATTTATCACAAAAACTTGATGCTTTTAATAGAATG
TTCTATTCCTACGCATAAATAAAAGAAACCTAAGCAAACAAAATAGGGCAGGCATCGGTTTGTTCGAATGGAAAACTGAA
ATAAATATTTAAAGATACGAATAATATTGTAATCAAATTATGTTTATCAGCAAAA
>c101174_g1
GGATGAATAGGTATGGACTTCTTGATGAGACTCAGAGCAAGCTCGATTATGTCTTGGCCTTGACAGTCGAGAATTTCCTT
GAGCGACGACTTCAGACCCTGGTGTTTAAGTCTGGGATGGCTAAGTCAATCCACCATGCTCGTGTTCTTATCAGGCAACG
TCACATCAGAGTTGGTAGGCAGGTGGTGAATATTCCATCTTTCATGGTTAGAGTTGACTCACAAAAG
>c101175_g1
GACGAGCTGTTCGACCTGCAGCAGTTCTTCGAGACAATCCACGTGCAGCTCGAGCGCTACCACACGAACTTTGAGAAGAA
CTCGCTCGTGGCGAATATCAAAATTGAAGTTCTGTTCAAAGAGGGATTTGTAGTTGAGGAGATGTACTTTGAGGACCGCG
TCTTCAAGGGCAAGTTCCGGTGCAACGTGCGCAGGGCGGTGACGCTCAACGACGAGGGCGAGGAGATGGAGGACAACCTG
TTCAAGGAGAAGGACGACACGAACGTGCAGTTCATCCTCTTCAACGACGTGCTCATCATGACCACCCCGCCGCGGAAGTC
GATCTTCAACATGAACTCGCGGTCCGAGACCGCCGGGGTGATCTTCAAG
>c101176_g1
GACATGGGCATGGGCAGCGGCGGGGATGGGGGGGTGCGGGGTGCCCGATTGGATCGCTGCCATCGTTTCGTGGAGGTGCG
GCTGGAGGGCGGTGGGGAAGAACGGTCCGCTGTTGAGGACGAAGAATTCAGAGGTGTCTTTGTTTGTTGCCTTTTCATCT
TCTTGGTGGGCTTGTGCCGACGGTTCGAGCAGCGAGGTAATTTTTGCTGATGCCATTCCACGGGCTCCGTCTTCGTCCTG
CGTGTCGTCGGGGCTTTCGCTGTCCTCCGAATCATCGTCGCCGCCGTCCTGCTGCGCCAGCCCCTCCTTCTCCACCAGTT
CCCGCAGCCGGGCTTCCGTGAGCTTGTTCGCATTCCACATGGCCGTCAGTTCTTCAATGCGCCGGGCACGTCGGCGCCGG
CGGTCCCGCATCT
>c101177_g1
GTGGAGAGTTAAAATCAATCCCAGCAAAAGCGAACTGATGGTGGCGACCAAAAGGAGCCGGGACATTGACACCAAGACCA
GGGTTAAAATTGACGGAACGCAAATTCAACGTACTAACCACCTGAAGTACCTCGGAACCACAATTGACATACGGGCCACA
TATGGCAGGAACACGAACTTGGCGGTGTCAAAGGCTTCCGCGGCGATCGGCAGACTCTACCCCATCCTGATCGAGCCCCG
>c101178_g1
GTTGTTGGGCAGCAACAAAGCAGAGGGGAGCGGGAACAAAAAAAAAAACGAATTGAAAAAAAGGGGAAATCAAAGTGCTT
CCAATTCCAGTTCCAAAGCGAGTGCAGCTCAAAATACACCTGTCAATCAACAGGACAATCAATGAAAAAGAGAGAAGATT
TAAATGCAGAGGGATCTGAGGGCGCACGAATGTACAAACTAGATCGCCTCTTCAACTTGTTGCTCAGCGTTTTTCTTCCG
AAGGCCATCATACCCGTTTCCCAGTCCTCG
>c101179_g1
GTTTTGGTGACTTCAAATTGCTGGATTTCGGTGTGGGTGCATATCTTGTTGTTCGTCAAGCAATCGCCGAATTTTTTGAA
GTGCTCAGTGCCGAAGTGAAACTCCACCGCTTGCTGGTCCTTCCACTGTTCCACCATCACGAATTTGGTTTTGTCGAATG
GGCTCACAAACAGGTCGTAGCATACACATCCTTCCTCTTTCTGTGATTTCTCGATCACTTCTTTCGCAGCGGTAAGGAAC
TGTTCAATACATTCCGGTTTGACGTTGTTGTAGGCGTGGAT
>c101180_g1
CGGGGCTTCGGATCTGGTGGTGCGACTCTAATGGACTCCAAGAACTTGACAAGGTTTGTTTGGTTTGTTTCGTCGGTAAA
AATCAAAAAAAATGCATCTGTTATGAACCGATTGCGTGTGGGTCCAGAGTTGGCATGTGATTGTACAATTTTAAAAATTG
ATATGAATCCAAATAGTTGGTAAATCCGGTCGGACTCTTTTAGGTAATTGAATGCAGATTGTAGGTGAGACGAGAGCGTT
GCATTAGTCGGAGAATCACAACCAGAGGCCATGATCACCGGTCG
>c101181_g1
ATCGGCGTTCGCACCATCCCCCTCACCCGCCTCCTTTCCTACGTCGATATCAACGCCCCCCTCAGCCGCCTCTTCGCTGC
CCTCGATTGGATCCAACAGACCATGATCGCCCTCGGCTCCCCCCACACCGTCCTCCTCCGCTTCGACCGCAGCACCCGCC
TCCTCAGCGTCGCGCGGGTGCAGCGCCCCGGGGAGCCGTGGGAGTTCCCCATCGCGGTGCACCAGGCGCAGTTTG
>c101182_g1
TTGGGAGGTGGTACCTTCGATGTTTCTCTGCTGACCATTGATAACGGTGTCTTCGAGGTCGTTGCTACCAACGGTGACAC
TCACTTGGGAGGTGAAGATTTCGATCAGCGCGTAATGGACCACTTCATCAAGTTGTACAAGAAGAAGAAGGGCAAGGATA
TCCGCAAGGACAACCGCGCTGTACAGAAACTTCGTCGTGAAGTCGAGAAGGCCAAGCGTGCTCTGTCGTCCAGCCACCAG
GTTCGCATTGAAATTGAATCATTCTACGAGGGTGATGACTTCAGCGAGACTCTGACCCGTGCCAAGTTCGAAGAATTGAA
CATGGATCTGTTCCGCTCGA
>c101183_g1
CACAAACGGAATCTCGCCGTGCTGGGTGGCGTTACGGCTTCGGTCATAGTGTCGCCGGTGTTGGCCGGGCTGGCCGTTGC
TATTGGCGTACCGATCCTCCTGTTCTACGTATACGGAGTAGTGCCCGTCTCGCTATGCCGTGCCGGATGCGGCGAAGGGA
CCAAATTCGAGTTTGACGAAGAGGAAGACAACGGTTCCCGAAATCATGATGCCACCAGTG
>c101184_g1
TGGTGGAACAGAAGTTGTTGAGGCAAAAGCTGGGGCTGGCTCCGCAACATTGTCAATGGCATATGCAGCTGTGAAGTTTG
CAGATGCATGCCTTCGTGGCTTGAGAGGAGATGCCGGCGTTGTTGAATGCGCTTTTGTTGCTTCTGAGGTTACCGAACTT
CCTTTCTTCGCAACCAAGGTACGGCTTGGTCGAAATGGAGCTGATGAAATCTACCAACTTGGGCCTCTGAATG
>c101185_g1
GGGGTGGCTAGTTGAAAGTATTGGCCTTAATGATAACTTTCAGATTAAAAAAAATGCAGTAGTTTGGTAATTACTTTCCT
TAAGATATTTTCAAGTGTCTTACAGTTCCGACACCACAGAGTGTTTAAGAATTTTGAGTGAGAGACAAAGAAGAAAGTTG
CAAAACTTATTGGTTCCCAATAGAATATCCTTACATATTTTTATATTCTGGGTGTAGAATTAATTCTACACCGATTTGTT
GTACTCCCTATACCCG
>c101186_g1
GGTTGCCACAGCGTTAGCGCCTACACCGCCGCCATTGGAAAAGAAGGGGCTGGGAAATTTCGAAACCAGGGGAACAGGAA
GAGAGCCCTCCCCGGGCAAGCCATAGCTACGGAGGGGGTTATGATGGGGAGACTCCACAACGCCTAAGCAAGCCAGGGGC
GGCATCCCTTCCCGCCTTTTCACCGTCTGTCAGGACTCAGAGCGGC
>c101187_g1
AATTTGTGTTCTTTAATGCTACCTGCTGTTTGGGAAAAAAAGAAAACTCCCAAATGTTTAATGTTGTTCTTCGGCATTAT
CGTTACATTACAATAATAACATAATAACGCTTATTATGTTACATATAAACATCTAATAATACGTGGTCGTCAGCCAAGAG
TAATGGTGATAAGCTACATCCTTGTCGTACTCCTATTTATTCGTATTTATGATTGAAATATTGTCTTCGTTATCGGTGAC
GGTAATCCTTG
>c101188_g1
TGGAAATACAAAACTTTCTAATTATAAGAAATTTAATAAAATATTATCTCCATTGTTGTTACCCCACATTTATATAAATA
GCACAGGATTTAAAATGGACACCACTGTACCATTAAAATTAGATAAGGCAAGTTTAAATAAATTGCAACGACTAAAAGAA
GAAACTAATAAATTGAAAGAGATCCAAATGGTTAACAATTATACTGAATCTCCAAACATTTGGACAATTGTG
>c101189_g1
TGGATGAGGTTCGGGTCGTTCGTCACCTTCAGCACGCTGTCGATCGTGTCGAAGAACTGCCCCAGATACTCGTGGGCGTC
CTGTTGCTCTGTGTAGTCGATGTCGTGGTTCCGAGCGTTGCTGTAGTCTGTGAGCCACTTCATCGGGTTGTAGGCAATGC
CGTTGTTCAGCTCCAGGTGGAAGAACATGTCCTGTAGCGACGCCAGCAGCCGCTCGCCATTCTCCGCCG
>c101190_g1
CGGGAAACAATTTGTCGTCGGTTGTTGCTTCATCAACAACACTGTTGGCAATCTCAATTCGGTCGGATGGGACATTGACC
TTCATGGCGCAGCCTTCAATACGAACCCAATTACTTCAAGTTGGACAACCCATAATGAAGGCAAGCAATTTTTGTGCCCC
ACCTGCACCGGCCTCTCCCCCACGTTGATTCCGAACGTCTACCACAATCGACAGGTGTCATCCAGTGGAATGGGGAGCAC
AGCGGAGTACTGCG
>c101191_g1
AAAAAGGACTGTCATTCATACCATTCACACCTAAAGACTGAATTTTATCTGTTTTGAAAACGAACTTCTCTAGCTACACA
GAAGTAACAAAATATGTTAGTCAGTTTTGTATTTAGAAATGTATTGGTAGCAGGGATGTTTTCATAATTTTCAGAGAATA
TGCATTCTTCATGAATACTTTTGTATTGCTGCTTGCAAATATGCATTTCCAAACTTGAAATATAGGTGTGAACG
>c101192_g1
AGGTATCTAAGTTCGTTTGCCCTATTCATATTATGACTATTTGCATAAATAATAACAGAAAAAAAATCGAAGTGTATCAA
AGATTTTAAATGAACATTTCTGTTTTATTACTTATTTATTTAAATTAACAAATTTGAATTTGAGGTACTTATATGCAAGT
AAAATGGTTTGATGCTTACGAGCTATAACCATCATTTAGCAACAATAGGTACCAAAAATAGCTAACTTTAATTCTTA
>c101193_g1
GGAAACAATGTCGATCTCATTGAGGCGCTTCTCGTTCACATTGATGTGGTGTCTCAGCAGAGTCTTCCCTCCAGGCATGT
ACAGGTTCACCTCAAAGAACAGATCGCATTTCTGACATCGATAGTTCTTGTACGAGTTCACCTTCTGCAAGTGTCCCGGC
ACCTCCCCCTCCCCAACCTCACGGTACTCGTGGCTCGCAGTATCCCACAGGAAGTACTGTCTGCTGATGAGGGGGCCGTA
GTTGACCTGTCTTGCCACCTGGA
>c101196_g1
AGGCAGTATTGTTCCTAGTAATAAGCTGTGCATGTTGCCATGCATTTCCTAGAAACGTGGTAAAAACTCTTAGAGTATAT
AATGGTGGTGGATGGGGAGATTGGAACTCTGCACAGTTTTGTCCACATGGTCAATTTGCTACTGGATACAGAATGAAGAT
TGAGGGCAAGATGGGAGATAATAGTGATGACTCGTCATTGAATGGCATCGAGCTCGTGTG
>c101197_g1
GTTCAGAGCGGGACACTGAGTGTCGCCTCGTGTGACTTCTCAGCTGTTGCATCCACCACATCCCCAGTCACTCTCGGTAT
CACCACTACCGCAGCCCTCTCCTTTGTTGTTGTTATTGACGATACGAAACTCAACAACCAACCACTCCTCTCCATCCCAC
AACACACAGAGACTACAAATCACTTCACCATCAAATCATCTTCGTTCACCGATGTCCG
>c101198_g1
GGCAAAGCTGCCCGATGGGACACCGATCATCCACCAGCCCATCCCCTCGATAAACGATTTTCTGAGCCGGATGCTGTACA
AGCGGTGGGGAGTGAAAACCGGTGTTGCTTCCGTACTCCTTCTCGTGGTGTTCCTCATCCTCCTCTTCGTGGTGAAGGTA
TTTTCCTTCTTTTTCCGATCTTAGTCATTTGCCCGCTGTTCATA
>c101199_g1
GGGCTGACGAGTGAAGGGGTGAATGTGACTTCTGACACATCCAGATGCCCTGTGCTGATCACCACCAACGAGTTGTTGTT
CGCGGCGTTGCCGGTGGAGGTGATGGTTGTCGTCGTTGTGATTTTGGAAACAAGGGGACCAGCTCCTGTTAGGGTCAGCT
CCTTTGTCATGATATCAATGACACGAACTTCATTCTCCAACTCTGTGGAATCAGAGTTGATCATAAGATCTACCTCTGTG
TCGCTTCCCATTCGCTGCATAGCATCCCCGAG
>c101200_g1
GTGACTAATATTTTGTGAAATAGTAAAATAAATTAAAGATCGCTGGTGTAATGTGTCTTGCATACATTGATCTAGACATG
GTCTCTTAGTTTTTGAAATTAGGTAGAACTTATTTTGTAATTACTTGGAACAATATAATTTAGAAATGCTTCAAAATGTG
CCCAAAATTGACTAATATGGAATTATGACTGTCATTTTAGGTATGTATGTACGAATTAATATCGTTTTTAATCTTCG
>c101201_g1
GGGGAATCGGTGTAGAGGCCAAGGGCTTGGGAATGAGACACAAAGATGTGGATGTGGGAGGCAGTCGAGAGGAGATGGTC
GACGAGGGAAGGTGGAGGAGACTCCGTCCCCTTCCTTCCCAACATCCCCCTCTTTTCCCTTCACCTTCTAGTTCCCATCA
TCCTCTCCTTCCACCGTCGAGAACACGTTCACTCCCCTCGCCCCTTGTGTCGTC
>c101202_g1
AGAGGTGAGATAGCTCGTGCCAGAGCCTTCGGGGGGTTGGGTGGAGAGGCTTGGAGTCGGAGGGGGGGTTTTGCTGTCCA
TCATGTGTGCGAGATGAGCGGCGCGGCCTCGTGGATCTGTCCAGCGAACAAAGCCTCCACCGCCGGAAATGCCGCCGTCT
CCCTCTGATTCTGGAAATATCAGTGAGGAAAACATGGAGGGTGGCGACAGAGGTGTGAGCGACGGAATGTGGGCTGTGGG
AAGGAGTGGTGGAGGGTTTGGTGAAAGTATGTGGCTGCTTGGGTCGGATGGAGAGTGCACGATGTGTGGGGATGG
>c101203_g1
TCTTTAAATAGGGACGCAATATTATATAATATGATTGCCGTTTGTAAGAAACGCCTGTATAAATAGCAGTCGACGACGGG
GTTTATTATATATTTATATAACGGTGAGTTTCCATACATAAGTTTACGTTGCTATTTAAAGGTGTTCCCGCACCGGTCCA
GTGTATATCAAATTATTCATAAAAAAAAATGATACAAATTTCAAGACGTTGAAAGTG
>c101204_g1
GAGGCGCTCATCCGGCACTGCCCCAAGTGCAACCGCGCGACGCAGAAGGGCACCGGGTGCAACCACATGTACTGTCCATG
CGGAACGCACTTCTGCTACTCGTGCCTCGGAGTACTGCCGGGCAAGGGGACCTACGAGCACTACCGCACCCCCGGCGTCC
TCTGCAAGCAGGAGCAGGACGACATCGCAGTCGACAAGCAGCGGATGACCGAGGCAGCGGAGCGGGCAGAGCAGAAGTGG
CGGCTCAGCCACCCCAACTACAAAG
>c101205_g1
CGACTTTGAGCAGCTGAAGATTGAGAACCAAACATTCAACGAGAAGATCGAGGAACGAACAGAAGAGTTGCAAAAGCTGC
GGAAGAAGATCAACGTGACAGTGCATGTCCTCTCCCACTTCACCGAGAAACTGGAATTCCTCCACGCCGCCAACACCGAC
CTCAAAGATCGTCTGGCAGAGTTGGAAAAGGAAACCACCACCAAGAGAGACCTCCTCGCAAACATCAAGCTCGAGCGCGA
TCGCCTCAAAGTTGACAACCAGCGGCTGCGGCAAGAGAACGGGCTTGTGGGGAACGAGGAGCTGCTCCGCGACTTCAAGG
AGCGGCGGAAGAAGCAGAACGCCCACAAGAAGCGCCTCGTGGCCCTCCAGCAGCGCTACGAGGCCCTCACGGGGGAGGAT
GTGCGGG
>c101206_g1
CGGCTGGAAGAGGAAGAAGAGCGGAAGAGGCTCAGAGATAAGCTCACCAGTAAAATTAGGGAAGAGGAGATGAAAGTGGA
CAGGTTACGGTTGCAGATCAGGAAGAAGTGCAAGAGTATGGTGTTCGAGAAGCCTTTGCCGTATAAACCCCAGGAGCCGG
TGAAGAAAAGCACCAAATTGACCGAATACGAAGAAGGCATCCACAAAGGGACGTTCTTCGACGACGACAACACCAGACAG
ATCTTGGAGAACG
>c101207_g1
GGGGACGCAAAAAGCAGAGCCGAAAACGCAGCAAAGAAACTGTACGAAATCCACGATCTGAACAAACAGGCAGACTGGGA
CTACTCGCTTCCGACAATCATCCAGCACGAACTTTCGAAGGACCATGCGTCAAAGCGGATTGACATGAAGATTGAGACAT
TTTCAACAGAGTTCTACAGCCGACTGCCATTCCTATCGAAGGACAACGGATTTGACTTTTCCAACATCCTCATCGCCGG
>c101208_g1
AACGCATTGAACTGCTTCGAAATTGAATCCACCAGCACATACTTGATGACAAATTCCACATACTGCTTCTTGTTGCTCTG
ATTCACAAACACATTCTCCCCATTTGGTATGAACACTTCCTTTCTCGTCTCTCCCATCACGCTCGTCGAAAATTCAAACG
TCAGGTACATTGTCTCCTCAATATCATCCTGAGTATACTCCAGCAACGACTGCAACGACGCATACACCTCGGGCAGAAGC
TGCTCCAAATCAGCCAGCGTCAGCTTCCTCTTCAACAACTTCTTATACACCACAAGCGGAAATGCCACATCCAGTATCAC
ATTGTTGTAAATCGCCAACCCAAACAGCGTCCCGATCAACTTGTAATCACTCAGCGAATTGCTCCCCGAATTAAACCAGC
TCAGCCTCGTGCTCGGGTTATACACAAACATCCCATTCTTCTCATCGAAAATCTCCTGCGTAACAAGCTGAAACCACTCC
TTCTTCACTCCGCAGATCG
>c101209_g1
TTTCGACGGAGGAAGGGAAAGCGCTGGCGAAGGAACTGGGCTGCAGGCACTATGTCGAGACATCTGCAGTGACGCGGTAC
AACATTGCAGAGCCGTTTGAAAAAGCGATCGGCATTGTGTTTGTGCAGGTAGGAGTGGAAGAATCCAAAGATCGGAAGCG
AGAAGTGCGGAAAAATCCAAAGAAAATGACAAAGGACGAAGTTTTGCGAGAAACAGAAAAGAGAAATTCGGAAAAGAAGT
CGGGTCACTCGAAGCAAAAACCAAAGACGGAACCAGCAAAGGAACCGG
>c10120_g1
CTTTTCCCAACCCTTGCCGACTACACCGGTCCGGTCGATGCAATTTGGATCTCCTCGCCATCCTCCGAGCACCTTGCACA
CATCAAGCAGTCAGCCGAGCGTGTCAAGTTCATCTTCTGCGAGAAGCCGATTGCCATGACGACTGCCGACGTGAAGGAGG
CGTACGCGATCTGCGCTGCCAAGGGCGTTGTTCTGCACTGCGGGTGGATGCGCCGCGACGACCCTGTGTTCATGAAGGCG
AACGAGGCAACTGGCAAGATCCTCGGAGGCAACCTTCGCTCGTTCGACTGGCCGGCCGTGCCTGTTGAATTCCTGCGCAC
GCTTGGGAACATCTTCCAGGACTTGATGTGCCACGACTTCAACCTCGTGCTGTGGTTCATGGAGAACAAGATGCCCGTGA
AGGTGACCGGCGTGGGAATCGACGGGCACGACACGGGAGTGTGGGAAACCGCAAGCTGCGTGCTGGAGTATGAAGGCGGA
GTTGTCTTCACGATCTTTGCAACACGAAACGGCAATGGCGAGTACGAGAACAGCTGCTGCCTGCTGCTGAAGGACGGCAG
TGTGCTGGCAGTGGGGGACAAGGCAGAGGACAAGTCGGACTCGTTCATGAACAGGTACGAGAAGACGTTCATCAAGGAGG
TGACGCTGTTTGAGGAGAGAGTCAGGACCGGCAAGCTGGTGTCGAACGGGGAGTGCAGCATCAAGACAGCGCAGCTGATC
GATCTTGCAACTGAGTCGGCGACGAAGAAGCAAACACTGAATGTCTGATAAGG
>c101210_g1
GAAGTTTTGGATTTCTCGCCCTCGTCTCCTCCTCCCCCTCCTCCATTCTACGGAGACTCCACTATATTCGTTGGGATGAT
AAATGGAGAGAAGGGTGCCGATGCGAATCATTGTGGCAGTGTCACTTCCCCCTGTTGGTCACTTGATGCAGCGGCCCTGC
ACCTCTCGCCCACACCCCCGACATCGCTGGTGGTGCAGGGGGAGTG
>c101211_g1
GGCAGGTTCGCGTGGGGTCCAATGCCCAAGTTCCCTCCAGTGCCGAAAGATTACAAGCCAGTAGAAAACGTGAAGCCATC
CGACAGTGAATTGGACGAAACCCCTGTGGATGAAGACAAGGGAGAATGGCGAACAGCAGTGTCAGCAACTGGCAAGGTTT
ATTTTTGGAACACTGTCACTAGGGAGAGCCGATGGGAGAAGCCAAACTGAACACGACAATTTTTACACGTAGGGCTAGCG
GAGAG
>c101212_g1
GATGAAAGAGAAGAAAAGAAACACAAAAATCAAGGAGAAAAAATGAAGATATTGTGAAAAATGATGCTATGGTTTGCTCG
AGGGTTTGATGGGTTCTATGATGCGTGGTGTTGAGGGTGGCCGAAGAGCCTCGATCACCTCGACGAATTTAGGGAAGTTG
GAAGTGCAAACAACAGTTCTTTCATCTCTCCATCGATTGGCGTCTGGGTAATCATCCCAATCGTCAG
>c101213_g1
GGCTTTTAGACCATGCTCACGTAATCTAGTAAAATGAGAATGAAATTATAAATTAATTAGTGACTTAAGATTAACCATAA
CTTAACTACTTACAAGATCGTAAAATCTACTAGAAGGTAAAACCAACCACACCCGTATTGCATGTATGTAATACGTGGGA
AATTACACAAAAGTGAAGACAAGGAGAAAATTGCATGTTCATAAATTATGATGAAAGAGTACTATTTATGTATTTTTACA
AACAAAAAAC
>c101214_g1
GTTCAATGGTCGAAAGCCGAATAAGTATGGGTTGCTGGCCCTAGGCGAGTTTTGGCTGAAAATTTGGGGAATATATTTGA
GTCCCTGCCAAATTTTGAGCTCTGAACATTGAACGGTCTTCGAGTAAAAAATTAAAAACAATCTTTTTTTTTATTTTAAT
TTCGTGATCGAAACGTAAAAAAAAAGAAATATGCAGTTTTTTCGAGGCTATCAAAAAAAAAAAAAAATAATTCGTTTCCG
>c101215_g1
GAGCCATCAACGACAACACAAACAGCAGAGTGGTCCTTTGGTCCTTCTTTGAAGCTCTTGTTCTAGTTGCCATGACATTG
GGACAGATCTACTACCTGAAGAGATTTTTTGAAGTCCGGAGAGTTGTTTAAAAAGCCTCTTCCTGATGATCCCAACTCAG
AATTCACTGTTTACCAAACACCTTGGTCATAATAATGTCATTAGTTTCTCCATTTTTATTTTCTGAACTGTACATTCA
>c101216_g1
GTGAAACCATTTGACGTCGTCTCTGTTGAGTGCCATCTCATCGAATGTGGTGGTGGTGCCGTGGAATTGTCGCAATGTTC
CTTCAGCAAAATCTCCTTCCCCACTTCGTTTTCCCTCCTGCGTGTGTGTGAGTCAATGACATCCTGTCTTCTTCTCACCA
CCACAATAGAGGTCATCTCTCTTGTTTCCACACCACTCTTTTCCTTCGCCCCACCCACTCCCACAAAATCACCCTCCAAC
ACACCAACATCACCCCTCCTCCTCA
>c101217_g1
GCGGGGGGAAGGAGAGTGAACAGCGGTGTGCTTGGGCGCTGGCGAATGGAGGGGGTTTGGTGATGCACATTCCATGTTTG
TGGGGAGTGTGCTTGTGGCGCTGCGTTGAGGAGTGGCGGATGTTGTGGGTGAGGGGGCGGGTTTGACTTGTGGTTTGGGT
TCTTGGTCATCTTTTTCTTTGGATTGTCTTCTTTTCCATTCTTTGTTCCATTCTTCTTGGTCTTCTTCCGTTGTGAGCT
>c101218_g1
GGCCGACGTTGGCATCGACGGCTGAAAGAGGGTCGTCGAGGAGGGCGATGGAGGCGGGCTGCGCGAGCGGGAGGGTGGCC
GTGAGTTCCGACCACGCCGAGGGAGGGTGCGGGTGGAGGTCGGCGGGGGAGATGAAATTGGCGCGGACTTTTTTCTTCAG
TGCTGCTTCCTCCTCTCTGTGTTTCCTTGTTTCCTCGTCCTCCCCTTCCTCCACCGACTCGCTCTCCTCCTCCG
>c101219_g1
ACTCCTCGCTAACGCACGTTTCGCATTCGCACAGGTTCCGCACGAAGTGCCCGCACTGCGGATTCGTGCTCGCACAGCTC
CGGCACTTCTTCCCGTCAGCACTCAGCTCGTACCCGTTCTCGCACTCCTCGCACGTGTCTCGATTGCTGCTGCACTCAAC
ACACTTCGCAATTCCATACTGCCGGTCGCCACAAAGAACACACCGCCCTCG
>c101220_g1
AAATTACCAACATGTTAGATCTGACACGAATACTCCCATCATATTTCCTTTTGAATATGCATACAGAAAAATATGACATC
CAATTATATCACCTGTGCATTTACAGGGCATTCCACTCATTATCAAGTAGGAGGTGATAATCCTAAAGTAGAAGGGCAGG
AATTTTTCTAGCCTTCATCAGGGTCCGGTAAGAGGACCCTTTCTCAATGAAAA
>c101221_g1
AATCATTCTGATTCACAACTCATTCCTGTGATTCCTTGATTGTCGTTGCCACTGCCTTTTTCACAAGCGACTCCCCGAAC
AAGATTACGTACGTCAGACACCACGCAAAGATGATCATGCATATATTTCTCTGTGCATAGTAAAGGTCTGTGAACATTTG
CAACTGCGCCGACTGCTCAGTCTCTGCGGTAACCTCGAGCTTGTGTGTGTACGCCATTATGATTGCACGGACAGCCTCAA
AAGTGCAGATCGACAACACAATCATGTAGTACTTGAGCACACGATCACGGATAAAGTCGATGACCATCCACACGAATTCG
TTCATGAACAGCGGCAGCGGTGTGACCATCAGAATCAGAATCGCCATCAGGATAGCCACGGAGACGAACACAACAACCCA
G
>c101222_g1
GGCACATTGAGAAAATTCTTTCTACGACAGCTTTTACCATCACTAGGTGGCCTTGTAAGTACATCATACTTTTATGCGAA
AGTGTATAAATGTGCTTCTACTAGGGTTGTAAATTATTGATATACCTATAATATGATAGGCATATTATAAATAGTGTAAC
GATTTAATAAAAAAAAAAAAACGTTTTAACTTAGAACTCATAATTTCCCTACAAAT
>c101223_g1
ATTCATGTTTTTAATATTGACGACATAAAAACCAAAACCATTATTTGGGAAGAATGGATGGAAGTGTAAAAAAAAAATGA
TGTGTTAAAGCTAATCCACTGTTGGAAAGTTCTGACAGGAGAAAAGCTATTACAAAGGAATCAAAGGATAGATTGAAAAT
ATCGGAAGCAGAAGCTATAAAAAGAATTACCATTTAATTTGGTACAATCGTGAT
>c101224_g1
TTGAATTACTATTAATTTATTTTTAAAAAAATATGCCTTAAATAGATCTAAATCATCAAACAGCCAACGGGAAAAAGAAA
ATTGTTTTTAACTGCAATAGACAAATTTTGTATGTGTACATACAACCGAGATCGAATCAATTTCTTTTCATCATTAATAA
TACAGGTTCTATGACCTTTAAAACGACAAAAAACATGTGTAAACATAATTTATTAATTTATTTTAG
>c101225_g1
TGTGGGGCCTCCTTCCAAATTTGCATTGATCAGACGGATCGCGACACGAACTCCTGCCTCAACCGCTGCCGGATGCGCCG
TGGCCCCTCCTCCTGCCCCTCCTCCTCCCCCTCTGCCGCTGCCGCCGACTGCGGGTTGCAGTGCCAGACACAGCGGCGGC
AGGGACTGCTGCTTTGTGATGAACTGAATATGCAGTGCCTCGGGAGCTGCCCCTCGGGGCCCAGCGGGGGGGAGAATGCG
GAGTTCGATTACGG
>c101226_g1
GGGAGATTGTGGGGCGGTGGAATTGAGGTGTTTATGTGAGGAGAGTCTGAGGAGACTGGTAAGGAGCTTGGTGCTGTTGG
GTGTAAGGTGAGCAAGAGATGGTGGAAGGGGGACACCTGGATGCCTGTACTCTTTTGCCAAGTGGTCATAGGCATCTTTC
TGCAAAAGAGAACAGGTGGTGCTCCCAATGATGCTGTTGACCATTGATGTGTAGTACTTGAGATCGTCACCAGAAAATTT
GCCCAGGTGCGTGATGATGCACTTGAGG
>c101227_g1
GTTGGTTTTGGGCTGTCTCAAATTCTTCGTCGATGGTGAGTGTGGTGGGGACAGAGACCGTGATGGACTGTTGCTGGACG
ATGGAGATGGCGAGGACCTGGGTGAGGAGATCGAGGCTGAAGGGGGGCTGCTGAGCAGAGGTGGGGCCTTCCGTTGCGCT
GCGGCGGATGAGGGCGTTGATGTGTTCGAAGAGGCCAGCGATGAAGGTGGCAGTGGGACCGTTTTTGACGGTGAAGGAGG
AGAAGGCGAGGACGACGGAGGCGAGGTTGATGAGGGAGGCAATGAGGAGAG
>c101228_g1
GCTCCGCCGGTTGACTTGGCTGCACGGGTTGCACAGGCTGCTGAACCGGCTGCGCTGCCGGTGCGGGCTGCTGCTGCATC
GCCTGCTGTGCAACAATCTGTGTCGGCGGCACCTGCTGTGCCGTCGGCTTCGCCTGCTTTCCCACAAACGCCTTCTTGTC
CGCCTGCTTTGCTCTCCCAAAGAAGATGCTTTTCCTCTCCACCTTCTGCGGTGGTGCCGCTGGCTGTTCAACGGGAACTG
CGAT
>c101229_g1
GGTGATTTAAAATCGGTAGCGCTAAAACGTTTGTTGCACTGATTTTATTCTTGGCATTTAAGTGGCTGTGCCATATTTGT
TTCACTTTCTGAAAGTAGCGTTCTTTAATGGTTTCTTTAACCTTTCTTACGTTGTTCATTGATCTTTGTGGTATTCCCAA
ATATGTGTATTCCTCCTCAGGGGCCAAGTATCTAATGGCTGATCCATCTATAAGCTCGATGTCCTC
>c10122_g1
TAATAGCACCAGGAGTGAACATCCTTGCTGGGTGGACTGGTGCAGTTGGACCAACTGGATTAGCTGAAGACAAAAGGCGG
GTCACCTTCAACATCATTTCAGGTACATCCATGTCATGTCCACATGTGAGTGGTTTGGCCGCCCTCGTCATGGCAGCTCA
CCCAGAATGGAGCCCTGCTGCCATTAAGTCTGCACTCATGACCACATCCTATACAACTTACAAAACTGGGGAAACAATCA
AAGATATAGCAACTGGAAATCCTGCAACACCGTTCGATTATGGTGCTGGGCATGTGGACCCAGTGGCAGCCCTTG
>c101230_g1
TCTTGGTGGTAGTAGCAAATACTCAAATGAGAATTTTGAGGGCCGAAGAGGAGAAAGGTTCCATGAGAACAGTAATTGGT
CATGGGTTAGTCGATCCTAAGTGAGAAGTGAAAACTTTTCTTGAAAATTTCAGTATTTTGAATTTTTTAAAATTATTTTT
TATTTTTAATAAGAAATAATTTTAATAAATTATACTGTAATAAAATCAAAAGGGAATCAGGTTAAAAT
>c101231_g1
TTTCTGAGTAAGGAGATGATCAATGTAAACCACAACTGCCTCTTCTAAGCAAGCTTCAACAAACCTCCTAAAGGACCTTT
CTTCTATATACAATTTCACATCAGTAAAATAGTCTCCAAATGTGGCAACCAAGTATTCAGTTACAGTTCCTTCATACCAC
TCTTTTTTGTAGAGATTTGCAAGCAACTCCTTAACACCAGAATCCTCAAATATTATGTTAACG
>c101232_g1
GAAGGAGCGAATTTTGCTGTGTGGTCTCTCTTCCCACCATGTGTTCCTCGACGAGCAACGACATGTAGTGTTGGGGGGAA
GTTCTGTGGAAGGGGAGGGGGCAGGGATGTGCCCGTGGGTTCGATGGCGGGCACCTGAGCAGCTGAGGGGGTTTGATGAC
GAGGAAAAGACGCAAGGAGAGAAGGAGGAAACTCGGAAGGTTGCGTTCAGCGAGGCAACCCTGTCGTATGCAGTTGGGAT
GATTCTGTGGGAGATG
>c101233_g1
GGTCGCTTGAACGTCGATAAACTAGGTGAATTGATGACCATGCACGGTGAACCAATGAAACAAACTGAATTGGAAGATTT
TATGAAGAATGTGCCTAGTGAAGATGGTTATGTCGATTATGCAAGATTAGCCACGCTTCTTGCTACCGAATAGAAAACAC
TACCCCTGCACGCGACAACATTCCATTTTTCACCTCACCTCTTCACCCAC
>c101234_g1
TCGGCGTCAGCGGTAGATTCCGGTTCTCCTCCATTTTCCTTAACTTCTTCATTTTGCTCTTCGTTTTTGTTACCCTTCTT
ACTGCCTTCTCCAGCCTTCTGATGCTTTCCACCAAACTTCTTAGGTGTGCCTTCACTCTTTTGACCGTTGGCTTCATGCA
TGTCTAAGTGCTCTTCAATTTCATCCTGTTTCATTTTGGCCAGCGCTTGCTGTGAGTCACGTTCGGCAACGTATCGCCTG
ATTTCG
>c101235_g1
AAATAATGCAAACTCCTCTACTCAGAGATATGCAGATGATATTGCATAATGTAATGTACAATTCATTAAGGCGTTTGGTT
TTGGTAAATTGATATTATAAGCAGTGACAGTTGGTGCATACGTATTACGAGAGTTATTATTACAATGATCGAATTTCTTC
ATATAAGTTCATAACATTTTCGTACTTCAGACGATAGTACACGAACATTA
>c101236_g1
TTCTTGTTCAGGAGGCGAGTGACATGGAGGGGACGATGGTGGGGAATGGCCTCACACTCCAGTCAGAAACACCGCCGACA
CGAGCGACAGTCACTGTGGTCGAAGGGCTGAGTGGCGATGGGAAGGGTGTGCTCTCAACGGAGTCCACTTTGCAGATGTC
GAACCTTGTGTTCTTGATCCCATCGGCGTTCACTGCTGCACCCACTGTGCAATCGCTCGTCTATTGTGATGAGAGTGATG
G
>c101238_g1
ACCAGATTTCACTCTTTACAACCAACAAGCAAAAGCTGTGAAATTGTCAGACCTACTCAAAAATGGACCAGTGGTGGTCT
TCTTTTATCCGAAAGACAATTCAAAGGTCTGCACACGCGAGGTTCAAGCCTTCCAAACATTATTACCGCAATTTGAAAAG
TACAATGCTACCGTTGTCGGAATAAGCTCGGACAATGTGCAATCCCA
>c101239_g1
CAACGACCGAGGTGGCTTCAACCGCGGCGGACGCGGACGAGGCGGCTTCCGTAACCGAGGGGATTTCGGCGGCGATCGTC
AGGAAGGCGGTGGGTTCACACGCAACTGGACGCAACAAAACCGGTTCAACCGGGGGGAGGATGGTGCGAGCGATCGAACA
GGAGATCGAATGGGAGATCGAATGGGCGATCGGATGGGAGATCGGATGGGTGATAGGACGGGTGACAGGATGGGGGATCG
AATGGG
>c101240_g1
AGCAAATTGAGGACGTGATCCTTCATTGCATCACGGAGGCCCACAACCATGTCGGCGATGCACTGCAGCACTTCTGGAAT
GATGGGTTCCTTGCTCCGTTTCACAGCCAGTGCTGCATGGACAAGCTCCAACAGCTTATCGAGGTACGGTACCATGTACT
GACGCACGGCACGTGCGAGTTTGCCCAACGCAGTGAATGCTGCGGGGCGTAATTCTGACGACTTGGCAATCCGAACAAGG
AAGGTGACGGATTGCTCCAAATAGCTCCTG
>c101241_g1
ACACTTTCGGCTTTTCCTCAGTAACCACGCATGGCAACACTTGGAATCGATTTTGGAACGAGTGGTTGTAGAATTGCATG
CCTGAAACAATTATTCCGCCCAGATACAGGGACCACGTCACATCAACTCAGTATTATTCTCAACGAATCTTCTGAGCGGA
GTACACCTACGATTATTTCATACGTTGACGGACGATGCAACATTGGTTCCCCAGCAAAGGATTCATCAACCATTCATGCC
AAGACAACCATCACCGACTTTAAACTGCTTCTCGGAGCAACTGCAACAGA
>c101243_g1
CGGCAATCCGCAACTGCGAGTCTTCCTGCCCAACTTCTGGATGAAACTTATCCGGCCGGAACACGAGCAGCCTCCCAATG
TGGTGCAGTTTTCCTGCTCAATGGAAATGACCAAGTACGATGTGAAGAACTACCTGGAACAAATTTACAACATTCCAGTG
GTGGACGTCCGAACCCGGATAGCAATGGGCAAAACTAAGCGAG
>c101244_g1
AAATAAACTTTATAATTGATGAAATTTGTTTCGTAATAAATTTAATTAAGCGAATTCCAAACGATATCTGTTGCAAAAAA
AAGAACTACAATAGTGAAACGTGCGTGCCACGGAGTGGACGTGCTATTCAGAAATAAGATTTTTTTTCCGGAATACAGTT
ATCCTCATTCAAGATAAAGCATATATGAAGTATATGGGTAAAAGGAGAGGGTCAGTGGGGTAGCACAAAATCTTGGCCCC
CCCTGCGAAATTTTGTTTGTCTTCCCTGCCCCGAAATGTAAATTGCCAACAATAATATCTGAGGGCCTCTCAGATGGTTG
GACTACCGCCATGCGGGGGTGTATATTAACATTACAACTATTTATTTACTTCCATTGGATAGTGAGTTGAAG
>c101245_g1
TGGGTGGCGAGGAGGCCTGCCTCCCTGAGACCCATGGTGGACGCGGTGACGGGTAGGGTGTGAGCTGTCGATGAGGCAGT
GGAGAGGGCTTCTGTGGCGGCCACGGGACAAACCGGAGGAGACTCTCCTCAAAAGCGCCGATCAACCAGTAGAATTCATC
CTCCCACATCCTGTAGTACTGAAGGTACCACCGGATCCAGAGGACGCGTGCCAGCCG
>c101246_g1
TGGAGGTGGAACTTGGGGAGTGTCGTCCTGCTTCCTGCTTTGCGGCGTCTCATCACTCGGTTGGTGGTGAATGAAATAAC
AGTTGCAGTTCTGCGCAATTCGGCATTGGGAAGGTGATCACAGTAAATGGAGTAGTGGCCCAGATCGGACGTAGAAATGA
TCCTTCTCCATGAGGCGGCTTGGGACAACCACTTTCTCACTGCTGTCTGCGTG
>c101247_g1
GGGCGATATCTCTTCCTTTGAGATAAACACTACCTTTAGTCGGCTCAATGAGCCGGTTAAGAAGTCGAACAAGGGTGGAT
TTCCCGGAGCCAGAAAGGCCCATGATTACGAAAATTTCCCCTTCATTTATGGTGAGAGATACATCGTTTACGCCGACTGT
TAAACCTGTCTGTTCAAAAATACCGTCTTTATCGACGCCTTTGTCGATAAGCGAGAAGGCTCTCTCTGGGTCTTCTCCAA
ACACTTTATACAGTCCCTTAACTTCCAG
>c101248_g1
GAACCACATCGTCCAGCGTCGCCCTGGACCTCCATCCGATAGGCTGGGTTGGATCGGACTGGGCTCCGGCCGTCGTGATG
GAGTAGCTGAGAAAGGGTTGCATGGAGAAGCAGCAGGAGTCCCTAAGGAGCCTCAGAGTTTGCCTGAAGCACCGAGGAAC
GGTTGAGTCAGAGACGCTGTATGGAAGCCCCAACACGTCCCTGTTCGCAGCGCTCATGTCGCTTCTCTCGTTGCTTCCAT
TGTGGCTGTTGTCGCTG
>c101249_g1
GCCTGGTCTCCGAAGCCCAGTCGCGACAGCAGCCGCACCAGCTTGATCTGCACCCACGGCGCCGGGATCTGGTGGTACTC
GTAGTCGCGCGGCAGGCGGCCCTCGATGATCTGCGTCAGGATGGGCACCAGCGACGGCACCAAGTCCTTCACGCTCAGCG
CGTCGTCCCGCGCTACGTTGTCCAGCAGCACCACGGCCGCAGTCATCACCGACGGGTCGGCGTCGCACACGGCCT
>c10124_g1
GTTTACATACTTTCAGTTATTACATAAGTAGGGTAAACTTAACTATATACATAGCCCTGGAAACTAAGAATAATATTCAA
ATACTCATCTTTAGGCTAAATGTCAAATTGTAAAAATAAATAGGACTTATATATCAGAGCTTATTATATATTCAAGGCTG
TAAGCTTTGGTCTTGAATAAATATATACGTACTGCGACTTGTCTTCTTCAACAAGAGATAATTCAACTGATTTGCAACTC
ATGAGCTTTCCATCTGTCATATCCCGTTAGGAAAAGCTA
>c101250_g1
TAAACTCTTTTATTCGAAACATTTACTTGGCAGCTGGTTTACCGGCAGCCTTTCCTTTAGCAGCAGCTCCTTTAGTGGCG
GTCTTGGCGGCAGGCTTGGCTTGAGCACCCTTGGTTTGAGGGGCCTTAGCTCCAGCTTTGGCTCCAGCCTTAGCGGCTCC
CTTGGTAGCAGCCTTGGCGGTAGGTTTAGCAACGGCGATAGGGGCAACAGCAGCCTTTTGTTCCTCAACGGTTTGAGTTC
GGAGCTTAGCCTTGACAGCCTTTTGTTCCTCAACCAAGAAAGCGCGAATGATTCTGTCCCGAACGCAATTTCCGCATCTG
CTACCTCCATAAGCCCGAGAAACGGTCTTTTTGTTGTGAGCGAGACGAGAGTATTCCTTAGGACGAAGGTGAGGGATTCC
GGCGAGAGCGGCTCCGCAGTCTCCGCACTTTGGTCCCTTGGCAATTTTACTTCTGTATTGGACAGTTAATTTGCCTCCAG
GGGTCTTAACGACCTTAGTTTTGTTGGACTTGGTGTTGTATGGAGTTCGTCG
>c101251_g1
GACTTCGGCGGAGAAGATGGCCAAGATCACGGCCGGCATGCCAGGCCTTCCCGGCGGCATGAAATTCCCCTTCTGAGGGC
AGGCTACTGCGCGCCGGCCATGCGTCGTGGGGCGGTGCTCGCAATCCTCACGTACTAGGCAAGTACGTTCCGGTTGCCGT
GCTCCGTCCGCCTCGCCTGGCAGCCGCTCGCTACGCCCTTGGGGGCGGCGTGTGCACTCCGAAATCCATTCTTCATGTCC
GACA
>c101252_g1
TGTGGACCAGGCGACGTTCTCTCGCTACGTCTCCCAGCGGTTTTTAGAGCGAGTGCGGTGGATGCGCCGGCAGACGACGA
AAGAGAGGCACCGCCCTCTGGCTATGGAGCGAGGTGCGGGTGGGGTGGAGGAGGATGAGCGGGCGTGGCGTGCACAGGAG
GAGGAGGCAGACGCCATGCGACTGAGCCCCGCACACCAACGGAAGCGGGGATTTATCCTCCTGCGGGAGGAGGAACTGCG
CGCCCACCGCCACATCCAGCGAAGTGCGAGG
>c101253_g1
GACAGTTATCTTACCAAAACATTCTTAATTTCTAAAATATAATTTAAATGAAAATAGCAGCATATTACTACATAGTCCCT
TAAACATCCCCCTTATAGAATTAAAAGATGTAAACAGTGCTACACTGTCTAATAAGAAATAAGAGACTTTTAAAAACAGG
GAACTTTATTGCTGCCTAGCATTACATGCAGCCAAATAATACTGAATAAACTACTATATAACACCAAAGCCAAATCAATG
TCATGACAATGCATATGACGATTTGGCAGAT
>c101254_g1
ACGGGTTTCGTCCGATTATACGGACATCCTCAGGCCAGCTGAAGAACATCCGATTAAGAGAAAATCAAAATGGATAATTT
TTTTTAAGTAATAAATATTATTATATATTAAATAACGTATTTATTATCTATGATTTTGCCAAACTGAACAGAGAAGCAAT
GATCGACCCGACGAGCAGTGGAGGGAAGACCGTCTTAAGAGGAAAAGGGAAAGGCGGAAAGAGAGAGCAG
>c101255_g1
GATCGTTGGCTTTTAACGCGGCTTATCCAGGGCAATACGATGGAAGATATGACGGGGGAAGGTATGATGGCAGATATGAT
GGAAGATATGGAAAATAAGACACCGATTTTAAATGTCCCAAGCCAGTAATCTGCAGACTGTTCTGATTAATCCAGAAATG
TTATAGGCATTGTACATATATAAGAAAATATTATATATTTTTTATACGATTGATGATATCCATTTTTCTGTGTAGAAGTT
ATTTATATTGGTTATATAGTGTAGATCCTATTTTAAGATATACT
>c101256_g1
CTGCCACGACCACCACACCACCTTCGCCGCCCCTCTCCAACGCAGGCACCAGTTCACTGTCCATCACCCTCACCTCAGTT
GTCATCCGCTACCTCGAGCGAAAATCGGACGGACCATGCGTCGTTGCCACATCGTCTGAGATGAACGACGTGGTGATGGA
GATGACCAACGCAACCATCGCCTCCTGCAAGAGTGTGGAGTGCGAGCGAGGAGGGGG
>c101257_g1
TCCAGATTGAGAGATCTTATACTTTTTGTCTTTCATCACATAGATGACATCATGCTTCTGACGGTGGAGGAAGTAAAATA
GAAGGAAGAGTCCGAACTGTGATTTTCCGATCCCTGCTGTCCCAGACAATATGAATTTTGGTGGAGGCTTCAGCGATCCT
GGACGTGGTTTACCTTGGAGTATGTTGTCCGCTCGTTTGGCCAAATACTCTTTGTATGAGTTCCATTGTTTGTCAATGAT
GATCAATAGCTTCCTGTAATGATCTCGG
>c101258_g1
GGATTAGGCATGCAAGTCGTACGGGAGTAGCAATACTTCAGTGGCGGAAGGGATAGTAATGTATGGATAACCTACCCTCA
GGTCGTGGATAGCGGCGGGAAACTGCCGGTAATACACGATGATATCTCCGGATCAAAGGTGTGATTCCGCCGGAGGATGG
GTCCATATCCTATTAGCTAGTTGGCAAGGTAACGGCTTACCAAGGCTCTGATGGGTACCGGGCGTGAGAGCGTGACCCGG
ATCACTG
>c101259_g1
GTTTAAATATTTAATGAATCGCGAGAAGAGAGTTTCGAAAAAGATCGCTCGGTTTCTCATGAATCGGTTTTTTTCTGAAA
AGCAGATTTCCTCGTCGACTACCAAAGCAAGCAAGGCCGGTCCCGATGAAAGAAACGAACCAGAAAGTTATTTTGCGTAT
TTTGTGTGTGCGCACACACTTTGCCATACAAAACGCGCGCGTACACGTTGTACAACGTATAAAAGGA
>c101260_g1
AGGATAACTCTGACATATATCTGCCAGATATCTCTTACGTACGAGAAACCAGGCATTAATTATACCTGGATAATTTACGA
TGACTTCTAGAAACAATTGTGTATGTTCGACCTTTTATCAAAAACTTGAATTTGTTTTGCGTTTTTACATATTCTTTCAA
AATACGTTTAGATATTTTTAATAACTACGGACTGATAAAAATGGCAGCCTGCACGAAACTCAAAGCTTGCGTACGTTAAT
CCTTAGCTATGATAAATCAAACTAACGTCATTTATTAGAGTTCCTGTT
>c101261_g1
TATTAGGTCAATATATCTATACCATCATTTACGTTTCGTCTTGCTAAATGGGATAGCCTCATGTTCGAAAGCCCCAATGA
AGATATTGGTGAAGATAGGTGACAGAAGAGATGTCATTGTAGCTTTCTGGTTCATAAAATGTTGCGTTCCATAAGAGCAG
TTAGAGGTTAGGCAGTGTCTTGCTATATCAATCAAATCTTGCTGACGAAAACCAACAACAGCTAGCAAGATACGCATATC
TACTTTACATAGCCG
>c101262_g1
GGGGTGGGTGGGGGTAGGTGCCGATGGTATGAAATGGGAAGGGCTGGGTGGCGGAAATGTGTGGGTACGAGTGGGGGGGG
TGGCTGTGGGATTGATGGCCGCGATGGACTCCTGATCACCAGGTTCGACCCGTGGGTTGGGAATTGGCGTGTTTCGGAGG
TAATTGTGCACGATTTTCTGTTTGAGGATGATCGTCTTTGCGAATTCTTCC
>c101263_g1
ATTAATATTACTGGCCTCCTTAAGGGCTTCTCCTGTAGCCTGGGTACGACTCAACCTTTCAGAGCCAGCTAAATCAACGA
GGTTAAGCTTAGCAATTGTCATCTTATTGTCAACTTTATCCTTAGATTCGATTGTAATAGTAAATATAGCATGTGATCTT
GAACTAACATCATTCATCAGTGTCGACTTTGTCATACGGTTTGTGTTGCCTCTATTCATTAATTCAGTAATCGATTCGAT
AGAATCAACA
>c101264_g1
GCACCCCTCCTCCGCTTCGTCGGCATCCTCACCCGCTGGTTCGCCGCTCATCGCGGCGACACCGGCCTCCGCCAGATGCT
CCTCCCCATCGCCTCCCGGGTCGTCGAGGCGCTCGCCGAGTGCCCCGGGATGATCCGCCACGAGCTCGCCCTCCTCCTCC
AGATCACCGACGCCGACCAGCTCCAGGCTGCCCTCGAGAAGCGCGCCGCGAAGCCCGGCTTCTCCACCGTCG
>c101265_g1
GTATGATGGTACAGCATCATTGCGTTGGTGATGAAGTTGATTCCATCTGGATACGCGTACGTAATGTGGCTCGCAGCACC
AGGTTGGTACTCATACCACGACGTAGAATAACTCCAGTCTCCAATGTTCGTCGGAGTATATCCCGTTCCGGTAATCTGAG
GCGTAGCGGTAATGGGGAAGCAGTTCGCACCAGGCGCGTCATCGGTCGACGGGATGGAGTTGGCG
>c101266_g1
GTCCTTCTTCTTCTGCTTGAATGCCTCTTTTTCCTTGCTGTACTGGCTCTCCATTCTTGTTGCATTGTTCTGGTAGTCTT
CTCGTTCAGTTGAACTGATGTTTGGGTTCTTCTCAGCAGCCTTTGCGAGCTTCCTGAACTTTTTCATGTCAGCCTTGGTG
TGTTGCAACTGGGCCTTGGTGTTGTAATAGTTCACCTCGTCGAA
>c101267_g1
GGGAGATGGAAGTAGGATTTTGAGAAGTTTTTTTTTTTTTATTTAGTATGAAAAATAACACTACAAGTATGCAATCTTAT
GTACATGTAAAAAACACTGTGTATAAACAGAGATTTAGACAAAACAGGATAAACTTTAGGTCTTTTTCTATACAGTGATT
GTGCTATTGACCTCATGCCATTATGAATTAAATTCTTACTCATGTTCATCAAATTTAAGTCAGTGAACAATAGTCTGCAC
TTTTGATGACATCTACTTGCTAGCTTTTCA
>c101268_g1
GTGAAGGCCGAGGTGTCGTTGCCAGCGAGTTGGTCGCTGTCGGCGGGGGTGGTGGTGGGCTGGGTAAAGAAGTCGGGGGT
CAGAAAGGCGCCGAGGGACGGGCAGCTGACGAAGAGGCTTTTGCCGTGTCTCGCGTGGTTGTCTGTGAAGGTCAGTTCGT
TGGCCCATATACGGTCGTGATCAAGGTCGAGTGTGTGGGAGAGGAACAGCCCCCCGCCGCAGCCGGTCGATGTGGAGGCA
CCGCA
>c101269_g1
TGTCACTACAACTTGTTACTAACCTGGTTGATTAACTTCTGCAGTCTCACCAAAATTCTCGCATTATCATCTTCGCAATT
ACTGCCAGCTGAATGTTTCGATGTCAAATTGTTAATTAATAAACTTTTAAAGAAGGGTGTAAATGCTGATGCGGTTGGAT
TGACAAATCTTAGTCCTCGTTGCCGAATTCTTCCAAAAAAATTCTCCAGGCCATCTTGATTAAACCGTCTAG
>c101270_g1
TTCGGCGACGCCGACGCCTATTTCAGGCAGACTCTAAGGAACTACGACGAATTCGACTTTAACGCTTTAAAATTAGAATC
CAGGGGAAATCTACGGAATTTCAGATCGTTAGAGAATCTAAAAGCGGAGAGACGAAAGGCTCATTTAGGAAGCGGCGATA
CCAGGGACAAGTCCAAGACCAACTTAAAGAGCCAGAAGAAGAGATCGGATACTTCCACATCGTCCAAGTCGA
>c101271_g1
AATAAACATGTGCGATTTTTTCATAATGTATATTAAATCTTTTTCTTCTGTCTACAAAAGCGTTTGCAGGAGATCTACTG
ACGAGGTTTTTTCATAGATTTTTATATTCTCTCTGTATAATTGTTTTCTTTTTCGTTCCTTTTGTTTTCTTACGTTGTTC
AACCAATTTTCGATCGGTTCTTTTCACGCTGGAAATAAAAGTATAGTTACTATTTTATTATTATTCATTTCCGTTTCTTT
TTTGGGTTTGTTTTCAAATTTTTGTATTTTCGTTTTGGTTTATTAATTGTTTAGCTACTCACGTTCACATGTAAT
>c101272_g1
GGCAGAGCAGGTTTAGATCCAGGTGCCCACAAACGTGGTTGACACAGTCGATGGCTCTGGCGGGGCATGGTGACGCCGGC
TGGCACACGCCGGCTGGCACGATGCTTCCTTCCCACGGCGCCGCCAGCGGTGCCGGGCAAGCACCGCGTCGTCAGCGACT
CTGCAGCGACGGACCGTCCAGTTGTATCCAGTGTCCCGTCTGTGCGCCATGGGACGCACGTTTGCGCGCACGCGCGCGCT
CGCGCCCGTGCACACCGCTCACCCACACCTCCCCGCCCGCGCTAACGTCCCAGACATCTCCAAGGTGCCCGCCAACAGCG
TCAACCCCAAC
>c101273_g1
GCTGCTTTCAATAAAAAATTAAAGATCTAATGGTGAATAATAGAAGCATAACTGTTAAGAGAAACGCCAGATTATTAAAT
TTTGGGCAACATTTCTTTGACCATTTAATAAATCAAATGAACTTTTTCAATTTGAGAATTAGAAATGAATTCAGAATAAT
TTAAATAATTGAGCCCAAATAAGCCCTGTTATTATCAAATATTCTTGATGATTATGATCCCCTTAATTTCAATTATCTTT
ATTGATATATTTTTTCTTTTTA
>c101274_g1
TTCAATTATTACTTAACTTCCAATTGTTCTTCTGCAGCTCCTCCCTTGCAAGGTCTTCACTGACGTTGTTTTGATGCGCA
ACCTTCCGCACCAAAGTCTCAAAGCTCGCCACGACATACGCGTCCTTGTCGTCCCGCATAATGTGCAGCTGGTCATTGAA
AATACAGTTTGTGCCCAGCACCAGCGATCTAAAGAACGAGTTCGTCCGGCCCTTGATCTTGAACTTGCCGAACACGAGCA
GCTGGAACATCTGCTGCCCGAGCATGATGCAGTCGAATGCAATGTCCTTCATGTCG
>c101275_g1
GGAAACCTGCGGGCGTGGAGAAGGCGGAGAGCTTCAGGGAATTGATCAAGTCTCGCCTCAGTTTGAAGCGGGATAGCAGT
CGATCCATCTCGCCGCGCTCGTCCCGCACCCTGAAGCGAGGGTCGAAGGAGGTCTCGAGCTCCAGGCTGCTGCAGGCGAC
GATCGCCGAGGAGGAGGGCGAGAAACGCGGCAGCGACGACGCGCCCCCCTTGTCTGCCGCGTCCCCCCAACAGCTGCCTT
CAGCTTCCCCCGTCGCACCACAGCCTCTCGCCGCC
>c101276_g1
GGTGGTCCTATCTTATGGCCTGCGAGATTTCCCGACCTCCATCTTTTAGACGTCTTTGTTTGGAGTTTCATTAAAAAGAA
AGTTTATGCAATGCTTCCTCAAGACGCTGACGAAGTCAGAGACAGAATTAACGTGCCAGTATTGGATACCCCTTAGATTG
CAACTATGTTTAGATACAGATAGTTTCCAATTCGAACACTTACGTAAGTAATAGTGTCACTGACTTACTATCAGATAAAT
AGCTAAACACGAAACTAATCCTGTTGTAAAATACACTATACTTAAGCATT
>c101277_g1
AGAAAATGGGAGGAATTGTGATTAGAAACAGTGTCAAAATCACAAAAATCAACTTCCTCTTCCCTCTCACCCCGTGTGCC
GTGATGAGCGAGTGTGGTTGTTTCATGGATGTGGAGAATGGGTCACTGAATGTGGAGGAGTGTGATTTCTGTGGGGCGAG
TGAAGTTTCGCCAGCACAGCTCCCTGGCTCGTTGCTCTTCATCAGAGGAGGGACAATTTCCCTGACACTTGTGGAAGTGA
AGTAGGTGG
>c101278_g1
GATGTAAATTACGAATTTACACGACTAACGCGTTTTTCCGCCGTTCAAAAAATATCGTTTTTATTTTTTTATCCATCACA
CCAATTTTTTTCAGCTCAATCGGCAATACGGTGGTCTGTCCGTTCATTTGTGAGTTTACTTTGTTCAGAGTGTACTAATT
TTCACAATCATCAAACTGTATAGAGTTTTTATACTTATTCGATAGT
>c101279_g1
CGATGACTCTTGGGCGAGGGATGTTCGCTGCTGGAACAACGGCTGGTGCGAGGGCTGTGAAGTCGGGGAGGGTGATGTGG
ATTTCCTTCATATGCCCCAGCATGTTCGCTCCCTCTTCAAAGCACCGGTTGAAGAGATCGTCTTCGTTGTGGTCCTTGGT
GAGGGCGGGGTGTGGGCCTGCGTGGCTAGTCGTGGTGCACCGTTGAAAGGCCTCCACCATCATCGCCTGCGTGG
>c10127_g1
GGTTCGTCCACGTAGTTGGCTTTGATCATCGACTCCTCTGCGGTCTGTGCCATCAACTCCTGCATTCGCTTCTGCTCCTC
CTCCTCTGCCTGCTTCTGGATCTCCTCTATCTGCCTCCTCTCCTCCTCCTCCCGCGACTGTTCCTTCACCTGGTCGAGCA
TCATCGACTCCTCATACTCCTGCCGCGTGCTCTCCACAATCTCCCGCTCCTCCGC
>c101280_g1
AGCACGCGAAGACGCCGCGCCCCGACCTGCACGAGCTGAGCAAGGACGTGCTCGACTACTGGCACCGCAAGAAGCGGGAA
CTCGGAAAACCGCTGCTCCGCCGCTTCTGGCCCCCCGCAAACCCCAGCGACACAAACCCCAACATCGTCTTCCGGCCCCG
GGCGAACAACGAGCACTACAAGCTGCGAAAGAAGATCAAGCCCGAGAGCGAGATGTACGAGCGGCTGCAGGACCTGAAGC
TCGACCTCGACAGAGCATGCCACCTCTTCCG
>c101281_g1
GGGAACACCATGATCAACTACCTGGAAAATTCCCCATTCAGAACAGGCCTTGCTCACTTCGTCTCTCACGCGGCCCCTCT
CTTCCCCGGCGATACCAGAGAGGGAAATGACGGGAATGTCTTTGCTGAATTGATTGTAAGCCACCTTGGGGCGCTCGTCC
TCGTCTCGGATAAAAATGGACTGCAGGGACTTCGGCGTCTCCGCCGTTACAAGGAAAT
>c101282_g1
GTAAAAATGGCGAGTGAAGTATTGGCTCAAGGATCTGCTCTGTTGGAGAAATCCCTGATTGCTCTGTTAGTTGTTGTGGT
GGGTGCCGTGCTGGTGAACAAGCTGAGAGGCAGGAAGCTGAAGCTCCCGCCCGGTCCATTCGCATTGCCCATATTCGGGA
ACTGGTTGCAGGTCGGGGATGATTTGAATCACAGAAACCTCAGCGATTTAGCCAAGAAATATGGCAAAATCTTTCTGCTC
AAGATGGGCCAGAGGAACCTTGTGGTAGTTTCATCTCCCGATCTGGCCAAGGAGGTCCTGCACACCCAGGGCGTCGAGTT
CGGGTCTCGAACCCGGAACGTGGTGTTCGATATCTTCACCGGCAAGGGGCAGG
>c101283_g1
GTTGACTCGGGTGCCAGATTTGATCCCTTATGAAATTGCTGCTTATTTTGCGCTCGCGGCCCTTTTGGTGGTCCACACGT
TTTGTGCATCGTATGTTTCCAAGGCTTTTCGAGGTGCATCAGCGGGGGGAGAACGGGAGACACTTCTTGTGAAGATTTCT
GGTCCGGCATCTCGTCGTCGTCTTTTGTTGAAGCAGCTCCTTAGTTATCAGCTCGCTCTGTTATGGGGC
>c101284_g1
GGATCATAAAGGTTGGAGCCATCACCATCCATACGGCAAATGAAAGAATAAAAAAACACCGGGAAAAGACTCCAACTGGA
GCCCAGTCGATAACGAGCTGAAAAAAAAAGTGGTGTTGCAGTGAAAGGGTGAAGCGATGCGAATAAAGAGCATGGGAAGA
TGTGGAGTTGGACTAAGGAAAATTCTAGGAGGATTAATACTCTGGAGCGAAAGCAGAGAAGGCGTCTGGTGCGGATGGTG
TGCTGCTATCTTGTGGCGTGCTGTTGTCG
>c101285_g1
GGCGAACTCCGAACGTATGGATGCACCTTTAGAGAGTGTAATTTAGTGCGGAAACAATTTGCTATTACAGACATGCTGCG
GTATACAATTTTGAGGCAATATGAGCTGCGGTTCACTCTCTCTTTGAAGTGCTTTTGGAAAATATTAACCGTAGTCAGAA
ATTTAATTTTTTAGACTCAAAATATTTGAACTATACGCTTGATACTCGCAAGGCAACGCAGCGCTGTAGCGCTTAGTGTC
TGACCGGTAATGATTCGTAATGTTGTCTGTTCTGG
>c101286_g1
GTGGGGCTCGTCGAGGATGCGCGCATGGGTGCAGTAGAAGTCCACAGGGTATGTCCCCGTGAAATTATCTATTTTGTTGT
CATTGAATACGTTCCTCTCTCCATGGAGACTGGCGCCCTCCATGGCGGTGACGGCGCCGTTGACATTGCCCTCGAAGCGG
CTGTCCTCCACTGCGATGTCGTCGTCGGTGGGGCCTTCCGGACGGGCGGCACCGAGGCCCAGGGCGAGGAT
>c101287_g1
ATAAATAAGGAAAAGTTTTTGATTGTGATGAATGATGATATACCAAAAAAATAAGAAGAAAGAGTTGGTGAAATGAATGT
AGATTGCTCTGATATGGCTGTTTCTAAAAAACAATTGAATGTGGGGGTAGGGAAAAAATGAGATCAAGGAAATGGAGAGA
AATAAGAAGAGGAAATGTCAGATCGGGAATACGACAATCATCATACCCAGTCAGACGGGGAAAGAAGT
>c101288_g1
GAGAACTGGGTCTTGACGTAGCCCTTCGAGGTAAGCGACTGCATAGCCTTGATGACCTCGAGGTTGGGGACGGTGGTGAG
GTCGGGGTGCGAGGGGCGGTTGAACTCCTTGGGGGCGACCATGACACCCTCCTTGAAGAGCTGCTCGTAAATGAGACGGC
GGTTCTGCTTCGAGATGATCATTTTGTTGGTGGTGACGCGAACGAGACGGTGATCAAGTTTGCTGGTCGAGGTTTTGCGT
TGTTTTGGGAGTGCCGAT
>c101289_g1
GGGTGATGGGGGCCGCGAGGGAGGAGGGGGGAGTGAACGAGGACGCGGCAGTGGCGCTGCTGCTGCCTCCCACACTGCCG
GCGCCTCCACCCTCTACCCCTCCTCCTCCTCGGCCGCCGAAGCCGAGGCCAAGGTCCTCCTCTTCCTCCTCCCTCCGCTG
CTGTGGCCGTGGGGAGGAGCCGGAGGGTTGGGGCGAGGTGACGCGGG
>c101290_g1
GGGGGTTGGGGGTATAGAGGGTGACACGAGGGGAAGAGGAAGAGGCAGGAGGGGAGGAAGAAGGAGCAGGAATGAATGGG
ATGAGAGGGGACGAAGGGGGGAGGAAGGAGGAGGGAGGAGTGGTGGAGGAGGAGGGGAGGACGATGAAGGGAGAGGACAT
TCCCACATGCAGGGTATCAGTTTCGCTCTCGTCCTCCTCCGCACCCCCCTCCTCTCTCCCTCCTTCTCCCTCTCCCTCT
>c101291_g1
GGTTTTTAGCAACGTTTCCCACCTGGTATATCCTCTATGACATACCTATCATTCAGTATGCATGCATCAGTATGCAGTTC
CGTTTCAGCCTGAGGATCGTATATTGCTAAAGCATGCTTTTCAGCTAGACACCTTTTGCTAACGTTGAAAAACCCTTTAT
AAATTTTCTGAAATAACTAGTCAGGCCAAGGAACTGCCGCACCTCATGGACGTTCCTG
>c101292_g1
GAACGAGTACGAGAGCACGCACGGGGCGAGCACGAAGTACCGGCACGGACTGACGGAGGAGGAGATCCTGAAGGAACCGG
AGGTGACCGAGCTGATCAAGCAGCGCACGAAGAAGCTCAAGAAGGCGAGCAACATCCTGTTCGACACGGTTATCGAGTCG
CTGAACAAGATTCCGTACGGGCTGCGGTACCTGATCAAGATGCTGCAGCAGAGCGCGATCCAAGCGAACCCGACGATCAA
GGAGAGC
>c101293_g1
TGAATTCATTACCTTTGTTCGTATCGCCGGGATATTCACAGATCAGTACTTCACAGTGGAATCCACTGAATTTTCACAAC
ACCTTGATATTTTTCTTCCAACCACTTTGCTTTCTTCTCAATAAAGTCGCACATCACACATTGCATCGCCTCGGAATAAT
AATCCGTGTCTTTCCATTCAGCGAAAAAGTGCAGCATCATCACTCGTTCATGATTGAAGTATCCGTGAGTACAATGTCCC
AG
>c101294_g1
GAGGACAGTGGACGAGAGGAACAGACACGACCGACGAACGGGATCAGGGGATGTCATCGCTCAGAGTCACCACGAATGGA
AAGAATCAGGCCCTTGAATTTGAGGATGCGAGGAAGCGAGTTGGTGGACGGTTGGACAAAGAAGAAGACTTGTCGAGAGG
ATCACCAAAAAGAAGAAAGAAAGATGAAAACCATTCGGATGTGGTGGGCTCCGCTAGGCCTTTCTCCGCTGTGCGTATTC
CCGCGATACTCCAGGCATCAACAGCGTCAAATTCTG
>c101295_g1
GTGATTTTGTTCGCATCGGGATCATCTGCACCATCCGGCAGCTCCCCAAAGCCCGGGGAGTTGAACAGCCACACCTGGGT
GTAGGGACAGATCATCTGTGGAGGACCTGCGGCGGCGGAGGCGGTGGTCGGGGAGGGGGGTGCGGAAGGGTCCGTCAAGG
GGAAGGGAACAGGTGTTGTGAGGGCCTTCAGGGCGTCGCCGTAGGAGCGGACGAAGGTGTAGTTGAAGCCCCA
>c101296_g1
GTGCACTTATTGTTACATGGAAGCAAAAGTAAACCTGGATAATTAGCAAATGACGAATTAGCACTGTAGTCTGTCTTTCA
ATTCCGAAGAATAAATTAAATTCCAATAAGCTAGTATTCTACTAAAGAAAATTAATCAAATGCAAGAATTATCAATATAA
AGCTCAAGACAGCGGCACGCCTTATTTAGAGCGTGTGATTTGCCGAAAAAAGGTTTGCCGCTAAGAAGTT
>c101297_g1
GGGCAGAATTGATACAGGGATGGCACTAAGAAAGCCAGACAGAAGCTTCATTGAAAGTGGACATTTCGGAAAATCTCTTC
GAGCAATAGAGAAGAGCAATTAAAGAAGCTATTACAATGGCCGGACATATATGTAGCAGCAAACGGTTAAGATGGGCTAT
AAATACCTTTCGGCCTTTTAAAACACCGGAAGTAGACGGGATTCTCTCAGTCTTACTTCCGAAAGGGCAGGACGAAATCC
TTCCACACGTGATCCGAAGCAGCTGGAGTAGTTTGGAGCTGGGCTATATTCTAGAAGCTTGGCGAAGGGCCAAAATAACC
TTCATACCAAAGGCAGGGAAAAAGGACATTACGCAC
>c101298_g1
CGATGATCAAGAGGAACATAAAATCCTTGAAAGAAAGAAAAGAAAAGAAGAAAAAGAGAAATGGAAAATGGAAATTGCTG
AGGAAGAAAAAAAGAAAAATGCAGATGAGAATGAACCAGAGATGCCTGACATCTGCCAACTGCAGAAAGAATTCCACGCG
GCTGTTGCCCAGTTTCCACCGGAAGCCTCACCAAGACGATGCCCTTCGTTTACTCCGCCGCTGTCTCTACAGCGAACAGC
ATCCTCTGCCCTTG
>c101299_g1
GGCGACCTTGTCAATGCCCATGTGGCCCGAGATGGCGTTACCGACAGTCTGGCCGTAGCCGTTGACGACGTTGACGACAC
CGGTGGGGAAGCCAGCCTCGGTGATGAGCTTGGTCATGTAGGCGGCGGTGAGGGGGGTGAGCTCAGAGGGCTTGATGACG
ATCGAGCAGCCGGTGGCGAGGGCCGGGCCGAGCTTCCAAGCGAACATGAGGAGGGGGAAGTTC
>c101300_g1
AAAAAAGTATATTCACAAACCGATGAATTATTCATCAAGTAAAAGCTTAGATCTACATGGGTTCATTCGCTTGGCTCTGC
TAACAAATACGTGCTTGTATACAGGCTAACGACATGGTAGTTGAATGATATTGGTATGTCTATTCCATTATTGGAAACTT
TCTAGTTGAAAATCTCATAACTTCCCTATAACTACTTACATTTCTTCGTAGTTTTAAATATTCAGAAATACAATGTTGTG
TTAA
>c101301_g1
TAACTCTGAGAGGCGGTACGCGTATTTCGCATCCTGACGCACAGGCTGTTCAGAACTGAGAAACAAAATGAACACGAAGA
ACATCCTGTATTTTAGTTCGATGTTGGGGGGTAAATACCATCCCCTATCATTTTATATTAATATTGCGTTGTTCAAAAGT
GAAATTCCGAGCCAGCTACACACATTTAAAGATAGGACTAGTTAGTCTGATTAACAAAAGTCG
>c101302_g1
ATTCGTGGCTGTGATTGGTGCTTTTTGCAGCCATTCGACTTTGATTCCAATGTCTACCGCGAGTTCTTTTCCAACCGTGC
TGTTCGCAAAGTAGCAATTTGTGAACGTAATAGAGCCACCAGATTCCATTCCAGCATAGCACGCGCCAATTGATACTTTT
GCCGCGCAGGAGAAAAAGAGACAATTTTCAATCTTGACTTCGCCTGGGACGACAATCATCAACGCGCCTGTGTGATATGC
GTTTGCATAACAGAATTCGA
>c101303_g1
GGGACGACAGGCAGTGTGTTCCCTGGGTACGAGAAGTGGAACTCAGCCTTCACAAACATCACCTTCCCCACCTCCCCCGC
CTCCTCTGTTCCCCTCCCGTCCTTCCTCGGTGGACCACACCCCTCCTCCCACCTGGCCTCCTCCTCCTCCGCAGCCTCGT
CGCTTATGGGCGCTGCAGGGGCGCCGCGGGCCGCGCCGTTCCAGGAGGTTCTGGACCCCCTGGTGAACCACCC
>c101304_g1
CTCTTATTGTTTGATGTCGAGGTTGTCGCCTTCTCATCCATCTGCTGCTCAACTTGATCTCCGTGGCGTTGTCGCGTGTA
CTTGTTGGGTGTCGGTTTTTTTTTTTTGTATCGGGGGATGTAGGGATGTTTGTGGTCACTTCTTCTGTTGATTTTGATCA
AACAATTTTCTCGTTGACCCAGTTGTCGGCAACTCAGTTGTCGATGACCTTCGCCGAGCACCCTCGCATCGGTGCTTTAA
AGTTGGCAGCAGCCTGCAGTTGAATTTGATACGCTAACGAGTGGATTTTGAAGCCGTACAAACGCGGCACGAACTGGTTG
GCGGGACGTTTCGGG
>c101305_g1
TCGCCATCATATTCCGCACATCTCGGTGAGTTTACATGTTCATCGATACAGACCTCACCGCCGCAATCGATCGGGCCAAA
GCAGCTAGAGGAACCCTGGAAATTGTTCTGATGAAAGAGCTAATTTTTTCACCATAGATCGGACAGTACAACTCCCTCAC
CCCCCCAGCGACTCCACCCCTGCCGACCTTTTCACCCTCGCTTGGGTGGTGTGCGAACTCGCCCCAGGGCGCG
>c101306_g1
GGTACCAAGTGGCTGAGACTTGTCTGGAGCAGGAAAGCCACCGGTAGGTACCACAGGATGAGACGGCAAGAATGGCGCCA
AGTGTTTCTTCACACCAATAGGACCCATGCCAGGACCACCACCTCCATGTGGAATGCAAAATGTTTTGTGGAGATTGAGA
TGGCAAACATCAGCTCCAATCCAACCTGGACTTGTCAGACCAACCTGTGCATTCATG
>c101307_g1
GAACAAAATGTATGCAATCTTTGAAATGTTCCTGTTTGTATCATATATTTTTAAGTAAATGGATGGAAAGATCCATATAG
TGTGTAAAGGACTGCTAAAGAGAAATCTATTATCACTTTTTTCTGGCAAAAAAATGGAGAAAAAGTAGAAGTAACACGCA
TAATACTAGAGTTACTAGTTATGATTTTTTTTTGTTATTTTCGTATATTT
>c101308_g1
GCAGAAGCAGAAATAGATTGGAAATGTCTTTTTTGAAAAACTATGAAGATTGCTTAAAATAACGTTGCTGGTCGCAGTGT
TTGTCATCAGTTCTTTATGCGATGGGTATTTGGAAAAAAAAATAAGAGTTCAAGAAAGTATAAAGGTCGTTATAAAGTCG
TATTATGCTGAAACAAAAGTTAAAAAAAATCTTAAGAATTAAGAAGAAACTTTCAGTTATTGAAGATTATAACTATACCA
TTTTTAAAAGTTTAACATGTTTGATTTGGTAATTCACAGTATATTCAGACAAATTGATGCGAATATAAAAA
>c101309_g1
TCACCCATGCGTCAAAAATGATTATATAGAAGAGGGTTCCTACCTTGTAACGCCATTAGATATTAAACAAGACACTTTGG
AGGAACATACTGATGAAACCAACCACACAAGTGAACAGAGTGGAAAAGATTCTGGGACCTACAAATGCGAGTTTTGTGGC
AAGTGTTTATCCTATAAGAGCAGCCTGGTCGCTCACAGGTTACGAC
>c10130_g1
AAAGAAGTACTTCATAGCTTCGAATTAGTGAAATACGTCACCCACCAGACTTACACAATATTTTTTCTCAAAATAATAAA
TGCTTTTAACAATAAAATCTTAATATGTTATGGTGATTAACTTTGTTCACTTATGCACAATGCACTATCAACCATAGCTG
TCAAATATATTACAACTTTTGACAGTTTAATTACGTTCCTTCTGAATTGTCACTAGAAATGTCAATGGATTTGCATACAT
CCGATTCTCTCTTTAAG
>c101310_g1
AATGTTATTTAAATACAAAATAAAAAGAATGGTCCCCAAGACTGAGCTATGTGGCACCCCATAATTTAACTGTTGATTTC
ATTGTAATTATCTACACGTTGGGATCTATTTTCAAAAAAGAAACTCTTAAAAAAATAATAGAGTATGTTCCCTAATGCCA
TAGAGTTTCAATTTATTAAGTGATACTGCAGTGACACACGCGCAG
>c101311_g1
AAACAATTTCTCTAATATGCTCTATGCTCTAATGAGTTGATATTATTTGAGATTTCTTGTAAACAGAACTCTACTAATAT
ACTTATTTTAGCTTTATTGCTATCAGCTGGTTATCTTCTATGTCTCATACTCAATGTTTAGTAATTCACACTTTTATTTT
ATTAATATCGTATATTGAATTCGCACGTGTTACTTACTTTCAAAGTGGTAACATATACTTCAAGAACGTAAAAAAGAAAG
AGTATCTTGACAAAGATACTCCAAACTGTGG
>c101312_g1
GATGAACTTCCTTTAGTTGCCCTCTTGCGCTTTTTGCCCTTACTTGACTCTTTTTCTGCAAGGAGCGAAGTGGTTGTGGC
ATGAGGGGACACCAAAAATTCTATCAGCTTTGCAACTATATCCTCCTTCCTAGTAGTAGCTTTGGAAATTGGTAAGTTGA
GCAGTTCACAGAATTCCAACAACTTCTCTTTATTACACTTGTCAAATTTCTCTTTTACTTTAGTCTTTTGCTTGTCCTCA
TTTCCA
>c101313_g1
TTCCATGATCAACTCGGGAGAGATTGTACTGGGCACAGCCGCAGCTGCTCCAGCGCCACCCAATGCGGCTCCAGAAGGTC
CCACAGGCAGAGACATGCCCATGTCCGTCCTTCGCCTACGGTTGAGCTTGTCCTCTCGCTTGTCCTTTCTGATCTGCACG
GTGCTCTGCTCCCTGCGCCTGCGCGCCTCCTCCTGGTCCACTCCCTTCTTGAATTGTCGACGTCTCTCCTG
>c101314_g1
CTGACAGACCGATACCACTCGACCAGAAAGTCAGAGACCTCAGTCCTAGAAACGGCTCACCCACCGATGACCACAGTCCA
GTCCTCAATTTATCAAAAAGCGGTGGAGGTAGTGCTGGATCGTTAGGAGACGGCGAACATTCTGGTAGCGAAGCTGATGG
GCCTGATGTACCTCCCTCCCCTCGTTCTCCTAGATCCGCGGCAGAAGACGAGGAAGAGGACAACATTTCAGAAGCGGACG
ATGAGGACGAGAAAGATCAAGATTTGGATGAAGGCGATCTTCCGCTGCCTGCTGCGCCCGGTAGCGATTCCCAACAAGCC
GCTATAAACTATTCGACATTAGCCAACGCAGTCGCCTCAGCCAATGGTCCCAGTCAAGATCCCAGCGTCTCGTCAACGGA
AACGCTCTTGCGTAACATACAAGG
>c101315_g1
GGGGAGGAGAGGTCACTGTCGAACGCAATCGCTGCAGATCGTCGGGATAGGGGTGCGGCAGAGATTGTTGCTGACGTCTC
GAATGAAGGAGAGGAAGATATTGTTGCGGAAGAGGAACCGGTTTGGTCATATCCATTGATAGAGATAGATGACACTGTTG
TCGCCTCGCCCACTGACACCTCTCCCATCACTTCCAACCAT
>c101316_g1
GAGTAATAGAGAACGACTAGTAAAAACAACGGGGCGGGCAAAAGATATGACGACATTGGCAGAAAATCGGACAATGAGAA
AGGACAAGAGCTTACACAAATTAGACAAAAAAGACACGGCAAAGGAAAAGGCAAGTGACATTAAACGAAATTATTGGACA
AGGGAAAATAAGAACAAACAAAAAGAAAACCAAGAGAAATGAA
>c101317_g1
GTCTTACAGTCATGGCGGCGGGAGCGGCGCTTCCTCAGCCCCCCGAACACGGCGACTGCTTACCGTCTTACGGCGATACC
CTGATCAGCGCCATGATCGGCGAGCCGAGCAATCTTATACCCTATCTGTCTTCGGATTCCGCCTCCGGCGAAGTGGCGGG
CAATTTGTACGTGGCCCCGCTCAAGTACGACAAGGACTTGCAAGTCGTGCCCTG
>c101318_g1
GTTTGGACTGCAGAACCCGACGGCAGAAGACACAATCAAGGCGGTGGAGGACTTCTTCGAGTCGGTTGGGCAGAAGACAA
GGTTCAAGAGGTTCGATACGAATGCAACAAAGGAGCACTTTGAAGGAATTGCGAACAAGTTCGTGGCAAGTGGTATCGGA
CGGTGGGGAGAGATCAAGAAGGACAGAGTGCTCAAGATCTTGAATGATTCGTGGGAGTAATGC
>c101319_g1
GCCAGCAAGTCAAGCCGACAACCCGCCAGCAAAGTCTCTCTCCGCCAGCCAATCGGCAACGAGTTCAAAACATTCGAGGA
AGTGCAGGACGCCCTCCGCAAAGCCGGCCTTGAAAGCTGCAACCTCATCCTTGGCATCGACTACACCAAGAGCAACCAAT
GGAACGGTAAAACCAGCTTCAACGGCCGAAACCTTCACGACCCCGTCGAGGGCGGCTTCAACCAGTACCAGCG
>c101320_g1
AAAAAAGAGTTTTAGAATTATAATTTTATCAGTAATACGTCTCTTTCCACTTAATGAACTGCTACCTCATTTTTATATAG
TACAGTGACGAAAATCTTCTTTTTTTAATACGAAAAGATGCTTACGTAGATAGGACATTTGCCCAATTGCTTATCTTTTG
TGTAACATTTGCTTAATCTTTAATATTTGTGTATCCTCACTGAATAATAATCCTTTACCCAAATAATGGGTTATAAATAA
TAAATACTCAGTAGATTTTCAAACAAAAACTTCA
>c101321_g1
GGAAGAGCCTCCTCCGAGGGGTGGGGAGCCGCTGGGGGGTGGGTCCAGCGGTCGCGCGCTCGAAGACGGGCGGCAGCGCA
GAAGGGGAAACGGGTGTTACTTCTTCGGGCTGGCCTTCTTCATCCCCATGTCGAACTGGGTGATCTGCGAGTAGAGGGGG
TCCCACTGGGAGGCGGTGGAGGAGGAGGAGGATGGGTGGGC
>c101322_g1
GGAAGCGGGTGCTCCTTAAGGAAGACGTTCGTTGACATGCTGGTGAATGGCATTAGATATGGCGCTAAACTTCAGAACAA
TAGGTGCATTGCTCTAGTTATTTCAATATACAGCGTGTTTTTTAAGTAACACATTTTTAAAGATAACATAGTTTATTATT
CTAAGTTCAACGGCAGTATTGTTTTTGTCCTTGGCTAACAAAATTTCATTTTTG
>c101324_g1
GGTAATACCACCATCCGTGTAATCAAGGACACTCAGAAGGATACTGTTACTGCACAATCTGTTTCAGTGACAACAACAGT
AACCAAAAAGCAGTCCGACGACACAGACCAGCTAGTCCCTGCGATTCCAGCAGAGGGTGGGTTCTCAGTGACACATACTG
AAGCAGATATTAATCACACAAGTACACAGGATGTCGCTTACTTCAGCGACCACCAAGTCGAC
>c101326_g1
AGGTACTCTGCAAATGTCTCATGTACAAACGTAGGGTAACAGTCCTCACCAATAGACACAATAATTCCTAATTTCAATAA
ATAAAACAGTTTGCTTTCATATTTCCATCCCAACAACTTTTCTATAACATCCACACCAAGTACCCTAACTAATGCTAGTT
TTAAATGTAGTTCGCGAACAGGCTGCAAATAATGCTCTTTATCAGGTATATGATCACTAGGAAAATACCTTTCAAAATAT
TGGTCCAACTTAATGTTTATGATATTTTCGAACAAAGTTAATCTACTGAATGTTTCGAAATTTACGTTGTTTT
>c101327_g1
GGAAGAGGAGGGTGTCCCGGGTGGATGGGGGGGTGATGAGGATGGGTTCCGTGTCGTCTGTGGTGGGGGGTGCGGGTGAT
GTGGAGGAGGCGGGGGAAGAGGAGGAGGAGGCAGTCGCACTTGATGGTGTGGTGTGACTTCTCACCTTTCCTTCGTGCTG
CTGGTGAGAGATGGGGGCGATTCCGGTGACATTTTCTGTGTCCATGTCAACGTCGTAGAGGAAGCGGAATGTTGTCTTCC
TGTCGGT
>c101328_g1
TGGTCGGCTGCACTGGATTCTGTGGGAGCTTCAGTTGCTGGAGATGGTGGGGGACTGGGCTGCCACCTGCGGGAGAGGCG
GAACTGCGAGGGGTCAGTGAGGTGGCGGAGAAGGGCAGCGAAGTAGAACACCGCGTGGCACCCCTCCGCGATGCGCGCGG
GAGTGCGGTGGCCGAAGATGAAGAAATCGTAGGCGACGAAGAGAAATGCCACCTCGGACGCTGAGAGCGAGCGATGCGCA
CTCCCG
>c101329_g1
GGGCAGCTGCCGTGTCCCACACTCTGCGCTTGTGTCCCCCCCATTCCCTGCACTCGTGACATACCCACTCTCGACCGTCG
TCCAGAGGAGGAAGGGGACGAGGGTGGTGGGGGCTGTTCTGTAGGTGTCGCAGTCCTGCCCGTAGAGGATGGGGACAGAC
TGGTACAACTTGGCCTGGGTGAGGTCGAGGGAGCAGGAGGGGCGGTGGAGCTGGCGGGGGAGGGAGGAGCAGAGGATGAA
GAGGTCGAGGCCATAGTAGGCGTCGTTGGTGCGGAAGAGGAGGTTGCGGATGAAGAGAGGGAGCGAGGGGAGGGGAGTGG
CTATGATA
>c10132_g1
GCAGCCAGGACACAAAGTGTGATGGGTGAGATGAAGAGGAGGAGATGGAGTGGAGAGAAGCAAGTGCCGGAAGGCATTGG
GGTTGATGCGGGGAGAGGAAGAGGAGATTCACCCGGGTTTCATCATGCGATGGGGAGTCTTTATGAAGAAGACTCTGAAG
AAGGGATGGAAGGGAGTGGAACAGAGGAGGAAAACGAGGCACCTAGTGACCCATCCTCTCGTCGCTGACTCCTTTTCATC
AAAAAAAAAGTCTTCCCTTCTCAGTGTGTCCTTTCCCTTCTGTCAGGCAAACCCAAATTCAGCCTAGTCTCTTCGTTGTA
TCACCG
>c101330_g1
TAACGGTTTCGAAAATTAATTAAAAAGAACCAAGATTTATTCATCAAAACAAAGAACACTGAGTAACGCTTCAATTACTC
GACATTATTCCATCCGGTAATCGTAACGGTACGTTTTGTTGAATATAAAAAAAAAAAAAGAATAGAGAAACAAATTACAA
CGAGAATCGACGAGAAAGCCAATACATATACGTCCGGCTAATTAATTGATTGGCTGTTTCGTCGACGGCAAGTAAGTAAA
TTCAAAGTTAAAAAAAGTAGCCAA
>c101331_g1
GGTGTCGAATTGCTTCCAGCAATCGCTGTTACGAGGCTGCTGGCGCAGGATGAATCTGAGATGGGGCAGGGCAGCGGCAT
AGTTCTTCGAGGCGATCAAGCATTGCGCAACGCGGTAGTGCCCTTTGAGGTAATTTGGATCGAGGAAGACTGAGCGCCGT
GCATCGCGAAGGGCAGGACGCAGTTTGTTGAGTTTGATGTGGC
>c101332_g1
AACAAAACATTTTTTCTTTGAAAGGCTTCATATATCGATTTTAGAGTTTAATATACTTAATACCTCTTGCGTGAAATATA
TTGAGGTATATAGTTTTAAGCAAATAATTTTTCTTTTTTTCATATAAAGTAGCATGGATTTATATTACTTTCTAAAGTAA
CCACCTATTTTTGCGTTGATCTATATTTATATTTAAGATATTCGGTTGACAATTCATATTCAGTTGAAATATCAACAATC
CGAGATTATTAAAAGATAG
>c101333_g1
GATTTGGAAGGTTCATGGGATGGATTGGAGGTTGAGAGAACGGAACAGAGTGTCGACGAGGTGGGAAAGTCTGATTGAGT
TGGTAAAGGATCCATGGAATCTAGATGTTGTTGCTTTGGGGACAGGTGTTCTTCAAGAAATTTAACACGCCAAGCCTGCC
TGAGATGAGTATTGTAGTTTGTGATTGAAACCGGGCATTGATGATTCACGTCAATGGGATCAATCGCACTCATCTGTGTG
GTTCTTTCCTTA
>c101334_g1
AAAATGATACGCCAAAGCGGATTCACCGGCATTGTGATTCCTAATATGATACAAATGCTCCCTAAATCTAACTTCCGCAT
TCCTCCCCGCCTGGCCCATACACACTTCATTACAAGCACCGCACTTGATCCTATAAATCCCAGAACACCCTTTAAAATCA
ATAATTTCAATATCAATTTATTAATTAAAGTATTAGAATTTTGAAAAA
>c101335_g1
GTACTCAATGCCTTATGTAAAAAATTTCAAGAGTCAGATGTTTACCAAACTGTCCAGGCAGCAGGTAAAAGCACGCAAAA
AAAAATAGAATTATTTTTATCAGTAATAAGCTTAAGCTAAGAAAAACACCTCCTTGTATTTTTGTGGTTTTGTGGGCATC
ACACAACATCTTATCGAGATTTGGCGGACCGCTTTGATCTGTCATTGGGCTCAACACACGATCT
>c101336_g1
GGGAGCTGACAGCGGGTGGGAGCGGTATGTCCGGGTGTTCCAACGCTTGGGTGTCGAAATTTCCAGCGCGCTGGTTTGTT
TGTCGCGATGGCCTGGATTGTTGATGGTGTGTGGGAGAGTCTGCCACGGGGGGTTGAATCACCTCCGTCATGCTGAGTAG
CCCCTCCGAGGAATCCCCCGAGCTGCGTCGTTTCTTCCGCGGGGCGTCGGCCAGCAGGGGGGTCTGACTGTCGCAGGAG
>c101337_g1
CGGATCACCAGTTTCACGTGAAGCACGGGACCAACCTGGACAGGGTGGTTGGGCACTGGTGCAACAACCAGGACAAGAAG
AAGGACTTTACGCTCTTTTACGAGTCCTGCATGATCAGGTACAACTCGGACACGTTTGAGGTTGAGGCGAGGACGGCTAT
TGACCGGAAGTACGACATGCGGACACTGTTAGTGCACAATGAGAAGAGCGAGGTCATCGTCGAGGACAGGCAGCGCACGC
AGATGCTGGCGATGGACATGGTGGCGAAGAGCAGG
>c101338_g1
ACAAGATCACTGAGAAGGGAAACTACTCGGAGGAGGAATCGAAGGTTGTCATCAGAGAGCTGTGCAGCGCACTCGAGTAC
CTGCACGAGAATAACATTATTCACCGTGACCTCAAACCCGAGAACATTCTGCTGCGCAAGAAGAACGACGACCTCGACAT
CCTCGTCGCCGACTTTGGATTCTCGAGGATGCTCAACCCGGAGGCGCAAATCGCAATGACATCGTGCGGGACGCCTGTCT
ACGTTGCGCCGGAGGTCACGTACGGGCAGAGCTACGGAAGTGAGGTGGACATGTGGGCAGTCGGTGTCATCACGTACCTG
CTGCTGAGCGGGTGTCCGCCGTTCAACGGAGACACGGACGGAGAAATTCTGAGCATGATCATGGCAAGCGATTACGACTT
TGATGATGAGTACTGGGAAGGAGTGTCGAACGAGGCGAAGGACTTTATCAGCAACTTGATGGTGCCGGAGCCG
>c101339_g1
ATTCTTAACGTGAACAGAGTATAGGAACTATTTTTTTTGCGAAAATTTCAGATTGGTAGCACTGTTGCTTCATCTGTTGT
TTTTCAAATTTCACACATCATGCCAATAAGAAAGTATAAAATTTCGGTTTTTTGAATATACTTTCGCCCTTCGCCCCCAT
ACTCTTTGGTGATTTTACTGTACTTGTTCCGGATTTAATAAAAAAAAAA
>c101340_g1
GTGACTCCGGTGGGATCAGGGAGGTCGTCTGGAGAGTAGAGGATGGTAACGAACATGTTGGAGGACTCTCCGATGATCTT
GAGCATGTGGGCTGGGAGTTCGTCCTTGTTCTTGTCCAACCATCCGGTGACATCGTAGTCGACGTCTCCAGCAAAGTGAC
GCACGATGAATTTGTTCTTGGTCAAACGAGGAGTTTCGTAGTACTTGTTGTTCTTAAAGTTGTCT
>c101341_g1
GGGAACAGACGCCAAAGACATTCTGCTGATTCCTCAGTGGATGAAGAGGGCGAAATGATGTGTGATACCTCAGTCATCGC
TGGTCCACCAACGACACAGCACATTCATTCGTCTCAGCTGAGTGGGAGTGGGACCCCCGTTGCGACCGATCACATCTGCC
TCCACAGCCAAGGACACACTGACCTTTGCACCACAACTGTCACCCAGCCATCG
>c101342_g1
TTATTTTACGTTTAAATCAAATTACCACAAAATATACAACAAAATATGGATATTAAGTGCTCTGATTTGTTTTGTGGTAG
TTCTGAAAAGGAAATTATTGATGACTATGAGATATTTTCTTCAAATTTATATCATTTATGTGTTTAAATCTAGAAACTGT
GAGAATTTTGCCGTTTACTTATTATTTATTTATTGAGAGTACCCGTGTACTTAAAACTTAATCTCTTG
>c101343_g1
GCTCCTCAACAGGCGTCGCAGCTGCCGTCGCCTGCGCCGGGCCACCTGCCGCGTTTTCATTGCTGCAGTGTCAATTCATT
GCTAATACAGCTACCACAGGCGGTGCGGGACTGTATTTATCCTCCGTCAACTCAGCTCTTGCCTCCCCATTCATTACAAA
TTGCATCTTTCACAACAACCACGTCAGCAGCACCACCTGCACCGCTCTGGGATGCGGTGCTGACGTCTTCATTACCA
>c101344_g1
GCTACATTTAATAATATTACTCTGCTGTAATTCTCACATTTCATTGTCATCTCCTTTCTTTATAATTCCGGATTTTCATT
CCTCAGGTATTGTCTCTCTTTTGCATACTAACTTTATTAAATCATAAATTCTTTTTTTAACTTCGGTTCCTTCTTTCTTT
TATAAATTTTTCATATATGTTATCAGATGCTGCTGCTTTTTTTATCCTTTAAATGTTGAATTACTTCATTGCATTCCTCT
TCTGTTGGTTCTTT
>c101345_g1
GGCACAGCGGCGCGCGCGGCTTCGGCAGCGGCAGCGCGCGCGGGATCAACTGCGTCGCGGGGCGGTGGGGGTCGGCGGGC
AGCGGGGGGCGTATGAGGACGATGAGTTTGACGAGGGGATTCTGGATGACGAGGACGAGGCGAGTGTGCGGCGGATGGAG
TCGTCCATTGAGAGAGAGGTCATCCGCCACGAGCGCGAAATGCGCCGCCTCCGCCGACGCCAGGACATCGCCGACGACGA
CCACTCCGCCCCGCAGCCGACCCCCAAGCGCCCCTCCATCGCCTTCCCCTCCTCCCTCGCTTCCCCGTCGCAAGCGGGCG
GTGGCGGGGGGTCCGCGGCCGATGTGCTCCCGGGGCGCCGCAACCCGGTGATCGCGACACACTCCTCCCGGTCGCAGTAC
TCGGATGCCTATGCGGGCAACTCGGTGACGCCGTCGGTGGCGGAGGAGGACGACACGCGGGCGGCGGGGATCAAGTCGTC
CGCGCGGTTCAACACGGAATATTCATCAGCGTTCTTCGGCGCAGGGGCGTCGCCGACAGCGGGGAGGGTGGCTGGAGGGG
GAAGAGTGGCGAAGCCGTTCCGGTAAGGAGGGGGAGGGGAACCATAGAAAAATCCATGTCACTTCCACCCAGCACCTCCA
CTTCATCCTTTCCACTTCGCG
>c101346_g1
AAGAAATTCACCGGCCACTGTATATTGCTTTTGTTATTTTGTAAGTATATTTTGCTTAATTTCTGAAAAATGACCTCTCA
AATAAATTTTAATACATACTTAAGGCTACTGAAAATGTGGCAACATTGCAAATGAAGTTATTTATCAATTTCCAGTGGCG
GTTGGTACTAAAGGGCACAAGGGTACGTGCCCACCCAACCACCAAGA
>c101348_g1
TCCCAATTGGATCAAAGAAAGGTAACAAAAATACAACAGGGTCCCATATAGTGTAATTCAAAGGTAGTGAGCATACGAAG
ATAGAGACTTTCCTCGTTCACTCTCTTTTTCTCGAGATCCACCGTAACTAGATATGTGCAAAAAATACAAGAATTATTTG
CAAACAACGTTTCTTTATACCGGAAGTCGATAACAATTTACTTACTGTAAATGGAATGCTTTTATTTCTCCTATTTCATT
GCTATAGAGTTCTGGTAAAAATAAATATTTCCG
>c101349_g1
AAGACATCATTGGTGTTGAAATCAGTGGATCTCCAAAGTAAATCACGATCAGTGCACACGCAACCATTGTTTCGCTGTCC
AAAAGGTTCGATCACACTTGACAACACCGCAATCCACAATTTTGAATTCAACACAAATATACCACCTTGTTTTTCGTTCA
CAAGCACCCCTTCGTCTGCTGTTACTCTGACTATCACAAACTGCAATATCAGCAACATCACACACCACTCACCCACAGCA
GCCATCACGACGTCAGCATTCA
>c10134_g1
CACGTTTTTGCGGTTTTCGTTTATTTGCCTAACTCTCTATCGTATAGCCTTCGTTGGTTTGTCCATCAAGCCAAAACGGG
TCTTCACATTTGAGCATTCGCTTTGATCCAATCCAGATACTGGCGCACGTTTGTGTAAACGCCGGGGATTCCCTCAGTTC
CGCAGTCACGAACGCCGAGCGAAACGATCCCCGTCAACACCCAGGCACCGGCTTTGACATCGTAGAACATGAGTGGCGAG
CCGCTGTCACCGCCGCAGGTGTCTTTCGCTTTCTCACCTCCGGCACACAGCTGACCCGGCCCGATCTCCAACTGTTGGGC
GCGGAACACCCTCCGGCACTGTTCGGGTTCTACGTAGGGTAAAACCACTTTGAGCTTGATCGGGCTGAGCGCATTATTTC
CGAGCTGCTGGCGGAAGATATCGGTCCTTCCCCAGCCGGAAACGCTGAACCGCTTTCCAGGAGCAACACCATTATCCAGC
TTCGGTTCCGGAAGGCAAATGTGACGCAAAAAGTCCGTATACGACGGCACCCGGCTTATCTCGATCAGTGCGATGTCGTG
GTATTTGTGCCGGAAGTTGGGATCGTACTCGGGATGAACGATAATCCGCACCGGTTCCGAGTCGATCTTCTCCTCCGAGC
AGTCCTGGAAGTTGTGCTCGATCACACAATCGGGATCGTCGTAGACGTTATACTCTCGCAGGCGGACGTACTTTAGTGGT
CCCTTGTTGTCATAATCCTTCCCCGTTACGCAATGTGCAGCCGTAATAACGAAGTTCTTGCTAATCAACGCTCCTCCGCA
TCCGTGAACGATCTTTTGGGATTCCTTCAGCTCGTACAACAACATTGCCATCCAGGGAAATTCATCAATGTTTGCAATCT
CCCCACCACGAA
>c101350_g1
TTATAGTACCGAACACAATTAAATTGCTGAAAGAATTTTTAATATGAAATGTGCTAACCGTTTTTTGTTAGTTATGGAAA
ATTCCACTACCTTCGTATTTTTTTCGTGCGGTTGTGCATACGGCTTAATTCTATTATTTTCTATAGTTTAATCTCAAAAT
TAAGCTTTTACTAAATGATGCCAATTTTAACAATAACAATAACATACATATAGTAGGTATGTAGTTTATTGATTTTGCAA
TTTTTGTAGTTTTAAATCTGTATTTAGGCACTTATTTATATTGTCGTAATATTGATATCTATCAAAAAGCAGTTTACTTG
CTCAAAGTTTGCCATTGAAGATAATAAAAAAAAAAAAACTTTTTGTAGTTTACCATTTTTGAAGAGAG
>c101351_g1
GGCAAAGATTGTTGATTGGACCCAATGGTAAAATCGGAACAGATGCTGTGGCTTGATGAAGTTTGTTGAGATTCGCTGGT
TGAATCGGCGTCGTCAGTTTCACAGATCTGCGGGAGATGGACTGGATTGAAGAGAGTCATCCATCGCTTCTTCAGCAAAT
CGTGGCACCAGCCAAACACTTCCCATGACAGAACATCTATCAAAGTCAAACCATCGCTCTCATCACCAGTCACCAGTCGA
TATACAAG
>c101352_g1
GTTAAATGAACCACGGAAGAATATGTCGTGTAACACAGAGGACGACTACGATATCTAGCCACGCGGATAGTGGAAAATAG
GCTGTGTTTTCCTCAGGAACGACAACGTTCTCTAGTTATGAGGAACACATGAGACTATGTCGTGTTAGCCAAAGGGCGAC
TACGATCTACAAATCTAAAAACCTAAAACTAAAAATAGATTTTCCTAAAGAACGGCACGTTACAAAAGGAAAA
>c101353_g1
CTGATCGGTTCGTGATGACGTCTGACTTTGTCAGAAAGGTGACTGTCGGGTTCATCTGCGTGATACTGTGTGTTGCCTCG
GTGGGATTGGTGTTCTTGGTCTACAATTGGAGTGCTGGAGAAAAGGATTTGCTTGCTCAGATGAAGACCTCAAGGAAGCA
ATTGTCCTCCAACTTGACGATCTTCCAAGATGAAACAATTGACCATATGGAGCCCTTCTTCAGTGGTCTTTATCCTTATC
GTGCTCGTGTGAG
>c101354_g1
GGATAAGCGGTTCTGACGCCAAAGGGGTTGCGGATGGAGACTGGATTGACTCATCCCTTGTCTCCCTCACCGACCGTCTC
TCCCTGGGGGGCACCTCGAAGAATGCGACCCCTCTGTTGGCAGAAGACGATGGAACCTTCCCGTTGACACCGGGGTAGGC
AGAGGAAGCGGCGGCGATGGATGCGGAGCAGATCATGGTACCACAGACCACAGTTTCCCGCTGATCTTGACGCACCCTCC
ATCCCCGTTCTCCCCCCGATCTTGA
>c101355_g1
GGATTTTCCTCTGACAGAATATATATTTTGCCTACCCAGAAGTTTACAGATTTCCCTCTGACAAAATATATATTAAGTTA
ACTTCCTTGATAATTAAGTTCACATAAAGACAAAATGACAAGATCTCATTCAATTTTCCGCGTCACAATGTCATTTTAAG
GCTTTGACTATCATGTCATAGTAAACAAGAATGTCTGGCACACTACATCGGTTTAGAGTGATCCAGAAAATCACTCACCA
CCTTTATT
>c101356_g1
GGCATGATCGAAGCCCTCACCCCGCTCCTGTCACACACGGACGACAGTGTCCTTGAGAACACGGCCTTTACATTGGACAG
CCTTGCTGCTGATGGATTGACCAACACGGACGACGAACACCCTCTCTATGCGCGGATGGAGAGGGCGGGGACGCTGAGAG
GGCTGGAAGAGGTGGCGAAGAGGGAGACCGTGAGTGAGAATACAAGACGACAGACAATTGTAG
>c101357_g1
GGGAAATGGTACCAGCCAGTGGGGCTGCGAACACCACGGCACCTTTCGCCGATTGGGTGTTGGTGGGGATGTTGCTGTTC
GCGATGGTGAGGGAGGCGGCAGTTGAGGGGGAGTGTGGAGAGGAAAAGATTGTTCTGTGCGGTTGAGTGTTGGCGAATGT
GAAACCAGTGACTTTTACATCACTCAAGGACACTGACCCCGATGAACACATCACCAGTGACTGGGAACTAATCACCCCTT
CCCCG
>c101358_g1
GGAGGCAGGGAGTGTCACTCCCTTCACTGCTGATCGTTGTGAAGCAACAGTCGCGGGTGGTGAATGAAGCCGTGGCGGCT
GCGTCCGCGTCCACCTCAACTCGAAAAATGGACGATGCGTCAGTGAAGACGAAGTTTGTGATCGCGGTAGTCTCAATTTT
GACGTTACCACTTTCGATGCGGAACAAGGGTTGGCTGAGGACGAGCGAAACAGTTTCCATTGTCGTTTCAAAG
>c101359_g1
TGGGTTTTGGATTGTGATGACTCCTTCGTTAATGATTCCTTCTTGAATAAAAAATGAAGATGCAGATGGATTGGCCCGCT
GGGCTGCAGAAATCGAGGAACATGGAGACTTCGTTGGTGTTCCACATTCTCCAGAAGAGACACCGTCCTGGGAAATCATG
ATTTGGTCTTTTTGTGTTGATGTGGGGAAATCATGATCTGTGAATTTCAAGTGTTCAGATTGGAGGGATATGGCTCCG
>c101360_g1
AGAAGGACGTTGGAGCGAGTGAGTCGATGATCAGTGGCGCGTCAGAAGTAGGTGTTGCTGAAATTCGCAAGAGGAGGAGC
TCCTTCACGGCGAAAGAGCCTGTGGTTGATTCGGAATCACTGAAGGAGAAGAGGGAACCGTGCTCCATGCTGACATCAGT
GATGTTACATCGGTCGATGAAGATGACATCATTCGCAGTCACTGCGAACAG
>c101361_g1
TTTTTACATTCCGAATTATTAAACAGTTGGTAATTAGAAGCGCCAATATTTTTTTCCCTTGCTGTATATATATATGGGGA
TATCCAGATTTAAGTAGTCAACTGCTATAAGTATACCTAGAATCATGATAAATAATAACAACGATCATTTGGAGGAACTT
GTCCAAATATATATTTAAAAGCATGTAGTCGAGATACAGCGCATATAATTAGAAGCAAAAAAAAAAAAAAA
>c101362_g1
CAAACGCAAGCGCGTCGACATTGCCCCCGACGACCAAGGCGTCGTGACAGTCGACGACAACTACTTTGCCGTTGTCATCG
CACTCCCCACGACCATCCGCAAGCTGCACATCAACTGCAACATCTTCCCCGACACATCGAACACCTGGAGCGACATGACC
ATTGACGAAGTCGAGATCGTGAAGTGCAACAATGTCCCCGCCGGCCTGCTGAAGCTGGAGTGCTTCAAGCGCTTTGTGAT
CAACTGCGAGTACTTTGAAATCGAGCGAGACTGGTTCCTGTTCGGCGGCTCGCTGAAAACAAG
>c101363_g1
AAAAAATTCCGATTCGTGATCCTGAAAATTAAAATTTCAATTAAAACTTCGATCGGTCAGTTTATTGGGAGTTCTTTTTT
TATCATCTGTTTCAGAAAAAAAAAATAATTAGATTTTTCAAAAATAAATTCACAATCTCTATTTCGTTAACGCAGACATA
TGTATATCTATATCCAGAAAATAAGATCCTTTAAGGTCATTCATAATACTATTTTCGACAAAAACATTCTTG
>c101364_g1
GGAAAGCTGACGATCGATCTACGATCTGGATAGGCACAGAGCACAGGGAAAACAAGATCGAATAGCAATGACCTAAAATT
TTATTGCCCTTCATTGGTCTCGCTGTTGAAAAAACACGTCAGTTGCAACGATTTGGACGATGGAAAAGCGAGTCAGTGGC
TGCCGGCTATATTGTGACGAAGCGAGCGAATGCGACTTTAATAGTTGCGGAACCCCCTGCTGCTGTTATTGCCGCACCCC
AAGCACAAAATGG
>c101366_g1
GAGGAGGAGGAGGAAGGGAAGGAGATTGATTGCTGAGCAGAGGACCTTCGGAGATGCCGACGTGGGGGGATCGTTTGCTG
ATGGGTGGAGACAGTACGGGCAATTGGGCGAGGAGAGAGAGAGAGAGAGTGAGTGAGAGAGAAAGAGAGAGAGGAGGGAG
GATGGCTGATCGACTGTGGGGTCATTGCTCATCGCTGAAGTTGCAGTCAAT
>c101367_g1
GTTTCAAAAAAGATGATGAAATTATTCAGTTTAAGTTTAAAAAATTATCAAAACACGCATTAAATTTTAAATAATTCAGT
CAAAAACCACTACCTGCAGACTTGTATATCAACATATTGATTCGATTGGTTAATAAACGAGAGAAGTTTCCTAGACTAAA
GTTTAATTTTGATGCGTATTAGTACAATAATAAACGACCAGATACTTCCATAAACATATATTGCTCTATATATGTCTCTA
CCCTAATGATAAACGTAAAAGTACTTCCCTGAAATATAAGTAAGTTATCATAAACCAGTAATTGGTATATCAAAAACTTT
ATCGAAATGTTTTATATATCGTGAATTTGCTGCAAGAAGTTACTAAGTCAAAATCGAG
>c101368_g1
GGATGTCGAAGGAGTGTGGGTGTTGACACACTTGATGGGAAATTTGGATGATGACCATAGAATCGACTATCTCATGCTCC
TGTGACCGAATGCCATCGTTTCTGATCTCCACGAATTTACCCCACCAACGCCTGTCTCACTTTCGACAACTGCAGCAGCA
CGCGCACACGACAGCAGATTCACGGCCCGCGAAGTCTCCTCCAGTCACTCCTGGAAGCCAAGTCTGGAATATTTCTGTTT
TTAGCAGCATTCGTTTCACGCGAAATCCACC
>c101369_g1
AATTTTGTTTCGCTGCTTTAGTTAATACTGGTGGACGACCTGTTGGCTATCATAGCAGCGCTTTGTAGTGGGTGCAGCAA
GGAGAACCTCAGGATTAAACTAACCAAAACTATTATACGGTAATACCGTTCACTAGGAAGAAGAGACTGGTACTTGACTG
GTATTTGACACCACTTACTATCTTATTTGATAAGACGTTATTCTGGAATCCGG
>c10136_g1
AAACGGTTAAATAAGGCAAATATAAATATTATGAAGTGGGCAGCGTAGAGTACAAACTTAGTAAAGCATATGGAGCATCT
GTGGTATAATAATAAAGTATTAAAAACTAAAAATTCATAACACTTAAACTCATTCTTTGGATGCGCGGTGACTAACTGAA
AACATGTCAAAGCAAAGATGTGAAACATTAGTTAAAAGTATGCCGACAAGATGTTGCCTAACAAAATATTAATATTGGAA
GCAAAAAAATTATCATTTTCCGTTACTCCTACATTTACATTCCAATAAAAGAGAATGTGCTAATTAGTTTCTAATTTGTT
GAATATAACTCTATTCTGTCAGTTTTTCAAATAACTATAAATACTATTTTTCCGTTTTTAATTTTTTTTTATATAATAAT
AATTATCATAATAATTGGGTTCTACATTATTGTTTTAAAAGCGTA
>c101370_g1
CAGAACTATGTTGAGGCAATGACAAATTTCGTCACGAGCGACAACACTCTGCGTGACTTTCAGTCGGGCTTGTAACTGGG
GAATAATTCCTTCATTGATCAGAGTTGCGACAATAGTCTTCCAGATAGCCTGATATTCGACATTTGATGTTGAATTGTCT
TTCTGGTGAATGATGACGTTCCATCTGTTCTCCCTCATCGCTTTGACATAAAGCTCCGGTGATGTGATTTCTCTTACGAG
AGCCGGCATCTGG
>c101371_g1
GGAAAGTCGGGAAACCCTCAATCACCAGATCCGGGGGCAGATCATTCGCCGTCACATCGATCAGCGCCACCATCACCGGC
GAGGGCACCCCGCCCTCCGGCGCGAAGTGGCGGCCGAGCTCCTCGAACGCCGGCTTCGTCCGCTTGCAGTGGATGCACCA
CGGCGCCTGGAACATCACAAACACGTCCCTCTCCCTCTCCCCATCGAGCGTCTGCGCGAGCCACGCGTCGTTCGGCGGCG
GCGGGTGGGCGCCCGGCGGGGTCGAGGCGAGGGCGGTGTTGGGGTGCTTTGTTCGGT
>c101372_g1
GCGAGTAAAGGTGCTTCCATCATGGATACATCGTTGATGAAGCAGTTGGTTATTTGAACCAGGGTCGCTGACTCACTCAC
CACAAGCGGAGAGCTTATATCCAAGAAGAGGAGGTCAGCGAGGGTCGAGTCTTCGATCGTGAGGGACCCAGAGGCGCAGT
GGATGAAGGAGAGAGACGCTTTCTCCACCTCGTTGCATTTGAAATCACAGTTTGTGAGAGTGAGTGACCCTGGCGCAGAG
AGGGGAGGGGAGGAGGAGATGAGCGATTCGATGGAAGGGCCTG
>c101373_g1
[truncated: 70,646,127 more chars]
